# Supplementary material for: Transcriptomic profiling of germinating seeds under cold stress and characterization of the cold-tolerant gene LTG5 in rice
Source: BMC Plant Biol. 2020 Aug 6;20:371. doi: 10.1186/s12870-020-02569-z (PMC7409433; doi:10.1186/s12870-020-02569-z)
Supplement: Supplementary file 6 — Additional file 6: Table S1. genes were significantly differentially expressed in 253. [file 12870_2020_2569_MOESM6_ESM.xlsx]

## Sheet: Sheet1
id	253-0h-vs-253-3h-log2(FC)	253-0h-vs-253-3h-Pvalue	253-0h-vs-253-3h-FDR	253-0h-vs-253-6h-log2(FC)	253-0h-vs-253-6h-Pvalue	253-0h-vs-253-6h-FDR	253-0h-vs-253-12h-log2(FC)	253-0h-vs-253-12h-Pvalue	253-0h-vs-253-12h-FDR	253-0h-vs-253-24h-log2(FC)	253-0h-vs-253-24h-Pvalue	253-0h-vs-253-24h-FDR	Description
OsI_28150	-0.16523	0.670209	0.929909	-0.506267	0.17947	0.339382	-0.48242	0.171183	0.278088	-1.93923	1.61014e-05	4.77099e-05	Os08g0197400; F-box domain, cyclin-like domain containing protein.
OsI_23837	-0.133856	0.638005	0.912757	-0.269219	0.345166	0.541708	-0.697216	0.0154564	0.0354507	-1.41022	9.55292e-06	2.92025e-05	Os06g0638700
OsI_37249	-0.956479	0.000118652	0.00242667	-0.949043	0.00011733	0.000761741	0.226229	0.300946	0.435732	2.61459	3.45013e-47	2.08429e-45	Os12g0117600; BTB domain containing protein.
OsI_38902	-0.180511	0.387447	0.735791	-0.487952	0.0226632	0.0675814	-0.734845	0.000125011	0.000471829	-1.28847	1.89349e-09	9.08706e-09	Os12g0583400
OsI_10083	0.110878	0.457185	0.795604	-0.361615	0.0185057	0.0571314	-0.882495	7.31463e-09	5.52358e-08	-1.18594	1.27274e-14	1.01646e-13	Os03g0157300
OsI_18539	0.340195	0.523754	0.846802	-1.22907	0.0215569	0.0648675	-0.734304	0.128135	0.218356	-2.06959	0.000331801	0.000815287	Os05g0157300; 4Fe-4S ferredoxin, iron-sulpur binding domain domain containing protein.
XLOC_003691	-0.335024	0.813871	1	-0.870419	0.275859	0.466105	-1.90255	0.0416592	0.0841975	-2.44904	0.0165851	0.0302258	BAD68839.1 hypothetical protein [Oryza sativa Japonica Group]
OsI_08385	-0.836899	0.135427	0.41891	0.711112	0.079441	0.184249	0.454867	0.240326	0.366694	1.6503	4.98345e-08	2.03992e-07	Os02g0665300; Peptidase S8, subtilisin-related domain containing protein.
OsI_07499	0.253473	0.891379	1	-1.39177	0.233916	0.413125	-2.56314	0.0414616	0.0838703	-4.27009	0.00276095	0.00580503	pleiotropic drug resistance protein 3-like
OsI_12827	0.0302576	0.85102	1	-0.149037	0.320882	0.51634	-0.383148	0.0144555	0.0334325	-1.11212	1.3389e-10	7.30456e-10	uncharacterized LOC102721531
OsI_30978	-0.186065	0.651326	0.921024	-0.78339	0.0589075	0.145705	-0.72261	0.078544	0.145316	-1.03209	0.0131908	0.0244978	Os09g0344900; Zinc finger, RING/FYVE/PHD-type domain containing protein.
OsI_14079	-0.264363	0.0831419	0.30934	-0.611506	7.69076e-05	0.000524334	-0.906571	1.00149e-08	7.41781e-08	-1.39213	1.48083e-14	1.17557e-13	Os03g0818100; Histidine acid phosphatase family protein.; K03103 multiple inositol-polyphosphate phosphatase / 2,3-bisphosphoglycerate 3-phosphatase [EC:3.1.3.62 3.1.3.80]
OsI_38349	-0.451857	0.0238652	0.138848	-0.478115	0.0134584	0.0440882	-0.950367	5.77854e-07	3.29449e-06	-1.47437	1.30685e-10	7.13481e-10	Os12g0485800; Prefoldin domain containing protein.; K09549 prefoldin subunit 2
OsI_16288	0.0442606	0.789788	0.997513	-0.34391	0.043575	0.114643	-0.512939	0.00399595	0.0107652	-1.95308	2.52941e-28	5.72883e-27	beta-glucosidase 12-like; K01188 beta-glucosidase [EC:3.2.1.21]
OsI_23988	-1.1968	0.394285	0.741906	-0.861617	0.449175	0.651822	-2.82685	0.0641383	0.1223	-8.95613	0.0144367	0.026606	Os06g0659800
OsI_15603	-0.0301945	0.829049	1	-0.477365	0.00105973	0.00522495	-0.689559	1.12753e-06	6.14839e-06	-1.12382	4.74228e-16	4.25522e-15	Os04g0379900; Similar to Acyl-[acyl-carrier-protein] desaturase, chloroplast precursor (EC 1.14.19.2) (Stearoyl-ACP desaturase).; K03921 acyl-[acyl-carrier-protein] desaturase [EC:1.14.19.2]
OsI_32327	-0.33587	0.0955282	0.336451	-0.198497	0.363809	0.56284	0.12254	0.525693	0.676907	1.04342	5.20717e-10	2.66813e-09	Os09g0553700; Similar to PRLI-interacting factor A (Fragment).
OsI_10084	-0.429945	0.0296484	0.159966	0.199621	0.272531	0.462586	0.17447	0.484067	0.635543	1.1871	8.99484e-13	6.12396e-12	Os03g0157400; ABC transporter-like domain containing protein.
OsI_18179	-0.488941	0.0600825	0.253163	-0.381923	0.138311	0.281182	-0.392274	0.104213	0.183538	-1.00759	7.14306e-05	0.000192952	Os05g0112750; Phosphatidylinositol transfer protein-like, N-terminal domain containing protein.
OsI_19262	-0.25012	0.266832	0.616278	-0.393578	0.0681109	0.163154	-0.383252	0.0678672	0.128131	-1.134	1.04136e-06	3.62257e-06	Os05g0274200; DNA mismatch repair protein MSH2 (MUS1).; K08735 DNA mismatch repair protein MSH2
OsI_14425	-0.0113217	1	1	-0.337926	0.239406	0.420186	-0.908704	0.00250103	0.00708587	-1.29677	1.99337e-05	5.82228e-05	Os03g0859300; K18757 la-related protein 1
OsI_07288	0.00283159	0.973101	1	-0.115619	0.765247	0.911215	-0.341188	0.372749	0.516818	-1.04432	0.01392	0.0257383	Os04g0431800
OsI_38698	-0.746905	0.133778	0.415561	-0.781712	0.12167	0.254938	-0.533136	0.29642	0.430565	-1.60456	0.0170802	0.0310297	Os12g0556400; Similar to GAG1At protein.
OsI_15463	-0.140259	0.33456	0.68128	-0.181499	0.253581	0.438793	-0.344016	0.014633	0.03377	-1.37073	1.60146e-17	1.63676e-16	Os04g0350300; K10400 kinesin family member 15
OsI_13831	-0.189448	0.54314	0.848479	-0.393934	0.244592	0.427335	-0.940899	0.00773672	0.019301	-1.32107	0.00020613	0.000522701	Os03g0789900
XLOC_008613	1.1375	1	1	1.58496	0.659493	0.829222	2.53605	0.201371	0.317548	4.59694	1.62411e-05	4.81006e-05	-
OsI_37358	-0.215124	0.316468	0.666013	0.335108	0.0905275	0.203489	0.571157	0.00194512	0.00565561	1.14034	8.01199e-11	4.47182e-10	Os12g0131500
OsI_34769	-0.0110977	1	1	-0.367655	0.389209	0.590925	-1.05718	0.0241787	0.0525527	-1.17884	0.00793697	0.0153819	Os10g0575950; Similar to F5D14.6 protein.
OsI_09800	0.170379	0.498425	0.829421	-0.640157	0.0180003	0.0558323	-0.525415	0.0421875	0.0851808	-1.10671	3.07338e-05	8.75304e-05	Os03g0125100; Beta-carotene hydroxylase, Drought and oxidative stress resistance; K15746 beta-carotene 3-hydroxylase [EC:1.14.13.129]
XLOC_041343	1.00727	0.351458	0.696895	-0.0747678	1	1	-0.0747678	1	1	2.11884	0.0013547	0.0030003	-
OsI_22730	-0.190652	0.255732	0.602266	-0.4039	0.0367513	0.100291	-0.806358	2.68468e-06	1.37626e-05	-1.14663	1.5471e-09	7.49666e-09	Os06g0316100; Similar to adhesin FhaB.
OsI_04406	-0.396993	0.0498167	0.224496	-0.583419	0.00406908	0.0162549	-0.940051	6.06351e-06	2.91379e-05	-1.3081	9.91443e-09	4.397e-08	Os01g0844400
OsI_34101	-0.326641	0.352997	0.698586	-0.460401	0.218473	0.393487	-0.873916	0.0129511	0.0304099	-1.75516	9.27874e-07	3.25113e-06	Os10g0487500
OsI_32756	-0.111952	0.542903	0.848479	-0.426106	0.0115781	0.0389471	-0.821445	9.43418e-07	5.19018e-06	-2.88546	2.19247e-41	1.00282e-39	Os10g0150300
OsI_05169	-0.111559	0.738346	0.967724	-0.393849	0.29037	0.482374	-0.767419	0.0483798	0.0956359	-1.98874	2.8636e-05	8.18463e-05	Os04g0317300; Similar to OSIGBa0113K06.4 protein.
OsI_31774	-0.139652	0.800368	1	-0.44395	0.290366	0.482374	-0.974465	0.0314762	0.0660504	-1.96605	0.000183392	0.000467686	Os09g0479300; Phenylalanyl-tRNA synthetase, class IIc family protein.
OsI_24979	-0.0533698	0.742905	0.97064	-0.426601	0.0117629	0.0394244	-0.864919	8.41785e-07	4.67025e-06	-1.61414	1.96607e-17	1.99538e-16	Os07g0160500; F-box domain, Skp2-like domain containing protein.
OsI_31452	-0.564719	0.225161	0.559831	-0.621488	0.0975219	0.215039	-0.675565	0.10546	0.185296	-1.31411	0.0017191	0.00374643	Os09g0429200; Similar to Glutamate receptor.; K05387 glutamate receptor, ionotropic, plant
OsI_09684	-0.14895	0.492081	0.824337	-0.355957	0.0578904	0.143761	-0.60409	0.00229099	0.00655523	-1.47891	2.66913e-10	1.412e-09	Os03g0109700
OsI_03159	-0.146809	0.784841	0.994815	-0.156814	0.6608	0.829222	-0.252268	0.52317	0.675845	-1.42649	9.67431e-05	0.000256848	Os01g0663500; Transcriptional coactivator/pterin dehydratase family protein.
XLOC_009354	-0.125531	0.919417	1	0.164572	0.510215	0.713501	0.115477	0.858036	0.962392	-1.16542	0.00720179	0.0140679	-
OsI_16617	-0.327382	0.0528941	0.233537	-0.637548	8.94651e-05	0.000601831	-0.82225	6.5701e-07	3.70841e-06	-1.40775	2.08816e-16	1.93457e-15	Os04g0512400; Similar to Midline 1 protein (Tripartite motif protein 18).; K10683 BRCA1-associated RING domain protein 1
OsI_09911	-0.307468	0.0616712	0.25737	-0.736757	1.41567e-05	0.00011678	-0.825914	4.53065e-07	2.63415e-06	-1.31445	5.00829e-13	3.50041e-12	Os11g0615100; RNA polymerase I associated factor, A49-like domain containing protein.; K03005 DNA-directed RNA polymerase I subunit RPA49
OsI_24187	-0.361024	0.42826	0.771648	-0.253861	0.530356	0.726649	-0.810064	0.0433974	0.0872547	-1.45066	0.000550102	0.00130674	Os06g0680900
OsI_31021	0.16287	0.822268	1	-0.295776	0.666017	0.833948	-0.555359	0.374744	0.519089	-2.05012	0.0115243	0.0216278	Os09g0353700
OsI_15602	0.0815052	0.78356	0.994155	-0.0760905	0.806226	0.94255	-0.0533828	0.875648	0.977804	-1.15558	0.000182708	0.000466059	Os04g0379800
OsI_21913	0.276272	0.192622	0.511023	0.418269	0.0367992	0.100386	0.836933	6.75136e-07	3.8065e-06	1.46025	6.28517e-20	7.81369e-19	Os06g0181100; Octicosapeptide/Phox/Bem1p domain containing protein.
OsI_00578	-0.187331	0.179769	0.491177	-0.600662	1.92245e-05	0.000152929	-0.935166	5.14902e-11	5.0912e-10	-1.00825	4.75406e-11	2.71961e-10	Os01g0171000; BRASSINOSTEROID INSENSITIVE 1-associated receptor kinase 1 precursor (EC 2.7.1.37) (BRI1-associated receptor kinase 1) (Somatic embryogenesis receptor-like kinase 3).
XLOC_021337	-0.0895591	0.841794	1	-0.291963	0.238856	0.419634	-0.450509	0.0544773	0.106185	-1.5949	3.56169e-05	0.000100527	-
OsI_15173	-0.407951	0.0943881	0.333882	-0.215227	0.292892	0.483952	-0.633418	0.00293921	0.00818462	-1.35401	4.93037e-08	2.01954e-07	Os04g0276600
OsI_25900	-0.667425	0.659832	0.923219	-1.32862	0.188061	0.351528	-1.4881	0.187278	0.29881	-3.05445	0.023353	0.0413736	Os07g0462500; C2 calcium-dependent membrane targeting domain containing protein.
OsI_24627	0.00130431	1	1	-0.165755	0.55119	0.739538	-0.433951	0.106182	0.18634	-1.20012	7.235e-05	0.000195229	Os07g0109700
OsI_26117	-0.636493	0.376261	0.723536	-1.18903	0.0410517	0.109291	-1.04281	0.05953	0.114694	-1.55987	0.0105399	0.0199449	Os07g0501500
OsI_28837	-0.477221	0.378889	0.726197	-0.350497	0.482432	0.685778	-1.05504	0.0381584	0.0780828	-2.18934	0.000116621	0.000306081	Os08g0334900; Xyloglucan fucosyltransferase family protein.; K13681 xyloglucan fucosyltransferase [EC:2.4.1.-]
OsI_18995	0.316896	0.285068	0.635623	-0.0936676	0.740084	0.892467	-0.451778	0.124693	0.213503	-1.58357	2.72025e-07	1.01318e-06	Os12g0267200; Cyclopropane-fatty-acyl-phospholipid synthase domain containing protein.
XLOC_023457	-0.509838	0.196117	0.516337	-0.640647	0.0460363	0.11973	-0.662519	0.0536626	0.104784	-1.47369	0.000113098	0.000297398	-
OsI_37556	-0.292697	0.200771	0.524306	-0.389343	0.0959975	0.212629	-0.988381	2.53427e-05	0.000108612	-1.23721	9.15833e-08	3.61592e-07	Os12g0160500; Similar to Associated with HOX family protein, expressed.
OsI_24728	-9.41645	0.046602	0.214841	-2.77259	0.103343	0.224456	-2.72528	0.104864	0.184493	-9.41645	0.0262237	0.0459551	Os07g0123100
OsI_33275	-0.172416	0.196598	0.517063	-0.339875	0.0193601	0.0592146	-0.905742	5.07403e-11	5.02681e-10	-1.69852	3.39757e-27	7.04379e-26	Os10g0371000
XLOC_023327	-0.512281	0.0329754	0.172563	-0.57924	0.0026089	0.0111597	-0.957066	1.60391e-06	8.53437e-06	-1.3721	5.79852e-09	2.64426e-08	-
OsI_14058	-0.414268	0.0172315	0.111247	0.282042	0.0850575	0.193916	0.485563	0.00202116	0.0058611	1.04282	4.03169e-12	2.57051e-11	Os03g0815800, ETHYLENE_RESPONSE_FACTOR_58, ERF58; Similar to Ethylene-responsive transcription factor 5 (Ethylene-responsive element binding factor 5) (EREBP-5) (AtERF5).
OsI_20164	-0.860224	1.29344e-05	0.000368259	-0.151112	0.456214	0.658884	-0.589216	0.00212791	0.0061363	-1.12978	7.96337e-09	3.57274e-08	Os05g0450600; Uncharacterised protein family UPF0503 domain containing protein.
OsI_21216	9.74234e-05	1	1	-0.363364	0.0078264	0.0281302	-0.552736	3.51446e-05	0.000146911	-1.16365	1.40048e-19	1.69145e-18	Os05g0592400; UV-damaged DNA binding protein.; K10610 DNA damage-binding protein 1
OsI_24909	0.0558314	0.702344	0.950152	-0.0556592	0.712719	0.871912	-0.293713	0.0414964	0.0839166	-1.06625	6.45737e-11	3.6374e-10	Os07g0150200; K02951 small subunit ribosomal protein S12e
OsI_29493	0.122915	0.798909	1	-0.439962	0.281086	0.472742	-0.169212	0.698262	0.825619	-1.62544	0.000463665	0.00111382	Os08g0460900
OsI_11428	-0.387145	0.0128201	0.0899512	-0.63018	1.87006e-05	0.000149585	-0.766489	1.95461e-07	1.20743e-06	-1.40237	3.7582e-21	5.18567e-20	Os03g0333100; K14569 ribosome biogenesis protein BMS1
OsI_10232	-0.438573	0.558741	0.856558	-0.732304	0.360215	0.558878	-0.419714	0.602822	0.739145	-2.04264	0.0108002	0.0203945	Os03g0176800
OsI_32014	-0.0224114	0.870413	1	-0.417415	0.00238093	0.0103287	-0.626356	0.000199178	0.000722571	-1.15038	6.00663e-17	5.82672e-16	Os09g0511600; Glycoside hydrolase, family 1 protein.; K01188 beta-glucosidase [EC:3.2.1.21]
OsI_04896	-0.622338	0.0586283	0.249657	-0.824397	0.0153482	0.0491241	-0.902943	0.0175977	0.0396857	-1.64022	2.72354e-06	8.93919e-06	Os01g0914000
OsI_17582	-0.322248	0.122929	0.392852	-0.571924	0.0042476	0.0168152	-0.938706	1.35355e-05	6.09957e-05	-1.79432	5.95443e-14	4.51099e-13	Os04g0635900; DNA repair exonuclease family protein.; K10865 double-strand break repair protein MRE11
OsI_00138	-0.154467	0.542174	0.848479	-0.465136	0.0720706	0.170705	-0.650758	0.0111113	0.0265366	-1.19194	1.02734e-05	3.12797e-05	Os01g0114100; Similar to Protein kinase RLK17.
OsI_13970	0.213056	0.125637	0.398131	-0.26752	0.0594768	0.146742	-0.450759	0.00115461	0.00355167	-1.15843	4.12595e-15	3.41958e-14	Os03g0805300; Similar to Phosphoprotein phosphatase 2A isoform 4.; K04382 serine/threonine-protein phosphatase 2A catalytic subunit [EC:3.1.3.16]
OsI_11060	-0.309855	0.503147	0.833433	-0.227115	0.704489	0.86494	-1.22239	0.0353898	0.0731326	-2.31991	0.000473146	0.00113508	Os03g0284000; Hypothetical conserved gene.
OsI_04749	-0.271104	0.3851	0.733088	-0.370887	0.198638	0.36591	-0.670505	0.0220153	0.0483944	-1.19807	0.000324435	0.000798214	Os01g0891400; S1, RNA binding domain containing protein.; K03681 exosome complex component RRP40
OsI_30176	0.291473	0.182489	0.49479	-0.385421	0.131208	0.269964	-0.468376	0.0541222	0.105567	-1.62643	6.82867e-10	3.44916e-09	Os08g0551200
OsI_02109	-0.0144312	0.972601	1	-0.423643	0.0579528	0.143848	-0.481855	0.0334237	0.0695732	-1.42582	3.0956e-08	1.29495e-07	uncharacterized LOC102721273
OsI_35920	0.0774806	0.608075	0.891996	-0.0313434	0.82216	0.954846	-0.241895	0.0894584	0.161998	-1.28315	9.00175e-15	7.29417e-14	Os11g0312220; Adenylate kinase B (EC 2.7.4.3) (ATP-AMP transphosphorylase).; K00939 adenylate kinase [EC:2.7.4.3]
OsI_23036	-0.570956	0.777228	0.990591	-9.41645	0.024244	0.0714366	-9.41645	0.0246192	0.0533884	-9.41645	0.0236458	0.0418219	Os06g0490000; Similar to DIMETHYLADENOSINE TRANSFERASE.; K14191 18S rRNA (adenine1779-N6/adenine1780-N6)-dimethyltransferase [EC:2.1.1.183]
OsI_23192	-0.364864	0.136908	0.421298	-0.560375	0.0118363	0.0396369	-0.811128	0.000337898	0.00116561	-1.15217	3.43343e-06	1.11149e-05	Os06g0523400; Nucleotide-sugar transporter family protein.; K15272 solute carrier family 35 (UDP-sugar transporter), member A1/2/3
OsI_31511	0	1	1	6.82443	0.525223	0.725018	7.46489	0.169426	0.275848	8.64386	0.0123168	0.0229881	nitrate transporter 1.1-like
OsI_04511	-0.230711	0.290364	0.636705	-0.488259	0.0240472	0.0709808	-0.675829	0.00344804	0.00943048	-1.47328	1.68592e-10	9.13246e-10	Os01g0859500; Similar to Basic leucine zipper protein (Liguleless2).; K14431 transcription factor TGA
OsI_36543	5.73697	0.541753	0.848479	4.54432	1	1	7.38082	0.0301413	0.0635943	7.6677	0.00717026	0.0140111	Os11g0594400; Cyclin-like F-box domain containing protein.
OsI_26412	0.0502693	0.968598	1	-0.215321	0.597089	0.777192	-0.990833	0.0372903	0.0765113	-1.80162	7.65272e-05	0.000205844	Os07g0549800; Similar to RGP-3 (Fragment).
OsI_06378	-0.292245	0.26325	0.612047	-0.335408	0.172047	0.33012	-0.344197	0.147638	0.246276	-1.3458	2.99233e-07	1.10937e-06	Os02g0217500; Pre-mRNA cleavage complex II Clp1 family protein.; K14399 polyribonucleotide 5'-hydroxyl-kinase [EC:2.7.1.78]
OsI_08601	-0.377941	0.328195	0.675758	-0.632839	0.097368	0.214806	-0.122032	0.767767	0.885493	-1.22334	0.00142594	0.00314757	Os02g0702400; Pectinacetylesterase family protein.
OsI_25398	0.527497	0.204259	0.529838	-0.0296963	1	1	-0.540346	0.244852	0.372381	-1.36923	0.0101877	0.0193323	uncharacterized LOC100827605
OsI_21282	-0.364458	0.0264607	0.148659	-0.451668	0.00555988	0.0211111	-0.529432	0.000720876	0.00232943	-1.08919	2.57199e-11	1.51362e-10	Os06g0103900
OsI_00770	-0.391524	0.2858	0.635623	-0.613176	0.072309	0.171149	-0.502289	0.13677	0.230652	-1.3381	0.000216472	0.000546745	uncharacterized LOC100837666
XLOC_013678	-0.174098	0.29115	0.637592	-0.647987	5.12578e-05	0.000366946	-0.929738	2.42952e-09	1.95494e-08	-1.09507	7.60238e-10	3.82161e-09	-
OsI_20411	-0.337592	0.345054	0.690728	0.26558	0.437088	0.640966	0.266557	0.36911	0.51254	1.68489	1.48308e-10	8.05945e-10	Os05g0488600
OsI_07603	-0.0571417	0.742797	0.970598	-0.42493	0.0300491	0.0850947	-0.571964	0.00163984	0.00485721	-1.39366	7.06483e-12	4.39596e-11	Os02g0549600; Similar to 40S ribosomal protein S10-1.; K02947 small subunit ribosomal protein S10e
OsI_38982	0.1186	0.40232	0.749569	0.163439	0.233408	0.412427	0.572611	2.90524e-05	0.000123129	1.1585	1.31061e-19	1.58919e-18	Os12g0597300; Similar to Mutator-like transposase-like protein.
OsI_37701	-2.37346	0.0313695	0.166888	-1.27218	0.143519	0.289424	-1.30933	0.120514	0.207279	-4.15482	0.0021024	0.00451245	uncharacterized LOC101777121
OsI_28399	0.237307	0.410384	0.756474	-0.561758	0.0712293	0.169108	-0.347119	0.229787	0.354633	-2.22535	1.99023e-09	9.52588e-09	Os08g0244400; SET domain containing protein.; K19199 histone-lysine N-methyltransferase SETD3 [EC:2.1.1.43]
OsI_04671	-0.294724	0.32185	0.670448	-0.610825	0.0306875	0.0865791	-0.513527	0.112416	0.195394	-1.14956	0.000133771	0.000348127	Os01g0881400; DNA repair metallo-beta-lactamase domain containing protein.; K15340 DNA cross-link repair 1A protein
OsI_32475	0.032142	0.870801	1	-0.323902	0.0964782	0.213552	-0.789773	4.92838e-05	0.000200315	-1.50927	1.27644e-12	8.53986e-12	Os09g0571400, CYP19-3, CYCLOPHILIN_19-3; Cyclophilin 1.
OsI_03656	0.0226014	1	1	0.957621	0.190905	0.355356	-0.062061	1	1	-2.81497	0.0168397	0.0306458	Os01g0737100
OsI_16671	-0.207303	0.299957	0.646489	-0.549769	0.00524835	0.020123	-0.664188	0.000892243	0.00281968	-1.82513	1.85878e-13	1.34986e-12	Os04g0520000; S1, RNA binding domain containing protein.; K03679 exosome complex component RRP4
OsI_04483	-0.377509	0.184695	0.498092	-0.351688	0.1924	0.357458	-0.487434	0.0649512	0.12348	-2.12975	3.62862e-09	1.68933e-08	Os01g0856000, CELL_DIVISION_CONTROL_6, CDC6; Similar to CDC6 protein.; K02213 cell division control protein 6
OsI_14739	-0.429769	0.016667	0.108935	-0.740666	0.00057241	0.00305998	-0.76122	6.57322e-05	0.000261431	-1.48287	2.33828e-13	1.68206e-12	Os04g0151900; Similar to H0820C10.4 protein.; K10712 cysteamine dioxygenase [EC:1.13.11.19]
OsI_03515	0.00393473	0.986742	1	-0.316165	0.0550584	0.13813	-0.773002	0.000412057	0.00140055	-1.94171	1.66228e-28	3.83027e-27	Os01g0716400; Violaxanthin de-epoxidase family protein.
OsI_36720	0.321684	0.38498	0.733046	0.340137	0.430744	0.634471	0.589435	0.254137	0.383704	-1.49499	0.0239698	0.0423312	Os11g0591800; Barwin domain containing protein.
OsI_33853	-0.0433043	0.754174	0.977146	-0.309547	0.0277965	0.0798601	-0.5582	5.40274e-05	0.000218145	-1.3829	5.05489e-19	5.84589e-18	Os10g0452800; Similar to Rev interacting protein mis3-like.; K06961 ribosomal RNA assembly protein
OsI_12492	-0.881356	0.621594	0.899795	-0.504792	0.667394	0.835193	-0.986325	0.391352	0.537658	1.65208	0.0113742	0.0213765	Os03g0596700; Hypothetical conserved gene.
OsI_07667	-0.36008	0.521418	0.846802	-0.582669	0.175489	0.333999	-0.771977	0.0908841	0.1642	-1.68378	0.0010925	0.00246505	Os02g0558300; K03635 molybdopterin synthase catalytic subunit [EC:2.8.1.12]
OsI_21072	0.486285	0.0388529	0.190995	0.165644	0.435755	0.639414	-0.218291	0.364183	0.506989	-1.42954	1.77745e-08	7.65588e-08	Os05g0573200; Similar to Isocitrate dehydrogenase (Fragment).; K00031 isocitrate dehydrogenase [EC:1.1.1.42]
OsI_19685	0.107002	0.474634	0.810879	-0.0620616	0.675991	0.842648	-0.173622	0.232388	0.35742	-1.20189	7.48699e-12	4.64632e-11	Os05g0368300; Similar to 40S ribosomal protein S4, X isoform (Single copy abundant mRNA protein) (SCR10).; K02987 small subunit ribosomal protein S4e
OsI_06951	0.123829	0.830901	1	0.190943	0.776037	0.919318	1.1018	0.0232408	0.0507415	1.603	3.82882e-05	0.0001075	Os02g0318200
OsI_31896	-0.0596187	0.773385	0.988485	-0.22115	0.363577	0.562597	-0.636188	0.00696776	0.0175939	-1.26229	5.1791e-08	2.11461e-07	Os09g0497100; Similar to Pumilio RBD (Fragment).
OsI_28638	0.0382138	0.821341	1	-0.35886	0.0239521	0.0707183	-0.511266	0.00139686	0.00420766	-1.52625	2.89528e-20	3.71444e-19	Os08g0290100; Pentatricopeptide repeat containing protein.
OsI_06277	-0.183012	0.552349	0.851957	0.216896	0.35741	0.555406	0.684458	0.00189148	0.00552067	1.27925	3.68626e-10	1.92207e-09	Os02g0201500; Hypothetical conserved gene.; K14684 solute carrier family 25 (mitochondrial phosphate transporter), member 23/24/25/41
XLOC_021328	0.462366	0.0231975	0.136735	0.621388	0.000717201	0.00371802	0.878804	3.61719e-07	2.14261e-06	1.21605	2.32946e-12	1.52104e-11	-
OsI_20406	-0.391384	0.408887	0.755324	-0.760747	0.151832	0.301872	-1.22685	0.0229561	0.0501989	-2.45786	6.83886e-05	0.000185276	Os05g0487300
OsI_20311	0.183938	0.222516	0.556706	0.693241	1.51635e-06	1.56388e-05	0.924491	1.27638e-10	1.21184e-09	1.11344	7.04264e-16	6.22413e-15	Os05g0473500; Exo70 exocyst complex subunit family protein.
OsI_00360	-0.191542	0.260028	0.60784	-0.429459	0.0134075	0.0439556	-0.629236	0.000164919	0.000607518	-1.28058	7.31592e-12	4.54663e-11	Os01g0144340; Similar to Actin-related protein 5.; K11672 actin-related protein 5
OsI_39235	-0.111295	0.487363	0.821188	0.296709	0.0574749	0.142966	0.5141	0.000224625	0.00080504	1.03872	1.56406e-14	1.24003e-13	Os03g0670700, GLYCINE-RICH_RNA-BINDING_PROTEIN_3, GRP3; Similar to Glycine-rich RNA-binding, abscisic acid-inducible protein.
OsI_02745	-0.216807	0.139391	0.42589	-0.401708	0.00559872	0.0212345	-0.439569	0.00259341	0.00731503	-1.24255	1.58182e-16	1.48213e-15	Os01g0603000; Similar to Nuclear RNA binding protein A.; K13199 plasminogen activator inhibitor 1 RNA-binding protein
OsI_15456	-0.0941016	0.487413	0.821226	-0.255106	0.0598793	0.14746	-0.320362	0.0138739	0.0322817	-1.04479	2.64783e-12	1.72055e-11	Os04g0349500; Similar to 40S ribosomal protein S8.; K02995 small subunit ribosomal protein S8e
OsI_18646	-0.0595579	0.82758	1	-0.446011	0.0308672	0.0870295	-0.590237	0.00449407	0.0119564	-1.6937	2.33959e-13	1.68261e-12	Os05g0176000; Similar to fibrillarin-2.; K14563 rRNA 2'-O-methyltransferase fibrillarin [EC:2.1.1.-]
OsI_31236	0.180035	0.551785	0.851393	-0.216318	0.51751	0.720022	-0.256657	0.463302	0.612995	-1.65273	1.15427e-05	3.49316e-05	Os11g0200300
OsI_19281	-0.16779	0.535591	0.848479	-0.271263	0.266337	0.454802	-0.411244	0.0842141	0.154007	-1.07364	0.000707444	0.00165106	uncharacterized LOC103646656
OsI_06455	-0.00739247	0.970753	1	-0.318778	0.0598775	0.14746	-0.458171	0.00501107	0.0131408	-1.34491	8.06613e-13	5.52744e-12	Os02g0230100; Leucine-rich repeat, SDS22 containing protein.; K17550 protein phosphatase 1 regulatory subunit 7
OsI_37292	0.179154	0.619719	0.898966	0.0149814	0.965607	1	-0.722315	0.0211956	0.0468216	-1.21272	0.000192139	0.000488725	Os12g0112300; ADP/ATP carrier protein domain containing protein.; K03301 ATP:ADP antiporter, AAA family
OsI_01280	0.222259	0.304552	0.652317	0.26319	0.199434	0.367047	0.75878	0.00108208	0.00335474	2.38355	1.9695e-45	1.09645e-43	pre-mRNA-processing factor 6-like; K12855 pre-mRNA-processing factor 6
OsI_23986	0.202501	0.329901	0.676648	0.19074	0.32657	0.522774	-0.187878	0.343863	0.484194	-1.03024	1.13108e-06	3.91323e-06	glutaredoxin-C8-like; K03676 glutaredoxin 3
OsI_03846	-4.73697	1	1	1.80735	0.659545	0.829222	1.24793	1	1	4.01123	0.00288771	0.00604697	uncharacterized LOC100829906
OsI_32198	-0.519881	0.00318629	0.032103	-0.315164	0.0844278	0.192854	-0.366683	0.0293067	0.0620818	-1.08461	3.45422e-10	1.80602e-09	Os09g0538500; Similar to Male sterility MS5.
OsI_08667	-0.0551278	0.789601	0.997394	0.657438	0.000158057	0.000993407	0.935509	2.41857e-08	1.69522e-07	1.02472	1.85705e-10	9.99381e-10	Os02g0712500
OsI_05293	0.178884	0.253484	0.599291	-0.456333	0.014425	0.0466608	-0.646013	6.17008e-05	0.000246553	-1.14247	5.75792e-12	3.61662e-11	Os01g0960300; Similar to Glucose inhibited division protein A.; K03495 tRNA uridine 5-carboxymethylaminomethyl modification enzyme
OsI_38701	-0.477322	0.363701	0.710192	0.151749	0.73958	0.892156	0.404842	0.300406	0.435176	2.22312	4.2558e-12	2.70604e-11	Os12g0556900
OsI_16416	0.838249	0.721594	0.960687	-1.72247	0.2193	0.394528	-1.68684	0.221266	0.343984	-8.78136	0.0235112	0.0416177	Os04g0490200
OsI_32493	-0.14093	0.569385	0.864363	-0.449774	0.0397669	0.106659	-0.922552	0.000181312	0.000662396	-2.01766	5.62217e-15	4.62321e-14	Os09g0573100; Ubiquitin domain containing protein.
OsI_21668	-0.243043	0.899283	1	-0.988859	0.133616	0.27384	-0.7633	0.248908	0.377302	-2.05703	0.00979511	0.0186605	uncharacterized LOC102708010
OsI_27472	0.252813	0.120687	0.388784	0.510399	0.00187979	0.00847976	0.671042	3.5403e-05	0.00014791	1.05995	1.5194e-11	9.14998e-11	Os08g0101000, IDEF1, IDE-BINDING_FACTOR_1; ABI3/VP1 transcription factor family protein, Regulation of iron-deficiency response and tolerance
OsI_29954	0.195906	0.165522	0.469299	0.517304	0.000297966	0.00172479	0.618875	2.26334e-05	9.78517e-05	1.07658	3.14958e-16	2.86999e-15	Os08g0524100; Similar to Type II inositol-1,4,5-trisphosphate 5-phosphatase 12 (EC 3.1.3.36) (At5PTase12) (FRAGILE FIBER3 protein).
OsI_07370	-0.802516	0.0430772	0.204224	-0.17316	0.6844	0.84936	-0.267241	0.45567	0.604782	-1.18413	0.00216757	0.00464189	Os02g0511800; NOP5, N-terminal domain containing protein.; K14565 nucleolar protein 58
OsI_18242	0.456963	0.420875	0.765586	-0.637704	0.236935	0.416798	-0.825971	0.140774	0.236323	-1.91617	0.00289641	0.0060618	Os05g0120800
OsI_29928	-0.364078	0.0391229	0.191852	-0.64007	0.000337798	0.00192596	-0.993063	5.10597e-07	2.93569e-06	-1.46405	2.43804e-15	2.05809e-14	Os08g0521400
OsI_10569	-0.11877	0.577637	0.870678	0.107359	0.587427	0.767547	-0.328062	0.137604	0.23188	-1.20755	4.89716e-07	1.77375e-06	Os03g0222600; Similar to caleosin.; K17991 peroxygenase [EC:1.11.2.3]
OsI_27660	-6.1964	0.289114	0.635623	1.09516	0.58055	0.761745	0.825971	0.77993	0.896002	6.3301	1.00295e-37	3.87807e-36	Os08g0126000; Hypothetical conserved gene.
XLOC_023762	0.191987	0.755289	0.978068	0.739596	0.102345	0.222789	0.496293	0.381655	0.526609	1.86414	2.39198e-06	7.91481e-06	-
OsI_13196	-0.0876673	0.681818	0.936596	-0.27684	0.233064	0.412021	-0.77901	0.000767313	0.00246102	-1.52382	2.3846e-09	1.13246e-08	Os03g0703900; SNARE associated Golgi protein domain containing protein.
OsI_07439	-1.39611	0.0445816	0.208655	-0.496906	0.461124	0.663578	-0.996641	0.159119	0.262194	-1.55501	0.022477	0.0399585	ethylene-responsive transcription factor ABI4-like
OsI_36449	0.381373	0.257033	0.603939	-0.110212	0.770627	0.915111	0.1874	0.603995	0.740079	-1.21004	0.00280811	0.00589444	Os11g0549695; Maf-like protein family protein.; K06287 septum formation protein
OsI_25508	0.00851572	0.950583	1	-0.181602	0.179635	0.339546	-0.390163	0.00324799	0.00894098	-1.28781	8.31925e-19	9.47736e-18	Os07g0246200; Similar to Calreticulin (Fragment).; K08057 calreticulin
OsI_39266	-0.00588151	0.978567	1	-0.266411	0.101372	0.221225	-0.548986	0.00188432	0.00550397	-1.01094	6.00872e-08	2.43251e-07	Os12g0636800; Ubiquitin-conjugating enzyme/RWD-like domain containing protein.; K10688 ubiquitin-conjugating enzyme E2 W [EC:2.3.2.25]
OsI_09525	0.0209881	0.981439	1	-0.261175	0.233372	0.412411	-0.21186	0.330209	0.470541	-1.07462	3.56718e-06	1.15174e-05	Os02g0826200; NAD(P)-binding domain containing protein.
OsI_09754	-0.0807136	0.661301	0.923899	-0.297227	0.099973	0.218692	-0.594499	0.00420634	0.0112694	-1.14199	1.06607e-10	5.88344e-10	Os03g0118800; Similar to Hydroxymethylglutaryl-CoA synthase.; K01641 hydroxymethylglutaryl-CoA synthase [EC:2.3.3.10]
OsI_18750	0.128369	0.7256	0.962296	0.347961	0.263823	0.451613	0.716793	0.00698918	0.0176407	1.63475	1.00234e-09	4.9634e-09	Os05g0188100
XLOC_032283	-0.33989	0.304138	0.651691	-0.518963	0.00881801	0.0310576	-0.951224	0.000143465	0.000535603	-1.46374	2.67709e-09	1.26428e-08	-
OsI_33229	0.465655	0.00377484	0.036411	0.538836	0.00119148	0.00575661	0.809749	4.76318e-07	2.75572e-06	1.75525	7.64092e-31	2.03234e-29	Os10g0363600; Kelch-type beta propeller domain containing protein.
OsI_07028	-0.111691	0.476017	0.811984	-0.459827	0.00724729	0.0264086	-0.658805	6.43594e-05	0.000256472	-1.0464	6.0895e-10	3.09115e-09	Os02g0435000; Translocation protein Sec62 family protein.; K12275 translocation protein SEC62
OsI_35941	0.179979	0.351181	0.696622	-0.230613	0.23526	0.41495	-0.672031	0.00204715	0.00592687	-1.38179	1.02852e-10	5.68651e-10	Os11g0429100
OsI_26448	0.360402	0.584262	0.875157	0.360402	0.54102	0.735968	0.455883	0.513731	0.665989	1.87801	0.000267312	0.000665998	Os07g0555400
OsI_07061	-0.276909	0.169228	0.475193	-0.388679	0.0595299	0.146838	-0.99612	3.93189e-05	0.000162801	-1.09608	1.65698e-06	5.60496e-06	Os02g0448000
OsI_04101	-0.305452	0.0426561	0.203055	-0.438262	0.00385728	0.0155294	-0.451772	0.00241904	0.00687845	-1.23716	1.56085e-15	1.3391e-14	Os01g0801700; Ribosomal protein S35, mitochondrial domain containing protein.
XLOC_013816	-0.305976	0.0580385	0.247689	-0.873497	4.8128e-06	4.46974e-05	-0.922038	2.96256e-07	1.78074e-06	-1.19365	1.23174e-08	5.40769e-08	-
OsI_04273	0.0316772	1	1	-0.196185	0.900566	1	-0.00145653	1	1	-1.70481	0.0287382	0.0498944	Os01g0826000; Heavy metal transport/detoxification protein domain containing protein.
OsI_32556	0.0926077	0.78555	0.995125	-0.0925299	0.764013	0.910268	-0.880054	0.00335197	0.00919242	-1.72387	3.72418e-07	1.36806e-06	Os10g0114300; Similar to NADPH-dependent codeinone reductase (EC 1.1.1.247).
OsI_04216	-0.396056	0.062773	0.260199	-0.288939	0.134995	0.276108	-0.29652	0.124015	0.212563	-1.01705	2.03089e-06	6.78624e-06	Os01g0818300; K Homology domain containing protein.; K14945 protein quaking
XLOC_000855	-0.037226	0.97518	1	-0.192945	0.523461	0.725018	-0.339358	0.23282	0.357995	-1.27442	0.000260946	0.000651149	BAH94953.1 Os10g0497400, partial [Oryza sativa Japonica Group]
OsI_24481	-0.510701	0.613026	0.894811	-0.257616	0.878303	0.998714	-1.41573	0.0980436	0.174758	-2.83263	0.00446023	0.00904317	homeobox-leucine zipper protein HOX29-like; K09338 homeobox-leucine zipper protein
OsI_35575	-0.506085	0.149637	0.443709	-0.686132	0.0351806	0.0968416	-0.587043	0.0759494	0.141097	-1.57254	3.34456e-05	9.47233e-05	Os11g0222225; K13963 serpin B
OsI_21324	0.949374	0.130207	0.407672	0.204704	0.809017	0.944502	-1.55132	0.074044	0.138111	-2.47655	0.0262356	0.045968	Os06g0108600, ALPHA-EXPANSIN_17, EXPA17; Similar to Expansin-A17.
OsI_29807	-0.153551	0.325315	0.674042	-0.476302	0.0026016	0.0111347	-0.803141	4.65099e-07	2.70001e-06	-1.67564	3.75724e-19	4.3834e-18	Os08g0506400; Serine/threonine protein kinase domain containing protein.
OsI_05203	0.152534	0.531207	0.848479	0.56772	0.0075986	0.0274545	-0.524703	0.0828091	0.151837	-1.63114	8.57385e-08	3.39835e-07	Os01g0950000, GSTU41, TAU_GLUTATHIONE_S-TRANSFERASE_41; Similar to Glutathione S-transferase GST 28 (EC 2.5.1.18) (Fragment).; K00799 glutathione S-transferase [EC:2.5.1.18]
OsI_18286	0.235055	0.0877787	0.320216	0.120074	0.389889	0.59165	0.425243	0.000937568	0.00294677	1.03301	2.32394e-15	1.96668e-14	uncharacterized LOC102700148; K04650 nuclear receptor co-repressor 1
OsI_36754	-0.36995	0.129325	0.405878	-0.610958	0.00664146	0.0246029	-0.756499	0.000735388	0.00237158	-1.01342	1.19144e-06	4.10577e-06	Os11g0629550; Similar to Disease resistance protein RPM1 homolog.
OsI_29370	-0.429797	0.379017	0.726197	-0.878605	0.0563898	0.140763	-0.860995	0.0922292	0.166178	-1.20053	0.00850606	0.016389	Os08g0439900; Mitochondrial glycoprotein family protein.
XLOC_014039	0.07097	0.48451	0.818444	0.176492	0.188084	0.351529	0.722255	2.42976e-07	1.47822e-06	2.03783	2.27041e-43	1.1355e-41	-
OsI_18340	0.0687905	0.667699	0.927839	-0.287221	0.0980554	0.215686	-0.737322	0.000139083	0.000520313	-1.39437	1.32951e-11	8.04617e-11	Os05g0133100; Similar to PII protein (Fragment).
OsI_17812	-0.783013	0.135859	0.419686	-0.987466	0.0509136	0.129676	-1.14558	0.0316138	0.0663027	-2.35504	7.55851e-05	0.000203436	Os04g0665200; Similar to S-adenosyl-L-methionine:salicylic acid carboxyl methyltransferase-like protein.; K18848 indole-3-acetate O-methyltransferase [EC:2.1.1.278]
OsI_06139	-0.355724	0.243613	0.586229	-0.340437	0.310426	0.504222	0.0516093	0.903152	1	-1.87497	9.94783e-08	3.90942e-07	Os02g0185300; Cytochrome P450 family protein.
OsI_00866	9.38082	0.00718693	0.0584849	7.94642	0.149322	0.298186	8.70275	0.0390145	0.0796265	10.0544	8.21298e-05	0.000219965	uncharacterized LOC101758578
OsI_25973	-0.124637	0.431176	0.774315	-0.487667	0.00277025	0.011742	-0.743374	1.26776e-05	5.74686e-05	-1.13446	7.35129e-10	3.70088e-09	Os07g0476500, CYCLOPHILIN_21-4, CYP21-4; Cyclophilin-like domain containing protein.
OsI_23846	-0.224453	0.313208	0.662742	-0.64389	0.00531553	0.0203317	-0.851116	0.00014879	0.000553242	-1.78576	2.69196e-12	1.74811e-11	Os06g0639600; Similar to Elongator component.; K11375 elongator complex protein 4
OsI_35029	-0.424498	1	1	1.24644	0.487231	0.690755	2.29336	0.0415607	0.0840299	2.87061	0.00198844	0.00428808	Os12g0135300; Similar to Kelch motif family protein.
OsI_10228	5.05889	1	1	6.59495	0.273973	0.463943	7.86625	0.0375643	0.0770167	9.04075	0.000141152	0.00036589	Os03g0176100; K03137 transcription initiation factor TFIIE subunit beta
OsI_35404	0.114337	0.826404	1	-0.0629313	0.911768	1	-1.17294	0.0376278	0.0771261	-1.69709	0.00287691	0.00602559	Os11g0186900, ACO4, AMINOCYCLOPROPANE-1-CARBOXYLIC_ACID_OXIDASE_4; Similar to 1-aminocyclopropane-1-carboxylate oxidase (EC 1.14.17.4) (ACC oxidase) (Ethylene-forming enzyme) (EFE).; K05933 aminocyclopropanecarboxylate oxidase [EC:1.14.17.4]
OsI_35043	0.055549	0.750344	0.975038	0.468286	0.016848	0.0529954	0.90605	5.10285e-08	3.42729e-07	1.20166	2.26376e-13	1.63269e-12	Os11g0140600; EF-Hand type domain containing protein.; K13448 calcium-binding protein CML
OsI_29373	-0.127756	0.611437	0.893746	-0.491758	0.0701756	0.167261	-0.56523	0.0269809	0.0578042	-1.15699	4.05567e-05	0.000113504	poly(A)-specific ribonuclease PARN-like; K01148 poly(A)-specific ribonuclease [EC:3.1.13.4]
OsI_35012	-0.589812	0.509523	0.838944	-1.31228	0.0785704	0.182719	-1.57531	0.037221	0.0764025	-2.08989	0.0205336	0.0367888	Os11g0136600; Similar to Calcium-dependent protein kinase (Fragment).; K13412 calcium-dependent protein kinase [EC:2.7.11.1]
OsI_06006	-0.000913966	0.974586	1	0.103125	0.724008	0.880277	-0.388781	0.164101	0.268738	-1.51627	6.73014e-07	2.39948e-06	Os02g0168300
OsI_19398	-0.143251	0.495027	0.827308	-0.851031	0.000355097	0.00201248	-0.569889	0.00922665	0.0225467	-1.22564	1.34837e-06	4.6096e-06	Os05g0307200
OsI_17724	-0.235281	0.122601	0.392054	-0.50919	0.00144165	0.00676916	-0.704927	3.93605e-06	1.95605e-05	-1.39638	1.69012e-15	1.44392e-14	Os04g0654700; Similar to COP9 signalosome complex subunit 5b (EC 3.4.-.-) (Signalosome subunit 5b) (Jun activation domain-binding homolog 1).; K09613 COP9 signalosome complex subunit 5 [EC:3.4.-.-]
OsI_10519	-0.477995	0.0170055	0.110294	-0.107568	0.602186	0.781959	0.385221	0.037791	0.0774244	1.22923	7.40655e-12	4.59827e-11	Os03g0214200
XLOC_012623	-0.577767	0.00888574	0.0683131	-0.29956	6.75824e-05	0.000466949	-0.458981	3.38113e-06	1.70216e-05	-2.02915	5.00931e-14	3.81774e-13	-
OsI_30240	0.00700498	0.960938	1	0.403084	0.0148194	0.0477329	0.331384	0.0640527	0.122183	1.14264	1.22942e-15	1.06464e-14	Os11g0671000; Similar to Dormancy-associated protein.
OsI_38976	-0.137504	1	1	-0.333901	0.74873	0.898642	-0.0671142	1	1	1.25356	0.00675369	0.0132579	uncharacterized LOC101786433
XLOC_026909	0.0376433	0.816832	1	0.107667	0.502507	0.70571	0.955257	3.49967e-09	2.76008e-08	1.54225	8.59442e-20	1.05301e-18	-
OsI_16340	0.296617	0.541977	0.848479	0.13179	0.771235	0.915545	-0.541709	0.181482	0.291112	-1.32193	0.00444755	0.00902227	Os04g0480900; Glycoside hydrolase, family 5 protein.
OsI_36666	1.00141	0.0224462	0.133537	0.996245	0.0156885	0.0500805	0.690091	0.0814503	0.149939	1.32062	0.000654253	0.00153715	Os11g0600700; Similar to RING domain protein.
OsI_11042	7.12928	0.161467	0.463108	6.54432	0.337371	0.534502	5.98489	0.551337	0.694466	8.12928	0.0113673	0.0213661	expressed protein [Oryza sativa Japonica Group]
OsI_18172	-0.399389	0.0934274	0.332045	-0.522216	0.0165262	0.0521943	-0.638799	0.00268432	0.00754568	-1.19646	8.30314e-08	3.29791e-07	protein notum homolog
OsI_05879	0	1	1	7.26053	0.124519	0.259403	7.12928	0.0999242	0.177315	8.79225	0.000443625	0.00106964	pentatricopeptide repeat-containing protein At2g15690
OsI_32042	-0.0769309	0.689667	0.94151	-0.439843	0.0392651	0.105556	-0.688476	0.000614472	0.00201308	-1.09016	1.89541e-07	7.20116e-07	Os09g0516200, bZIP_TRANSCRIPTION_FACTOR_RF2A, RF2A; Similar to Transcription factor RF2a.
OsI_03695	-0.224837	0.474133	0.810549	-0.719569	0.00722159	0.0263393	-0.722588	0.00463178	0.0122768	-1.69663	5.98948e-11	3.38697e-10	Os01g0743200; Pectin lyase fold/virulence factor domain containing protein.; K01051 pectinesterase [EC:3.1.1.11]
OsI_21693	0.0660766	0.884867	1	-0.14479	0.74706	0.897178	-0.713493	0.0911591	0.16456	-1.69833	0.000237852	0.000596889	Os06g0150400
OsI_24797	-0.1505	0.697696	0.946654	-0.204947	0.626327	0.803324	-0.760729	0.0764713	0.141946	-1.47912	0.0012524	0.00279198	Os07g0134400; Similar to bacterial transferase hexapeptide repeat-containing protein.
OsI_31738	-0.241078	0.235265	0.574114	-0.698808	0.000629855	0.00332077	-0.726505	0.000197553	0.000717017	-2.058	2.49178e-20	3.21706e-19	pentatricopeptide repeat-containing protein At1g76280-like
OsI_21018	0.202192	0.303689	0.651174	-0.288741	0.115873	0.245386	-0.751599	5.74072e-06	2.76738e-05	-1.10879	1.36357e-09	6.65384e-09	GTP-binding protein ERG; K03595 GTP-binding protein Era
OsI_05123	0.140488	0.327123	0.675758	-0.316414	0.0313896	0.0882481	-0.60321	2.93883e-05	0.000124449	-1.16224	4.93037e-16	4.42139e-15	Os01g0938200; Similar to RNA-binding protein BRUNOL5 (Fragment).; K13207 CUG-BP- and ETR3-like factor
OsI_24410	-0.376074	0.117641	0.382661	-0.582351	0.0141844	0.0460348	-0.822095	0.0012949	0.00393199	-1.5642	1.0271e-08	4.54853e-08	Os06g0708100; Carboxylesterase, type B family protein.; K15889 prenylcysteine alpha-carboxyl methylesterase [EC:3.1.1.-]
OsI_27289	-0.215581	0.11773	0.382882	-0.558519	7.42106e-05	0.000507315	-0.947139	1.94619e-11	2.02045e-10	-1.73488	4.20787e-32	1.22494e-30	Os07g0671700; Similar to Arginine methyltransferase-like protein.; K05931 histone-arginine methyltransferase CARM1 [EC:2.1.1.125]
OsI_16250	-0.0825535	0.798134	1	-0.228964	0.452858	0.655723	-0.637142	0.0435571	0.0875066	-1.58652	3.90621e-06	1.25443e-05	uncharacterized LOC102708959
OsI_29091	-0.0845865	0.531037	0.848479	-0.408536	0.00510132	0.0196212	-0.580069	3.94904e-05	0.000163401	-1.78645	8.94489e-37	3.28388e-35	Os02g0332200; Similar to T-complex protein 1 delta subunit.; K09496 T-complex protein 1 subunit delta
OsI_29951	0.3224	0.301014	0.647671	0.295718	0.327248	0.523611	-0.345135	0.374216	0.518483	-1.0071	0.00169369	0.00369476	Os08g0539700; NB-ARC domain containing protein.
OsI_32616	0.438884	0.346427	0.691682	-0.390315	0.618165	0.795577	0.142353	0.788147	0.902728	-1.6845	0.00887065	0.0170398	Os10g0124700; Cyclin-like F-box domain containing protein.
OsI_37596	0.436517	0.519613	0.846663	0.119909	0.91163	1	-0.925038	0.240751	0.367232	-2.70526	0.00708367	0.0138567	Os12g0165600; Exo70 exocyst complex subunit family protein.
OsI_19539	-0.62486	0.000713071	0.0102302	-0.75137	0.000114722	0.000747206	-0.669097	0.00110421	0.00341606	-1.12816	9.56674e-10	4.75191e-09	patellin-6
OsI_38401	-0.026967	1	1	0.0264722	1	1	-0.667425	0.488172	0.640051	-2.94753	0.00745913	0.0145268	Os12g0495600; NB-ARC domain containing protein.
OsI_23033	-0.151385	0.288053	0.635623	-0.486957	0.000644193	0.00338642	-0.692984	7.73152e-07	4.31454e-06	-1.52948	1.28311e-28	2.98361e-27	Os06g0489500; CMP/dCMP deaminase, zinc-binding domain containing protein.; K11991 tRNA(adenine34) deaminase [EC:3.5.4.33]
OsI_04170	0.153526	0.377088	0.724392	0.532189	0.00292488	0.0122805	0.943834	2.11872e-09	1.71434e-08	1.14666	4.25356e-13	2.99694e-12	Os01g0812050
OsI_11412	0.13968	0.353723	0.699445	0.495119	0.00113333	0.00551873	0.840214	1.20757e-08	8.83497e-08	1.27602	6.53688e-20	8.1134e-19	Os03g0330000; Glycosyl transferase, family 8 protein.; K13648 alpha-1,4-galacturonosyltransferase [EC:2.4.1.43]
OsI_20913	-0.38276	0.02506	0.143469	-0.758333	5.96358e-05	0.000419346	-0.826319	2.14638e-06	1.1189e-05	-1.78452	3.54658e-20	4.51393e-19	Os05g0554500
OsI_01380	-0.494357	0.0137417	0.0943019	-0.381659	0.0271484	0.0784103	-0.385967	0.0272117	0.0582294	-1.1196	3.02094e-10	1.59121e-09	Os01g0276500; Similar to Histidine biosynthesis bifunctional protein hisIE, chloroplast precursor [Includes: Phosphoribosyl-AMP cyclohydrolase (EC 3.5.4.19) (PRA-CH); Phosphoribosyl-ATP pyrophosphatase (EC 3.6.1.31) (PRA-PH)].; K11755 phosphoribosyl-ATP pyrophosphohydrolase / phosphoribosyl-AMP cyclohydrolase [EC:3.6.1.31 3.5.4.19]
OsI_01509	0.435984	0.210474	0.538118	-0.265674	0.483833	0.687406	-0.46604	0.22426	0.34786	-1.31404	0.000675354	0.00158161	Os01g0296000; Protein kinase, core domain containing protein.
OsI_32967	0.222237	0.155101	0.452285	-0.307267	0.0528414	0.133699	-0.312836	0.0412032	0.0834082	-1.01781	5.1461e-10	2.64083e-09	Os10g0194200; K00083 cinnamyl-alcohol dehydrogenase [EC:1.1.1.195]
OsI_01037	0.140415	0.646921	0.918485	-0.25263	0.413597	0.616928	-0.730872	0.0582407	0.112522	-1.44372	5.41579e-05	0.000148851	Os01g0233100; K06627 cyclin A
XLOC_035969	-0.0304229	0.841704	1	-0.560769	0.000209825	0.0012711	-0.915518	8.0349e-09	6.02134e-08	-1.40307	5.94001e-16	5.28024e-15	-
XLOC_028033	0.81263	0.350931	0.696285	1.35845	0.195753	0.361954	-0.557482	0.282071	0.41718	-2.03747	0.0278652	0.0485469	-
OsI_18416	-0.75448	0.751602	0.975667	-0.869039	0.556714	0.739847	0.980282	0.450812	0.599428	2.34009	0.000672229	0.00157526	Os05g0142600
OsI_09340	-0.197577	0.538463	0.848479	-0.698902	0.0345161	0.0953568	-0.5188	0.117747	0.203204	-2.34927	1.30495e-08	5.711e-08	Os02g0804900, RIBONUCLEOTIDE_REDUCTASE_LARGE_SUBUNIT_2, RNRL2; Ribonucleotide reductase, Chloroplast biogenesis; K10807 ribonucleoside-diphosphate reductase subunit M1 [EC:1.17.4.1]
OsI_13417	-0.188418	0.612608	0.894545	-0.0555881	0.902523	1	-0.482585	0.135595	0.228962	-1.32727	0.000123211	0.00032235	Os03g0734700; Mitochondrial substrate carrier family protein.; K15115 solute carrier family 25 (mitochondrial folate transporter), member 32
OsI_13667	-0.121611	0.535297	0.848479	-0.228897	0.222235	0.3987	-0.620777	0.00121892	0.00372679	-1.55049	3.62472e-14	2.79038e-13	Os03g0766900; Allene oxide synthase.; K11876 proteasome assembly chaperone 2
OsI_05779	-0.248853	0.20707	0.533823	-0.360536	0.0682116	0.163337	-0.838382	3.92198e-05	0.000162435	-1.22623	9.65276e-09	4.28593e-08	Os02g0138200; RNA recognition motif, RNP-1 domain containing protein.
OsI_29524	-1.0338	0.0235017	0.13779	0.270608	0.524845	0.725018	-0.706908	0.0798649	0.147421	-1.6344	0.000146799	0.000379537	cyanidin 3-O-rutinoside 5-O-glucosyltransferase-like
OsI_38873	0.116563	0.825313	1	-0.822254	0.0655636	0.158321	0.0499444	0.956243	1	1.20249	0.000215067	0.000543466	Os12g0578800; Zinc finger, C2H2 domain containing protein.
OsI_32455	-0.102614	0.574626	0.86807	-0.0204777	0.916046	1	-0.0410667	0.821144	0.931009	-1.00071	1.13874e-06	3.93707e-06	Os09g0568800; Similar to Ribosomal protein S25 (40S ribosomal 25S subunit).; K02975 small subunit ribosomal protein S25e
OsI_13088	0.265582	0.660241	0.923472	0.2827	0.499279	0.702679	-0.698191	0.128712	0.219217	-1.48165	0.00425	0.00865489	Os03g0690000; Similar to Costars family protein.
OsI_00621	-0.0814853	0.741662	0.969916	-0.180828	0.436444	0.640238	-0.16785	0.447548	0.59599	-1.33993	1.7611e-06	5.93937e-06	Os01g0176800
OsI_32423	-0.120095	0.560894	0.858102	-0.506577	0.00842833	0.0298969	-0.862153	7.40147e-06	3.50654e-05	-2.38706	9.09023e-26	1.72144e-24	Os09g0565600; Similar to Delta(14)-sterol reductase (EC 1.3.1.70) (C-14 sterol reductase) (Sterol C14-reductase) (FACKEL protein).
OsI_29269	-1.65711	0.353402	0.699112	-8.09452	0.0288982	0.0824204	-8.09452	0.0293902	0.0622115	-8.09452	0.0283154	0.0492332	Os08g0419800 [Oryza sativa Japonica Group]
OsI_30984	-0.0229786	1	1	-0.552758	0.0812343	0.187433	-0.451313	0.134766	0.227821	-1.19871	0.000152318	0.000392808	Os09g0345700; ATP-NAD kinase, PpnK-type domain containing protein.; K00858 NAD+ kinase [EC:2.7.1.23]
OsI_21500	-0.217219	0.518205	0.845573	-0.238184	0.447218	0.649914	-0.104525	0.746756	0.868043	-1.00472	0.00433884	0.00882463	Os06g0132600; Repair protein Rad1/Rec1 domain containing protein.; K02830 cell cycle checkpoint protein [EC:3.1.11.2]
OsI_16351	0.297998	0.774499	0.98883	-1.52982	0.0680122	0.16299	-1.09686	0.106481	0.18679	-2.56635	0.00202631	0.00436079	Os04g0481900; Similar to H0510A06.12 protein.
OsI_08809	-0.183729	0.603634	0.888722	-0.566989	0.0821719	0.189022	-0.751414	0.0309616	0.065154	-2.05242	2.05661e-06	6.86618e-06	Os02g0730900; Pentatricopeptide repeat domain containing protein.
OsI_16985	0.0600227	0.66411	0.925434	-0.345782	0.0143379	0.0464237	-0.828301	3.59397e-07	2.12968e-06	-1.15506	1.08612e-15	9.44027e-15	Os04g0563000; Similar to H0211B05.12 protein.
OsI_11237	-0.249378	0.389041	0.73751	-0.533281	0.0122944	0.0408896	-0.969438	4.49694e-06	2.21105e-05	-1.01962	3.7759e-06	1.21475e-05	Os03g0306800; Similar to CP12 (Fragment).
OsI_11524	-0.876054	0.0375021	0.186611	-1.04984	0.0192927	0.059068	-0.997808	0.0289787	0.0614681	-1.20977	0.0141251	0.0260848	Os03g0343800
OsI_31340	-8.36632	0.0291942	0.15854	-8.36632	0.0225674	0.067327	-1.10579	0.359618	0.501731	-8.36632	0.0228162	0.0405097	NAC domain-containing protein 100-like
OsI_02925	0.291766	0.860485	1	0.517058	0.523087	0.725018	0.778644	0.29981	0.434622	2.11356	7.24835e-05	0.000195554	Os01g0625300, HEAT_STRESS_TRANSCRIPTION_FACTOR_C1A, HSFC1A; Similar to Heat shock transcription factor 31 (Fragment).; K09419 heat shock transcription factor, other eukaryote
OsI_00499	-0.807672	0.00665164	0.0554027	-0.878284	0.0160953	0.0510993	-0.993664	0.0175878	0.03967	-2.67807	2.65449e-13	1.89834e-12	Os01g0159800
OsI_18590	-0.38117	0.252192	0.597609	-0.779225	0.0139673	0.0454908	-0.813393	0.012679	0.0298559	-1.16943	0.000633551	0.0014915	Os05g0165400; GPI-GlcNAc transferase complex, PIG-H component, conserved domain domain containing protein.; K03858 phosphatidylinositol glycan, class H
OsI_09495	-0.0421998	0.754728	0.977611	-0.434881	0.00226169	0.0099021	-0.642809	9.81278e-06	4.53708e-05	-1.18672	8.38037e-17	8.01217e-16	Os02g0822300; Similar to RNA-binding protein Nova-1.; K14944 RNA-binding protein Nova
OsI_25187	-0.831061	0.0162647	0.106933	-0.712915	0.0354425	0.0974299	-0.821621	0.0489303	0.0965991	-1.62272	0.000174672	0.000446606	Os07g0188700; Similar to EXO.
OsI_26198	-0.180443	0.432368	0.775473	-0.39626	0.0833412	0.191103	-0.868102	0.000163259	0.000601913	-1.24387	2.4836e-07	9.30715e-07	Os07g0516600; Multi antimicrobial extrusion protein MatE family protein.; K03327 multidrug resistance protein, MATE family
OsI_17733	-1.62369	0.334815	0.68157	-8.97537	0.0242421	0.0714366	-3.91648	0.0242042	0.0525931	-8.97537	0.023641	0.0418183	Os04g0655700; Similar to OSIGBa0147J19.14 protein.
OsI_24435	-0.462818	0.0116936	0.0838025	-0.370974	0.040947	0.109063	-0.95314	6.48293e-10	5.61909e-09	-1.1577	1.77512e-14	1.39901e-13	Os06g0712200; NUDIX domain containing protein.
OsI_32620	-0.319279	0.609351	0.892505	-0.563901	0.249613	0.433745	-0.712423	0.181792	0.291533	-2.33258	0.000274195	0.000681589	Os10g0125300; F-box domain, cyclin-like domain containing protein.
OsI_08551	-0.385987	0.205955	0.532362	-0.85484	0.00769436	0.0277509	-0.975064	0.00992533	0.0240426	-1.16142	0.000207286	0.000525196	histone acetyltransferase MCC1-like
OsI_27457	-0.459902	0.115688	0.378313	-0.847621	0.00337751	0.0138986	-0.794489	0.00631611	0.0161189	-2.1287	7.48004e-10	3.76383e-09	Os07g0695300; Similar to Serine/threonine-protein kinase PBS1 (EC 2.7.1.37) (AvrPphB susceptible protein 1).
OsI_06374	-0.0637759	0.916725	1	-0.758792	0.0305482	0.0862344	-0.458132	0.134937	0.228052	-1.05025	0.000479093	0.00114889	Os02g0216000; Hypothetical conserved gene.
OsI_24613	-0.365206	0.457113	0.795604	-0.73543	0.0953769	0.211629	-0.758637	0.0932275	0.16767	-2.29002	3.95992e-05	0.000110946	Os07g0108500; Similar to Pollen-specific C2 domain containing protein.
OsI_33269	-0.141627	0.374858	0.721732	-0.316328	0.0446095	0.116767	-0.476537	0.00495393	0.0130133	-1.53664	4.75374e-24	8.01255e-23	Os10g0370500; Glycoside hydrolase, catalytic core domain containing protein.
OsI_07739	0.0184457	0.946575	1	0.653667	0.202341	0.371446	1.1969	0.0426621	0.0860252	-1.41645	4.10917e-05	0.000114906	Os02g0569900; Cytochrome P450 family protein.; K16084 ent-cassa-12,15-diene 11-hydroxylase [EC:1.14.13.145]
OsI_32102	-0.116755	0.614382	0.895995	0.304393	0.131046	0.269739	0.433079	0.039718	0.0808572	1.22447	6.5564e-12	4.08877e-11	protein HAPLESS 2-B-like
OsI_27857	-0.060754	1	1	0.342602	1	1	1.13818	0.297173	0.431416	1.99814	0.0171678	0.0311797	Os08g0156033
OsI_12094	0	1	1	6.1964	1	1	0	1	1	9.86625	0.00121719	0.00272065	Os03g0421300
XLOC_035531	-0.14024	0.843745	1	-0.931782	0.0938819	0.209015	-1.32193	0.0256532	0.0553323	-2.82569	7.44625e-05	0.000200574	-
OsI_21961	0.0102836	0.972497	1	-0.0332035	0.855471	0.980978	-0.514266	0.0014093	0.00424096	-1.06614	8.42106e-09	3.76811e-08	Os06g0187900; RNA recognition motif, RNP-1 domain containing protein.; K12896 splicing factor, arginine/serine-rich 7
OsI_33904	-0.245307	0.624357	0.901636	-0.308872	0.478888	0.681973	-0.66866	0.198187	0.313303	-3.71097	9.15887e-09	4.08209e-08	Os10g0459700; Similar to Xyloglucan galactosyltransferase KATAMARI 1 (EC 2.4.1.-) (MURUS3 protein).
OsI_33812	-0.237489	0.545461	0.848479	0.737526	0.00260484	0.0111454	0.243448	0.378788	0.523386	1.33346	2.78058e-09	1.31052e-08	uncharacterized LOC102702973
OsI_18981	-0.0245622	0.895682	1	-0.0993884	0.58697	0.767201	-0.521562	0.00422144	0.0113019	-1.46625	1.20415e-13	8.87774e-13	Os12g0265100; Similar to Pinoresinol-lariciresinol reductase TH2.
OsI_29436	0.100232	0.464797	0.801965	-0.0543099	0.700239	0.861201	-0.375429	0.00843345	0.0208132	-1.13707	3.35873e-14	2.59347e-13	Os08g0451000; Sec34-like protein family protein.
OsI_38030	0.119746	0.820102	1	-0.410224	0.167305	0.323455	-0.713056	0.0278052	0.059329	-1.10171	0.00166471	0.00363648	Os12g0288900; K18156 mitochondrial inner membrane protease ATP23 [EC:3.4.24.-]
OsI_30532	0.116608	0.687604	0.940127	-0.333641	0.339193	0.535771	-0.643337	0.183376	0.293627	-1.26829	0.000907925	0.00207732	Os09g0249400; Uncharacterised protein family UPF0497, trans-membrane plant domain containing protein.
OsI_07365	-0.189267	0.36909	0.71608	-0.594724	0.00605196	0.0227329	-0.542781	0.00598424	0.0153683	-1.14127	3.70084e-08	1.53696e-07	Os02g0510300; Similar to basic salivary proline-rich protein 2.
OsI_13745	-0.156066	0.422673	0.767095	-0.0914873	0.659938	0.829222	-0.304372	0.107202	0.187841	-1.18315	6.75616e-09	3.05539e-08	Os03g0780900; K16219 protein N-terminal methyltransferase [EC:2.1.1.244]
OsI_32430	-0.198818	0.711777	0.955721	-0.0575125	0.952062	1	-0.499647	0.30151	0.4363	-1.89862	0.000875745	0.00201093	Os01g0354200; Similar to Sterol C-14 reductase.
OsI_13504	-0.568354	0.159389	0.459752	-0.150792	0.661313	0.829773	-0.883474	0.0105628	0.0253715	-4.0359	9.77303e-17	9.31154e-16	Os03g0748100; Similar to Short-chain type dehydrogenase/reductase (EC 1.-.-.-).; K00059 3-oxoacyl-[acyl-carrier protein] reductase [EC:1.1.1.100]
XLOC_036526	0.0131155	0.779044	0.991687	-0.637511	0.0633542	0.154115	-0.577297	0.0660286	0.125201	-1.18316	0.0020066	0.00432326	-
OsI_26556	-0.320991	0.195729	0.515675	0.179579	0.452989	0.655882	0.112662	0.630919	0.76649	1.17045	2.82185e-09	1.32874e-08	primary amine oxidase-like; K00276 primary-amine oxidase [EC:1.4.3.21]
OsI_20492	0.0296284	0.906937	1	-0.157493	0.309767	0.503286	-0.381145	0.0157328	0.0360009	-1.01855	2.31903e-10	1.2373e-09	traB domain-containing protein-like
OsI_18501	-0.0201987	0.899174	1	-0.710449	3.69625e-05	0.000274253	-0.707768	0.000534514	0.00177588	-2.81464	9.27328e-56	7.77223e-54	Os05g0153300; Lipase, class 3 domain containing protein.
OsI_09062	1.33634	0.0107599	0.0788388	1.04118	0.0440685	0.11573	1.1099	0.0357336	0.0737383	1.79055	5.69756e-05	0.000156089	Os02g0766301 [Oryza sativa Japonica Group]
OsI_30411	0.16573	0.227001	0.562293	-0.179045	0.259898	0.446413	-0.203009	0.164505	0.269084	-1.34751	1.35615e-21	1.92524e-20	Os06g0168600, V3, VIRESCENT_3; Ribonucleotide reductase, Chloroplast biogenesis; K10807 ribonucleoside-diphosphate reductase subunit M1 [EC:1.17.4.1]
OsI_37551	-0.619212	0.110753	0.368615	-0.213956	0.581821	0.762851	-0.51881	0.158571	0.261401	-1.17522	0.00466824	0.00943295	Os12g0159700; Similar to protein binding protein.; K07195 exocyst complex component 7
OsI_26524	-0.0698921	0.628959	0.90524	-0.424273	0.00245202	0.0105973	-0.676201	1.01766e-06	5.57713e-06	-1.02598	6.81642e-14	5.13978e-13	Os07g0568000; Apolipophorin III-like domain containing protein.
OsI_26378	-0.593715	0.000736398	0.0104998	-0.806335	2.07114e-06	2.07469e-05	-0.9725	8.00157e-09	6.00079e-08	-2.27411	1.21425e-22	1.85592e-21	Os07g0544900; Ribosomal protein L28 family protein.; K02902 large subunit ribosomal protein L28
OsI_28286	-0.160647	0.348702	0.693785	-0.0944708	0.54697	0.739538	-0.257851	0.0952738	0.170848	-1.20476	4.93261e-13	3.4491e-12	Os08g0224900
OsI_19575	0.0477575	0.830236	1	0	1	1	-0.266962	0.211349	0.330753	-1.22053	7.60948e-06	2.35494e-05	disease resistance protein RPP13-like
XLOC_005789	-2.8606	0.123566	0.393967	-0.665581	0.689047	0.853592	-2.9386	0.0954967	0.171147	-8.84549	0.0255071	0.0448178	-
XLOC_027543	-0.635589	0.169696	0.476064	-0.31366	0.517507	0.720022	-0.38405	0.424794	0.573925	-2.77998	4.3335e-06	1.38479e-05	-
OsI_20299	0.124699	0.599908	0.88615	0.481746	0.0125628	0.0416602	0.405289	0.031009	0.0652313	1.17045	3.03498e-08	1.27151e-07	Os05g0471000; Similar to Ser-thr protein kinase (Fragment).
OsI_20736	0.11984	0.756127	0.978707	0.298258	0.407745	0.611145	0.30287	0.4292	0.578739	1.32596	5.40095e-05	0.000148457	Os05g0531100
OsI_33252	-0.155651	0.860926	1	0.0951572	1	1	-0.0164881	1	1	-2.55254	0.0181341	0.0328155	polyamine oxidase-like; K13366 polyamine oxidase [EC:1.5.3.14 1.5.3.16 1.5.3.-]
XLOC_013995	-0.0299325	1	1	-0.291153	0.592316	0.772504	-0.845629	0.179951	0.28899	-2.53546	0.000425656	0.00102957	-
OsI_37938	0.344671	0.00864009	0.0668831	0.436102	0.00107868	0.00530454	0.59249	5.90093e-06	2.84057e-05	1.03613	2.47462e-16	2.27671e-15	Os12g0244100; Similar to Heat shock 70 protein.
OsI_24772	-0.00326771	1	1	-0.395585	0.307054	0.500353	-0.479564	0.179057	0.287766	-1.23331	0.0108768	0.0205176	Os07g0130600
OsI_07537	0.0895512	0.538248	0.848479	-0.214758	0.129953	0.268054	-0.182729	0.189558	0.301802	-1.02177	3.32428e-10	1.74017e-09	Os02g0534800; Similar to 40S ribosomal protein S14 (Clone MCH2).; K02955 small subunit ribosomal protein S14e
OsI_29562	-0.367852	0.0856658	0.315608	-0.444984	0.0140064	0.0455789	-0.880964	1.1673e-05	5.32305e-05	-1.17657	2.08406e-09	9.95314e-09	Os08g0472000; K14432 ABA responsive element binding factor
OsI_07380	-0.147386	0.563695	0.860153	-0.566324	0.0214925	0.0647123	-0.669771	0.00513172	0.0134203	-1.66698	4.08193e-11	2.35321e-10	RNA pseudouridine synthase 7-like
OsI_16078	0.168286	0.288878	0.635623	0.487587	0.00138849	0.00655702	0.814323	6.0444e-08	4.01728e-07	1.67351	3.01554e-31	8.28813e-30	Os04g0448200; Similar to OSIGBa0152K17.9 protein.
OsI_13518	-0.344475	0.0644742	0.264445	-0.365993	0.0394307	0.105935	-0.751607	3.7689e-05	0.000156796	-1.35021	2.43852e-09	1.15591e-08	Os03g0749900; N-6 adenine-specific DNA methylase, conserved site domain containing protein.
OsI_01551	-0.086071	0.917363	1	-1.01118	0.0583333	0.144568	-1.05681	0.0478171	0.0946644	-1.46991	0.0181891	0.0329092	hypothetical protein OsI_01551 [Oryza sativa Indica Group]
OsI_07609	-0.0315394	0.861336	1	-0.635044	0.00188393	0.00849588	-0.938917	8.57005e-07	4.74951e-06	-1.41388	1.55239e-09	7.51991e-09	Os02g0550300; K09580 protein disulfide-isomerase A1 [EC:5.3.4.1]
OsI_01027	-0.214744	0.15015	0.444505	-0.703956	1.63946e-06	1.68171e-05	-0.844215	1.28648e-08	9.38533e-08	-1.36135	5.00591e-21	6.84844e-20	zinc phosphodiesterase ELAC protein 2-like; K00784 ribonuclease Z [EC:3.1.26.11]
OsI_16811	0	1	1	0	1	1	7.92679	0.163054	0.267596	9.49185	0.0165376	0.03015	Os04g0539200 [Oryza sativa Japonica Group]
OsI_07445	0.220909	0.616763	0.897216	-0.535858	0.247103	0.430729	-0.583666	0.232031	0.356925	-1.25475	0.0116509	0.0218439	Os02g0522000
OsI_09482	-0.0754556	0.74163	0.969916	-0.14439	0.579784	0.761002	-0.761939	0.0106703	0.0256015	-1.52902	2.16034e-06	7.19438e-06	Os02g0820700; K08504 blocked early in transport 1
OsI_21122	-0.0577155	1	1	-0.350497	0.728004	0.882954	1.17306	0.186388	0.297701	1.83537	0.0072077	0.0140776	Os05g0579200; AMP-dependent synthetase and ligase domain containing protein.
XLOC_014001	-0.583479	0.0821049	0.307255	-0.473601	0.154439	0.305693	-0.976445	0.00501257	0.0131436	-1.81978	1.75934e-07	6.70924e-07	-
OsI_16622	-0.623687	0.0308705	0.165122	-0.510498	0.0655052	0.158193	-0.869901	0.00151842	0.00454203	-1.55668	6.54693e-08	2.63745e-07	Os04g0513000
OsI_20868	0.333506	0.0706866	0.280703	0.00408218	0.984524	1	-0.446361	0.00698016	0.0176194	-1.63634	1.34702e-17	1.38414e-16	Os05g0548900; Similar to Phosphoethanolamine methyltransferase.; K05929 phosphoethanolamine N-methyltransferase [EC:2.1.1.103]
OsI_30549	-0.178597	0.76388	0.982599	-0.814785	0.082049	0.18881	-0.517399	0.254048	0.383589	-1.31946	0.0103923	0.0196875	Os09g0251250
OsI_24570	-0.193447	0.238584	0.579555	-0.373901	0.0237809	0.0702957	-0.561936	0.000682805	0.00221562	-1.62919	4.64144e-21	6.36696e-20	Os07g0101500; Similar to Sterol 4-alpha-methyl-oxidase (Fragment).; K14424 4-alpha-methyl-delta7-sterol-4alpha-methyl oxidase [EC:1.14.13.72]
OsI_01460	-0.115477	1	1	-1.20568	0.211488	0.384019	-0.911944	0.32596	0.465594	-3.98995	0.00576243	0.0114476	Os11g0205900
OsI_05498	0.019973	0.946102	1	-0.331682	0.207486	0.378486	-0.585633	0.0276695	0.0590519	-1.56764	3.40399e-08	1.41909e-07	Os02g0106700; Peptidase C78, ubiquitin fold modifier-specific peptidase 1/ 2 domain containing protein.
OsI_21514	-0.170209	0.44119	0.783265	-0.547896	0.0142707	0.0462556	-0.932817	3.19199e-05	0.000134339	-1.51032	1.48425e-09	7.20582e-09	Os06g0134050; Similar to EMB1067 (EMBRYO DEFECTIVE 1067); tRNA 2'-phosphotransferase.; K10669 2'-phosphotransferase [EC:2.7.1.160]
OsI_32130	-0.771	0.00490266	0.0440683	-0.697306	0.00589739	0.0222183	-0.587013	0.00991439	0.0240218	-1.68079	1.41174e-08	6.1519e-08	Os09g0529900; Pyruvate/Phosphoenolpyruvate kinase, catalytic core domain containing protein.
OsI_28347	-0.263346	0.249727	0.594103	-0.36681	0.0937104	0.208772	-0.494292	0.0224791	0.0493004	-1.10065	3.1895e-06	1.03726e-05	Os08g0236700
OsI_30008	-0.586749	0.388384	0.736915	-0.733399	0.165415	0.32068	-0.763394	0.145499	0.243225	-1.68093	0.02352	0.0416283	Os08g0530066; Nucleotide-diphospho-sugar transferase domain containing protein.
OsI_00576	-0.174498	0.653298	0.921071	-0.205749	0.589675	0.769788	-0.4458	0.230256	0.355117	-1.05585	0.0076906	0.0149443	Os01g0170700; Thiol-activated cytolysin family protein.
XLOC_001810	2.22781	0.168267	0.473866	0.610053	1	1	2	0.164221	0.268901	2.74076	0.0162567	0.0296839	-
OsI_37351	-0.559347	0.198664	0.520627	-0.586484	0.0890437	0.200868	-0.186361	0.66085	0.792424	-1.0669	0.00240537	0.00510987	Os12g0129350; Similar to Arabinoxylan arabinofuranohydrolase isoenzyme AXAH-I.; K01209 alpha-N-arabinofuranosidase [EC:3.2.1.55]
OsI_15024	-0.0541022	0.763341	0.982298	-0.173463	0.319859	0.514939	-0.634323	0.000558452	0.00184838	-2.20356	1.8201e-31	5.08029e-30	Os04g0182200; 2OG-Fe(II) oxygenase domain containing protein.
OsI_21232	0.0033886	0.988334	1	-0.136793	0.375458	0.576131	-0.369676	0.0123669	0.0292067	-1.16041	1.0275e-11	6.29202e-11	Os05g0594800; Similar to Adhesion regulating molecule conserved region family protein.
OsI_07395	-0.69883	0.65612	0.921071	1.11151	0.070002	0.1669	1.02554	0.162513	0.266821	1.42626	0.0253824	0.0446141	dihydrolipoyllysine-residue succinyltransferase component of 2-oxoglutarate dehydrogenase complex 1, mitochondrial-like; K00658 2-oxoglutarate dehydrogenase E2 component (dihydrolipoamide succinyltransferase) [EC:2.3.1.61]
OsI_13218	-0.522516	0.0805095	0.304287	0.00834533	1	1	0.581821	0.0197994	0.0440527	2.90403	9.85316e-30	2.44988e-28	Os03g0708200; Cyclin-like F-box domain containing protein.
OsI_29728	-0.0629022	0.669738	0.929802	-0.417863	0.00456975	0.0178667	-0.591163	5.48998e-05	0.000221375	-1.0037	2.24982e-11	1.33096e-10	Os08g0495300; Similar to cDNA clone:J013000K10, full insert sequence.
OsI_14996	0.203431	0.703188	0.95089	-0.38097	0.460514	0.663042	-0.897709	0.160324	0.263833	-4.91467	3.75271e-07	1.37754e-06	Os04g0188500
OsI_33592	-0.257215	0.172644	0.480793	-0.370392	0.0419621	0.111307	-0.579185	0.000883071	0.0027933	-1.43717	8.78415e-14	6.56713e-13	Os10g0418000; Similar to Histone H2A.; K11251 histone H2A
OsI_20077	-0.176027	0.353431	0.699123	-0.462778	0.0128865	0.042537	-0.891925	1.81719e-06	9.59235e-06	-1.33079	6.27162e-11	3.54258e-10	Os05g0432600; Alpha/beta hydrolase fold-1 domain containing protein.
OsI_14286	0.816848	0.00809827	0.0637162	0.645029	0.0285136	0.0815151	0.275866	0.397991	0.544965	1.19548	1.23995e-05	3.73354e-05	Os03g0844000; Pentatricopeptide repeat domain containing protein.
OsI_03391	-5.82443	1	1	1.19794	1	1	2.92376	0.135964	0.22947	3.97863	0.00357532	0.00737447	Os01g0697700
OsI_11490	-0.106115	0.474713	0.810912	-0.235964	0.112551	0.240059	-0.376653	0.0203194	0.0450881	-1.32193	2.91636e-17	2.91617e-16	Os03g0339700
OsI_03859	0.228393	0.580082	0.87267	-0.637572	0.125765	0.261331	-0.58305	0.15712	0.259402	-1.67578	0.000188935	0.000481137	Os01g0765000; Similar to Deoxycytidylate deaminase (EC 3.5.4.12) (dCMP deaminase).; K01493 dCMP deaminase [EC:3.5.4.12]
OsI_23693	-0.187848	0.448078	0.7883	-0.709207	0.0177358	0.0552096	-0.871375	0.000253047	0.00089618	-1.44907	9.18996e-09	4.09475e-08	Os06g0612900
OsI_22411	-0.0883833	0.516676	0.844747	-0.529748	0.000120406	0.000778595	-0.734969	3.04536e-08	2.10413e-07	-1.05863	3.33059e-15	2.78154e-14	Os06g0255700; DEAD-like helicase, N-terminal domain containing protein.; K10875 DNA repair and recombination protein RAD54 and RAD54-like protein [EC:3.6.4.-]
OsI_36088	0.636002	0.553379	0.852915	-1.54166	0.141641	0.28657	-2.91089	0.0231947	0.0506553	-3.79542	0.0124456	0.0232041	Os11g0479000
OsI_30023	-0.0943156	0.541726	0.848479	-0.462513	0.00360196	0.014669	-0.66631	5.49801e-05	0.00022164	-1.00196	8.30001e-09	3.71612e-08	Os08g0532400; Similar to AT.I.24-7 protein.
OsI_02394	-0.359916	0.0910301	0.326924	-0.604287	0.0177593	0.0552714	-0.890858	4.64812e-05	0.000189808	-1.66197	1.05373e-12	7.12166e-12	Os01g0736300
OsI_19276	-0.205571	0.631032	0.906836	-0.655656	0.0737171	0.173642	-0.586393	0.117411	0.202739	-1.76682	2.99599e-05	8.5438e-05	hypothetical protein OsI_19276 [Oryza sativa Indica Group]
OsI_13924	-0.591188	0.000563174	0.00849278	-0.365531	0.0171478	0.0537128	-0.648706	3.15089e-05	0.000132748	-1.13649	2.89017e-06	9.45051e-06	uncharacterized LOC101759573
OsI_22129	0.152846	0.518688	0.845829	-0.056963	0.84794	0.975563	-0.897306	0.00217884	0.00626189	-2.62449	9.52698e-18	9.92993e-17	Os06g0212100; Similar to Galactoside 2-alpha-L-fucosyltransferase (EC 2.4.1.69) (Xyloglucan alpha-(1,2)-fucosyltransferase) (PsFT1).; K13681 xyloglucan fucosyltransferase [EC:2.4.1.-]
OsI_22040	-0.334738	0.187452	0.502449	-0.452986	0.0696325	0.166123	-0.77423	0.00312565	0.00864939	-1.6331	6.02599e-09	2.74385e-08	Os06g0198700; CHD5-like protein domain containing protein.
OsI_15570	-0.402954	0.212462	0.540908	-0.716991	0.0101714	0.0349836	-0.914328	0.00281972	0.00788855	-1.43496	5.83334e-07	2.09789e-06	Os04g0376100; Mitochondrial import inner membrane translocase, subunit Tim17/22 family protein.
OsI_08073	0.0631938	1	1	-1.0774	0.0619856	0.151505	-0.978626	0.0984246	0.175321	-1.40788	0.0157832	0.0288955	LRR receptor-like serine/threonine-protein kinase EFR
OsI_00067	-0.42701	0.0156328	0.104028	-0.596935	0.00144016	0.00676415	-0.84683	1.8951e-06	9.96059e-06	-1.0274	8.09094e-09	3.62678e-08	Os02g0829600; Zinc finger, RING/FYVE/PHD-type domain containing protein.
OsI_10321	0.034561	0.845968	1	-0.0823486	0.672362	0.839553	-0.81591	2.19322e-05	9.51433e-05	-1.08599	9.40027e-08	3.70425e-07	Os03g0189400; Similar to Alcohol dehydrogenase ADH.; K00121 S-(hydroxymethyl)glutathione dehydrogenase / alcohol dehydrogenase [EC:1.1.1.284 1.1.1.1]
XLOC_040603	0.954582	8.08783e-10	7.60382e-08	0.742928	1.83521e-06	1.86547e-05	0.868621	3.15958e-08	2.17714e-07	1.59528	4.75242e-25	8.51861e-24	-
OsI_07583	-0.395177	0.374585	0.721426	-0.460503	0.286711	0.479279	-0.553875	0.283949	0.419389	-2.30771	7.23174e-05	0.000195175	Os02g0543100
OsI_22833	0.158882	0.352709	0.698155	-0.1649	0.325468	0.521456	-0.765562	7.77676e-05	0.000304659	-1.12887	2.14757e-10	1.14864e-09	Os06g0338200; Copper amine oxidase family protein.; K00276 primary-amine oxidase [EC:1.4.3.21]
OsI_30620	-0.243902	0.0954279	0.336438	-0.456866	0.00244231	0.0105693	-0.702125	5.55195e-07	3.17228e-06	-1.39893	1.68621e-20	2.2145e-19	Os09g0266400; PGAP1-like family protein.
OsI_10878	-0.501492	0.066364	0.269915	-0.685308	0.00715533	0.0261678	-0.59429	0.0514874	0.101073	-1.82179	8.08817e-10	4.05112e-09	Os03g0266300, HSP17.9A, 17.9_KDA_CLASS_I_HEAT_SHOCK_PROTEIN_1; Class I low-molecular-weight heat shock protein 17.9.; K13993 HSP20 family protein
OsI_01996	0.253119	0.430952	0.774087	0.136105	0.691747	0.85462	-0.192331	0.5874	0.724057	-1.19484	0.000680398	0.00159233	Os01g0375200; Similar to shikimate biosynthesis protein aroDE.; K13832 3-dehydroquinate dehydratase / shikimate dehydrogenase [EC:4.2.1.10 1.1.1.25]
OsI_27679	-0.109825	0.609875	0.892802	-0.323428	0.104616	0.22668	-0.667318	0.00107891	0.00334624	-1.55286	5.60348e-11	3.17517e-10	Os08g0128500; Similar to 60S ribosomal protein L37 (Fragment).; K02922 large subunit ribosomal protein L37e
OsI_08049	0.688056	0.722507	0.960911	2.33787	0.0856937	0.195081	2.41504	0.108058	0.189003	2.89616	0.00503984	0.0101328	Os02g0613100; Hypothetical conserved gene.; K18789 xylogalacturonan beta-1,3-xylosyltransferase [EC:2.4.2.41]
OsI_08354	-0.16375	0.496384	0.828229	-0.199433	0.381699	0.582789	-0.53832	0.0164693	0.0374395	-1.11478	2.7177e-06	8.92195e-06	Os02g0659600
OsI_04818	-0.113272	0.521885	0.846802	-0.453012	0.0105745	0.0360957	-0.711539	0.000173224	0.000635356	-1.49536	2.62045e-12	1.70385e-11	Os01g0902200; Peptidase M3A and M3B, thimet/oligopeptidase F domain containing protein.; K01392 thimet oligopeptidase [EC:3.4.24.15]
OsI_08032	0.0398144	0.770823	0.987221	0.32602	0.0222674	0.066609	0.766304	3.53316e-08	2.42146e-07	1.51538	2.05659e-28	4.69629e-27	Os02g0611200; Similar to S-adenosylmethionine decarboxylase proenzyme (EC 4.1.1.50) (AdoMetDC) (SamDC) (Induced stolen tip protein TUB13) [Contains: S- adenosylmethionine decarboxylase alpha chain; S-adenosylmethionine decarboxylase beta chain].; K01611 S-adenosylmethionine decarboxylase [EC:4.1.1.50]
OsI_22490	-0.570853	0.225691	0.560409	-0.333495	0.449231	0.651854	-0.744072	0.0787133	0.145559	-1.44972	0.00167607	0.00365972	Os06g0272000
OsI_01173	-0.360891	0.462819	0.799949	0.724247	0.0617449	0.151085	-0.328728	0.431967	0.581251	-2.39617	2.00018e-06	6.69536e-06	Os01g0248701; Terpenoid synthase domain containing protein.; K13789 geranylgeranyl diphosphate synthase, type II [EC:2.5.1.1 2.5.1.10 2.5.1.29]
OsI_30464	-0.258117	0.0729797	0.286545	-0.663076	8.96571e-06	7.79444e-05	-0.831592	1.09828e-08	8.08185e-08	-1.37351	2.33711e-19	2.77219e-18	Os09g0132600; Similar to DAG protein.
OsI_20451	-0.614686	0.0325366	0.170891	0.252936	0.435646	0.639378	0.547393	0.0212425	0.0469015	1.07375	2.99891e-06	9.78511e-06	Os05g0494200
OsI_03049	0.134174	0.347241	0.692618	-0.177114	0.206719	0.377405	-0.581129	0.000226122	0.00080974	-1.0771	1.32957e-13	9.76469e-13	Os01g0645200; K03453 bile acid:Na+ symporter, BASS family
OsI_21078	-0.0397391	0.878141	1	0.124688	0.669205	0.836907	-0.404539	0.188514	0.300515	-1.15608	0.00163253	0.00357257	protein CHUP1, chloroplastic-like
OsI_16398	0.236515	0.100515	0.346272	0.302983	0.0224681	0.0670901	0.553842	4.10949e-05	0.000169329	1.24236	1.41397e-22	2.1472e-21	Os04g0488000; Similar to PITSLRE serine/threonine-protein kinase CDC2L1 (EC 2.7.1.37) (Galactosyltransferase associated protein kinase p58/GTA) (Cell division cycle 2-like protein kinase 1).; K08818 cell division cycle 2-like [EC:2.7.11.22]
OsI_11122	-0.390812	0.0344646	0.177033	-0.790241	1.27733e-05	0.000106586	-0.996561	1.14524e-08	8.39703e-08	-2.14965	2.36419e-26	4.64733e-25	transcription factor bHLH140; K10863 aprataxin [EC:3.-.-.-]
OsI_04493	-0.407669	0.0667679	0.271081	-0.723547	0.00125564	0.00602245	-0.621147	0.00746004	0.0186807	-1.1117	4.26216e-06	1.36285e-05	probable 3-deoxy-D-manno-octulosonic acid transferase, mitochondrial; K02527 3-deoxy-D-manno-octulosonic-acid transferase [EC:2.4.99.12 2.4.99.13 2.4.99.14 2.4.99.15]
OsI_11256	1.06916	0.150026	0.444342	0.576349	0.522	0.724637	1.09954	0.0858319	0.156507	1.94084	0.00273019	0.00574749	Os03g0308700
OsI_09871	-1.82852	0.662332	0.924228	0.978835	0.627696	0.804125	2.1992	0.056523	0.109592	3.11116	1.36133e-05	4.0781e-05	Os03g0133100
OsI_28919	0.431579	0.586753	0.877064	-0.113482	1	1	-0.37479	0.670599	0.801252	1.48581	0.0265571	0.0464806	Os08g0352100
XLOC_015558	-0.303653	0.759819	0.980954	0.0678571	0.945147	1	-1.25407	0.0258598	0.0557269	-2.2936	5.26968e-05	0.000145084	-
OsI_03063	0.292451	0.670369	0.930011	-1.00976	0.0873867	0.197966	-0.547363	0.288608	0.424629	-1.97748	0.00289224	0.0060552	Os01g0647800
OsI_37156	-0.329987	0.0977824	0.340891	-0.319158	0.124153	0.258818	-0.477403	0.0179911	0.0404654	-1.7797	7.43992e-15	6.06728e-14	Os11g0105400; Ribosomal protein L10 family protein.; K14815 mRNA turnover protein 4
OsI_13177	-0.445107	0.00213964	0.0237795	-0.642843	8.43203e-06	7.38125e-05	-0.771778	1.73042e-07	1.08007e-06	-1.03924	4.43143e-12	2.81186e-11	trichohyalin-like; K13114 pinin
OsI_26787	-0.0387925	1	1	-0.0267449	1	1	0.84636	0.332025	0.472644	1.88832	0.00220685	0.00471805	Os07g0604500 [Oryza sativa Japonica Group]
OsI_13212	-0.0374077	0.799737	1	-0.392477	0.00973737	0.0337316	-0.655798	1.09086e-05	5.00812e-05	-1.25893	1.73603e-15	1.48065e-14	Os03g0707300
OsI_19658	0.139731	0.591261	0.879887	-0.300732	0.200539	0.368584	-0.368987	0.107468	0.188198	-1.10522	0.000135629	0.00035257	Os05g0364600; Similar to pre-mRNA-splicing factor SF2.; K12890 splicing factor, arginine/serine-rich 1/9
OsI_08811	-0.565726	0.0639575	0.263254	-0.199269	0.474903	0.677935	-0.710787	0.014816	0.0341449	-1.52284	5.91294e-07	2.12376e-06	uncharacterized LOC102711043
OsI_09719	-0.0236882	0.87946	1	-0.38392	0.0119573	0.0399511	-0.728576	4.30056e-07	2.51041e-06	-1.21079	3.90176e-17	3.86351e-16	Os03g0114300; Serine/threonine protein kinase domain containing protein.
OsI_22220	-0.365673	0.241853	0.584084	-0.487115	0.127826	0.264945	-0.725362	0.0206939	0.0458292	-1.57057	2.56676e-06	8.45645e-06	Os06g0224700; K15032 mTERF domain-containing protein, mitochondrial
OsI_07126	0.0058317	0.98248	1	0.0948533	0.698618	0.859783	-0.228139	0.398477	0.545485	-1.04618	0.000185416	0.00047257	Os02g0462200
OsI_13626	-0.659764	0.0915527	0.327996	0.786376	0.00492597	0.0190653	0.604213	0.0461885	0.0920847	1.13237	4.22228e-05	0.000117821	Os03g0760900; Hypothetical conserved gene.
OsI_27737	-0.115103	0.418416	0.763636	-0.636441	1.50174e-05	0.000122845	-0.898538	4.36589e-10	3.87325e-09	-1.49155	1.21943e-23	2.01202e-22	Os08g0137100, FERTILIZATION-INDEPENDENT_ENDOSPERM_2, FIE2; Similar to Fertilization-independent endosperm protein 2 (Fragment).; K11462 polycomb protein EED
OsI_15772	-0.293359	0.292279	0.638926	0.0982848	0.729961	0.884588	-0.72261	0.00894194	0.0219236	-1.13131	6.65237e-05	0.000180545	Os04g0405300; Similar to Stem secoisolariciresinol dehydrogenase (Fragment).
OsI_38851	0.109206	0.583828	0.875073	0.458445	0.00800593	0.0286735	0.367833	0.028273	0.0601968	1.0669	4.42502e-11	2.54282e-10	Os12g0576600; Metallophosphoesterase domain containing protein.
OsI_00919	-0.79986	0.160591	0.461978	-1.41504	0.0252943	0.0739139	-0.908502	0.138777	0.233496	-1.63077	0.0230487	0.0408915	Os01g0219000
OsI_23434	0.151782	0.606673	0.890807	-0.297066	0.254684	0.44005	-0.840934	0.00231692	0.00662074	-1.06487	5.8708e-05	0.000160475	Os06g0571100; Similar to HDA2 (Fragment).; K11418 histone deacetylase 11 [EC:3.5.1.98]
OsI_14226	0.304645	0.0905985	0.326348	0.290015	0.0685475	0.16396	0.275565	0.0814694	0.149957	-1.49761	5.50974e-15	4.53565e-14	Os03g0836900; K14664 IAA-amino acid hydrolase [EC:3.5.1.-]
XLOC_029528	-1.0973	0.00853186	0.0662916	-0.581047	0.261972	0.448959	-0.616671	0.107075	0.187691	-1.21978	0.00868888	0.0167159	-
OsI_21892	-0.08774	0.563818	0.860252	-0.34607	0.0161231	0.0511745	-0.990279	1.30731e-12	1.54516e-11	-1.13606	6.47384e-14	4.89355e-13	Os06g0179000; Glycoside hydrolase family 79, N-terminal protein.; K07964 heparanase 1 [EC:3.2.1.166]
OsI_36609	0.0199684	0.971076	1	-0.578067	0.0492145	0.126239	-0.872585	0.00228923	0.0065508	-1.03562	0.000546782	0.00129977	Os11g0582700; Cyclin-like F-box domain containing protein.
OsI_10988	0.0964438	0.513681	0.84268	0.350366	0.0147345	0.0474972	0.448069	0.000788649	0.00252336	1.21883	3.29696e-19	3.86266e-18	uncharacterized LOC102715376
OsI_00153	-0.214469	0.367913	0.714793	-0.0324037	0.90275	1	-0.660362	0.00618184	0.0158067	-1.42812	9.90751e-06	3.0244e-05	Os01g0118600; Similar to Hga5 protein.
OsI_28574	0.283282	0.457084	0.795604	-0.356907	0.372526	0.572559	-0.987345	0.019692	0.0438296	-2.05176	2.56062e-05	7.37185e-05	Os08g0278100; Osteocrin domain containing protein.
OsI_17475	0.0460886	0.746453	0.972576	0.686826	4.02582e-06	3.79935e-05	0.747825	2.93198e-07	1.7641e-06	1.3594	1.10127e-22	1.69087e-21	Os04g0623100; Bromodomain containing protein.
OsI_26259	-0.216616	0.103577	0.35244	-0.551993	7.89704e-05	0.000536468	-0.9205	1.3875e-11	1.46635e-10	-1.63427	4.72192e-34	1.51002e-32	Os07g0524100; Thioredoxin domain 2 containing protein.
OsI_12318	-0.388312	0.0112252	0.0813364	-0.548107	0.001528	0.0071108	-0.731649	1.44137e-06	7.73007e-06	-1.47628	3.80992e-22	5.60971e-21	Os03g0571900; Similar to transparent testa 12 protein.; K03327 multidrug resistance protein, MATE family
OsI_39167	0.0317314	0.853222	1	-0.337798	0.0329499	0.0918094	-0.492274	0.0015324	0.00457892	-1.48357	1.12251e-18	1.26227e-17	Os12g0621900; Similar to Mov34/MPN/PAD-1 family protein, expressed.
OsI_03595	0.919753	0.120119	0.38766	0.991903	0.0565489	0.141126	0.251323	0.751447	0.871771	1.21468	0.0284714	0.0494903	Os01g0727600
OsI_04909	-0.142812	0.339669	0.685937	-0.837671	1.62066e-06	1.66355e-05	-0.765028	1.82847e-05	8.0574e-05	-1.09293	3.40557e-08	1.41955e-07	probable UDP-N-acetylglucosamine--peptide N-acetylglucosaminyltransferase SEC-like; K09667 protein O-GlcNAc transferase [EC:2.4.1.255]
OsI_12211	9.39518	0.0802887	0.303942	0	1	1	9.60733	0.0582821	0.112595	10.0679	0.0113708	0.0213714	expressed protein [Oryza sativa Japonica Group]
OsI_16058	-0.0696172	0.783124	0.993901	0.0335881	0.915362	1	-0.882213	0.000761785	0.00244458	-1.30226	1.171e-06	4.0422e-06	Os04g0445800; Like-Sm ribonucleoprotein, core domain containing protein.; K12620 U6 snRNA-associated Sm-like protein LSm1
OsI_30000	0.194735	0.521129	0.846802	0.411978	0.119564	0.251482	0.0343364	0.926146	1	-1.39248	3.50827e-06	1.13392e-05	Os08g0529100; Similar to Proteasome subunit beta type 1 (EC 3.4.25.1) (20S proteasome alpha subunit F) (20S proteasome subunit beta-6).; K02732 20S proteasome subunit beta 6 [EC:3.4.25.1]
OsI_09184	0.0393436	0.811864	1	-0.402431	0.00667868	0.0246956	-0.565157	0.000113827	0.000434284	-1.28138	2.37027e-17	2.38575e-16	Os02g0782200; K12605 CCR4-NOT transcription complex subunit 2
OsI_34250	-0.0807711	0.767684	0.985501	-0.827128	0.00237692	0.0103157	-0.809569	0.00327839	0.00901328	-1.4254	5.40417e-06	1.70532e-05	Os10g0506800; SET domain containing protein.
OsI_25545	-1.15004	0.0333625	0.173677	-0.224256	0.665201	0.833204	-1.02347	0.0439643	0.0881854	-1.66343	0.00288804	0.00604724	Os07g0253000
OsI_09575	-0.202719	0.282318	0.634936	-0.327095	0.0910408	0.20434	-0.504909	0.00470961	0.0124453	-1.35661	3.28989e-09	1.53986e-08	Os02g0832200; Similar to chloroplast channel forming outer membrane protein.
OsI_31581	1.848	0.140691	0.428382	-0.447459	1	1	0.552541	1	1	4.6893	1.42546e-11	8.60124e-11	protein QUIRKY
OsI_35051	-0.0143051	1	1	-0.616281	0.0680901	0.163124	-0.565832	0.104295	0.183651	-1.052	0.0012044	0.00269462	Os11g0141333; Similar to Sulfotransferase domain containing protein.
OsI_03815	-0.735467	2.53729e-05	0.000661475	-0.552166	0.00240536	0.0104257	-0.626254	0.0001238	0.000467777	-1.24742	9.69415e-14	7.22044e-13	nucleobase-ascorbate transporter 2-like; K14611 solute carrier family 23 (nucleobase transporter), member 1/2
OsI_16704	-1.40064	0.0245663	0.141667	-1.21729	0.0538604	0.135768	-0.642261	0.242434	0.369246	-1.37392	0.0161237	0.0294711	Os04g0525200; UDP-glucuronosyl/UDP-glucosyltransferase family protein.
OsI_22667	-0.160348	0.391678	0.739576	-0.338627	0.0643982	0.156229	-0.530201	0.00564179	0.0145919	-1.35335	8.37909e-11	4.66818e-10	myb domain-containing protein YDR026C-like
OsI_35504	-0.131249	0.390581	0.738476	-0.632759	9.07442e-05	0.000609354	-0.845603	0.0014015	0.00422087	-2.45575	8.52676e-56	7.16624e-54	alcohol dehydrogenase 2-like; K00001 alcohol dehydrogenase [EC:1.1.1.1]
OsI_18341	0.626783	0.25485	0.601197	-0.0430687	1	1	-0.125531	0.918363	1	-2.46297	0.00626962	0.0123802	Os05g0133401; Esterase, SGNH hydrolase-type domain containing protein.
OsI_17369	-0.302656	0.0474013	0.217654	-0.502628	0.000551096	0.00295856	-0.606007	2.12379e-05	9.24332e-05	-1.73909	6.00949e-29	1.43009e-27	Os04g0613600; Similar to 40S ribosomal protein S11.; K02949 small subunit ribosomal protein S11e
OsI_03107	-0.24661	0.11619	0.379431	-0.537775	0.000714538	0.00370533	-0.956749	7.44139e-09	5.61375e-08	-1.12162	1.34621e-10	7.33922e-10	membrane-bound transcription factor site-2 protease-like; K07765 S2P endopeptidase [EC:3.4.24.85]
OsI_12913	0.149027	0.914603	1	-0.428981	0.491696	0.6952	-1.13062	0.0994217	0.176699	-1.86932	0.0156203	0.028623	Os03g0666500; Similar to Ras-related protein RHA1.
OsI_26907	0.183736	0.241406	0.583636	0.169177	0.260819	0.447565	0.507901	0.000401701	0.00136886	1.19325	1.31444e-17	1.35202e-16	PREDICTED: ATP-dependent RNA helicase DEAH11, chloroplastic isoform X2 [Oryza sativa Japonica Group]
OsI_33470	0.511161	0.828196	1	0.534877	0.700327	0.861268	-1.49683	0.302622	0.437702	-8.72565	0.0130529	0.0242593	Os10g0398100; Plant disease resistance response protein family protein.
OsI_37772	-0.039542	0.794017	0.999976	-0.43065	0.00295312	0.0123772	-0.435107	0.00341613	0.00935327	-1.00748	3.87727e-12	2.47516e-11	Os12g0197500
OsI_03275	-0.391202	0.0299557	0.161133	0.511833	0.00088599	0.00447599	0.663931	1.30659e-05	5.90391e-05	1.19465	4.4695e-16	4.01873e-15	Os01g0680700
OsI_11742	-0.224768	0.170037	0.476798	-0.525315	0.00238168	0.0103305	-0.804021	2.58894e-06	1.33165e-05	-1.10219	5.67919e-11	3.21687e-10	Os03g0369800; Similar to Novel plant SNARE 13 (AtNPSN13).; K08494 novel plant SNARE
XLOC_038190	-0.146427	0.640488	0.91483	-0.965603	0.00642187	0.0239356	-0.835673	0.0144703	0.0334569	-1.23925	0.000395514	0.000961677	CAE04785.3 OSJNBb0020O11.13 [Oryza sativa Japonica Group]
OsI_32578	0.291762	0.0551056	0.239716	0.0810095	0.585492	0.766074	0.464958	0.000368247	0.0012609	1.13628	2.87751e-17	2.87921e-16	uncharacterized LOC102712572; K10706 senataxin [EC:3.6.4.-]
OsI_00546	-0.0938373	0.583298	0.87467	-0.300997	0.0978108	0.215469	-0.652731	0.000363623	0.00124577	-1.79151	2.74652e-16	2.51549e-15	Os01g0166700; Saposin family protein.; K12382 saposin
OsI_14968	-0.309104	0.233732	0.571645	0.327624	0.165299	0.320579	0.427076	0.0936118	0.168242	1.28402	1.3776e-09	6.71583e-09	Os10g0122000; UDP-glucuronosyl/UDP-glucosyltransferase family protein.
OsI_11916	-0.564146	0.00482738	0.0435739	-0.809704	5.49091e-05	0.000389968	-0.908456	5.79793e-05	0.000232564	-1.45459	1.90861e-12	1.25583e-11	Os03g0396900; K14292 trimethylguanosine synthase [EC:2.1.1.-]
OsI_16499	-0.217184	0.558506	0.85636	-0.308838	0.35266	0.550251	-0.307288	0.379871	0.524526	-1.15033	0.000874273	0.00200785	Os05g0376300; K11268 N-acetyltransferase [EC:2.3.1.-]
OsI_25397	-0.466675	0.106953	0.360135	-0.205689	0.367087	0.566468	-0.437092	0.0440267	0.0882933	-1.02598	8.10036e-06	2.50077e-05	Os07g0222800; Acyl carrier protein-like protein.; K03955 NADH dehydrogenase (ubiquinone) 1 alpha/beta subcomplex 1
OsI_36989	-0.190458	0.388589	0.73703	-0.378293	0.0973974	0.214839	-0.475391	0.01803	0.040532	-1.42456	1.31785e-09	6.43691e-09	uncharacterized LOC102719438; K01164 ribonuclease P/MRP protein subunit POP1 [EC:3.1.26.5]
OsI_13488	-0.172083	0.320569	0.669884	-0.304645	0.0683899	0.163674	-0.387379	0.0107048	0.0256743	-1.70258	2.40555e-23	3.8995e-22	Os03g0746800; WD-40 repeat containing protein.; K15443 tRNA (guanine-N(7)-)-methyltransferase subunit TRM82
OsI_18800	-0.0343871	0.925287	1	-0.392317	0.240748	0.421996	-0.620863	0.0565047	0.10957	-1.0907	0.00335972	0.00695518	Os05g0199500; Glycosyl transferase, family 31 protein.
XLOC_040850	-0.688913	0.279589	0.631901	-0.765535	0.281328	0.473114	-1.43837	0.0399542	0.0812515	-4.37697	2.05767e-05	5.99232e-05	-
OsI_25143	-0.415037	1	1	1.88753	0.166605	0.322432	2.07039	0.0670948	0.126908	3.3505	9.66751e-05	0.000256712	Os07g0184200
OsI_07740	0.290872	0.107423	0.36126	0.154772	0.589501	0.769627	0.342715	0.384094	0.529568	-1.45206	7.65009e-10	3.84306e-09	Os02g0570400, KAURENE_SYNTHASE-LIKE_7, ENT-KAURENE_SYNTHASE_7, KS7, DITERPENE_CYCLASE_1, KSL7, DTC1; Similar to Ent-kaurene synthase 1A.; K14036 ent-cassa-12,15-diene synthase [EC:4.2.3.28]
OsI_25487	-0.165678	0.604163	0.888901	-0.501852	0.0661914	0.159545	-0.689785	0.00985552	0.0238981	-1.10482	5.05626e-05	0.000139586	Os07g0242600; Cyclin-like F-box domain containing protein.
OsI_21159	-1.02327	0.164566	0.467725	-0.411195	0.458917	0.6615	-0.0831412	0.947106	1	-2.32193	0.000842365	0.0019391	Os05g0583950; Hypothetical conserved gene.
OsI_02892	-0.0957381	0.702945	0.950647	-0.640865	0.00760834	0.0274864	-0.487451	0.0346378	0.0717484	-1.71408	2.65758e-11	1.56099e-10	chitinase domain-containing protein 1-like; K17525 chitinase domain-containing protein 1
OsI_31931	0.13355	0.7248	0.961956	-0.0717168	0.877274	0.99788	-0.341359	0.344775	0.485085	-1.51664	0.000138482	0.000359405	Os09g0502600; Similar to OSIGBa0158F13.3 protein.
OsI_32709	-0.029504	1	1	-0.363405	0.514233	0.716773	-0.564663	0.342419	0.483119	-1.97109	0.00381762	0.00783332	Os10g0137700; Cyclin-like F-box domain containing protein.
OsI_00555	-0.616535	0.000434762	0.00694519	-0.858685	4.54836e-05	0.000329892	-0.991628	2.51693e-09	2.02208e-08	-1.77326	1.23378e-23	2.0335e-22	Os01g0167900; KIP1-like domain containing protein.
OsI_29964	-0.0739584	0.57313	0.866552	-0.347317	0.00872471	0.0307754	-0.45813	0.000375525	0.00128482	-1.2824	1.02995e-22	1.58695e-21	Os08g0525600; Similar to Peptidylprolyl isomerase; FK506-binding protein.; K09571 FK506-binding protein 4/5 [EC:5.2.1.8]
OsI_37500	0.125302	0.538877	0.848479	0.190928	0.368376	0.567889	0.494942	0.0113822	0.0271125	1.22696	4.91242e-12	3.10479e-11	Os12g0152600; Pentatricopeptide repeat domain containing protein.
OsI_18846	-0.117397	0.423572	0.767859	-0.302275	0.0315876	0.0886569	-0.468743	0.000685855	0.00222475	-1.52652	1.89044e-22	2.84807e-21	Os05g0207300; Similar to 60S ribosomal protein L11-2 (L16). Splice isoform 2.; K02868 large subunit ribosomal protein L11e
OsI_26135	-0.0727867	0.643154	0.916347	-0.321549	0.0407793	0.108711	-0.766544	1.26084e-06	6.82056e-06	-1.0877	1.28051e-12	8.55957e-12	Os07g0507000; Protein phosphatase 2C.; K17506 protein phosphatase 1L [EC:3.1.3.16]
OsI_08609	0	1	1	7.6677	0.0465474	0.120694	5.73697	0.551435	0.694466	8.67948	0.0002759	0.000685548	Os02g0703800
OsI_22771	-0.107412	0.471104	0.80768	-0.415502	0.00592342	0.0222998	-0.619475	6.092e-05	0.000243497	-1.23132	7.33012e-14	5.51485e-13	Os06g0325500; Uncharacterised conserved protein UCP030210 domain containing protein.
OsI_31876	1.24793	0.514682	0.84317	2.51833	0.0276651	0.0795618	1.89077	0.20424	0.321259	3.08037	0.0012921	0.00287271	Os09g0492900
OsI_12120	0.0435041	0.758436	0.97988	-0.101661	0.470265	0.673151	-0.209697	0.109796	0.19155	-1.08654	1.07126e-13	7.93444e-13	Os03g0424500; Similar to 40S ribosomal protein S19-3.; K02966 small subunit ribosomal protein S19e
OsI_35653	-0.062199	1	1	-0.370321	0.337665	0.534638	-0.514711	0.301979	0.436875	-1.90375	9.79567e-05	0.000259776	Os11g0241700
OsI_38185	0.259574	0.520712	0.846802	-0.433522	0.282658	0.474465	-0.95279	0.0713319	0.133739	-2.98761	1.06287e-07	4.1622e-07	Os12g0437800; Similar to MPI.
XLOC_004240	0.479029	0.484794	0.818676	0.86457	0.176233	0.335052	1.02374	0.066059	0.125236	1.41104	0.00615609	0.0121694	EMT11177.1 Putative serine/threonine-protein kinase [Aegilops tauschii]
OsI_35143	-0.084276	0.679781	0.93594	-0.416528	0.0480678	0.123863	-0.471894	0.0562445	0.109149	-1.12705	1.69431e-07	6.48068e-07	Os11g0152700; Similar to Transcription factor HBP-1b(C38) (Fragment).; K14431 transcription factor TGA
OsI_18427	-0.0439758	0.889133	1	0.116446	0.606001	0.785187	-0.243014	0.27904	0.413492	-1.07932	2.31936e-05	6.7121e-05	Os05g0144000; Membrane bound O-acyl transferase, MBOAT family protein.
OsI_21106	0.135352	0.909948	1	-1.14938	0.174762	0.333302	-0.272526	0.751105	0.871506	-2.2303	0.0251742	0.044271	Os05g0576900, PIN3B, PIN_PROTEIN_3B; Similar to PIN1-like auxin transport protein.; K13947 auxin efflux carrier family
OsI_00841	-0.34597	0.258794	0.606724	-0.369935	0.198312	0.36544	-0.678633	0.051373	0.100887	-1.02928	0.00197031	0.00425198	Os05g0106200
OsI_01413	-0.546894	0.258057	0.605249	-0.266124	0.562395	0.744883	-0.720346	0.109537	0.191207	-1.10395	0.0274737	0.0479501	Os01g0281200, CYCB1;1, CYCLIN-B1-1; Similar to Type B-like cyclin (Fragment).
OsI_37598	0.276369	0.150997	0.44582	0.250615	0.247461	0.431066	0.960406	3.82268e-09	3.00088e-08	2.75684	7.13685e-58	6.48009e-56	Os12g0165900; Hypothetical conserved gene.; K14297 nuclear pore complex protein Nup98-Nup96
OsI_14396	-0.485036	0.0149476	0.100694	-0.715649	0.000484344	0.00264087	-0.680808	0.000620612	0.00203189	-1.01768	2.69962e-06	8.86639e-06	ATP-dependent DNA helicase 2 subunit KU80-like; K10885 ATP-dependent DNA helicase 2 subunit 2
OsI_30853	-0.131744	0.631318	0.907031	-0.361821	0.158051	0.310915	-0.67005	0.0082446	0.0203996	-1.58496	2.09172e-07	7.90464e-07	Os09g0318600; Homeodomain-like containing protein.
OsI_26102	-0.464154	0.202336	0.526605	-0.298967	0.410769	0.614143	-0.797956	0.0249266	0.05399	-1.03207	0.00795317	0.0154064	Os07g0499300
OsI_25587	-0.321466	0.0372525	0.185799	-0.500654	0.00241035	0.0104459	-0.689719	4.04591e-05	0.000166934	-1.27737	2.87695e-15	2.41591e-14	protein argonaute 16-like; K11593 eukaryotic translation initiation factor 2C
OsI_13929	-0.00111948	1	1	-0.24984	0.381581	0.582668	-0.785391	0.00051802	0.00172653	-1.06602	7.36597e-06	2.28561e-05	Os03g0800700, TRXH4, THIOREDOXIN_H-TYPE_4; Similar to Thioredoxin H-type 5 (TRX-H-5).; K03671 thioredoxin 1
OsI_13151	0.162898	0.605905	0.890115	-0.268935	0.39545	0.597647	-0.790281	0.0124353	0.0293387	-1.74493	5.54708e-06	1.74843e-05	denticleless protein homolog; K11790 denticleless
OsI_27186	-0.143525	0.444408	0.785732	-0.20191	0.290869	0.482877	-0.387671	0.0351617	0.0726858	-1.34441	2.12657e-08	9.09157e-08	ankyrin repeat domain-containing protein 2-like
OsI_38205	0.0606139	0.841965	1	-0.306721	0.223215	0.400076	-0.361923	0.192522	0.305772	-1.1773	1.4351e-05	4.28436e-05	Os12g0446900; Similar to bifunctional dihydrofolate reductase-thymidylate synthase.; K13998 dihydrofolate reductase / thymidylate synthase [EC:1.5.1.3 2.1.1.45]
OsI_19526	-0.609469	0.0109663	0.0799036	-0.66099	0.0049577	0.019171	-0.887716	0.00045395	0.00153001	-1.12393	2.43685e-06	8.0502e-06	Os05g0342900; Tetratricopeptide-like helical domain containing protein.
OsI_18275	1.26559	0.0682888	0.274662	0.837729	0.209783	0.38162	0.976793	0.0850722	0.155316	2.00383	0.000144177	0.000373139	Os05g0125300; Similar to Receptor protein kinase-like protein.
OsI_19655	-0.191716	0.747408	0.973326	0.0289772	0.95718	1	0.646092	0.0714131	0.133874	-1.01044	0.0116229	0.0217995	Os05g0363600; Similar to Catalytic/ oxidoreductase, acting on NADH or NADPH.; K18170 complex III assembly factor LYRM7
OsI_08596	0.223186	0.428787	0.772043	-0.0910942	0.768809	0.913774	-0.70713	0.0119612	0.028336	-1.10232	0.000340704	0.000836017	V-type proton ATPase subunit G1-like; K02152 V-type H+-transporting ATPase subunit G
OsI_18009	-0.183652	0.870063	1	-0.817714	0.18985	0.353883	-1.14823	0.0673405	0.127278	-2.3195	0.00294332	0.00615375	Os04g0686800; Similar to H0701F11.2 protein.
OsI_38155	0.113813	0.715402	0.957655	0.228997	0.52139	0.723955	0.585992	0.110892	0.193152	-1.64811	1.76344e-10	9.52702e-10	Os12g0431300; Six-bladed beta-propeller, TolB-like domain containing protein.
OsI_02708	-0.272794	0.113416	0.373888	-0.670657	0.00041714	0.00231904	-0.966012	1.4194e-08	1.02985e-07	-1.20656	2.97463e-12	1.92348e-11	Os02g0762300; 2-thiocytidine tRNA biosynthesis protein, TtcA domain containing protein.; K14168 cytoplasmic tRNA 2-thiolation protein 1 [EC:2.7.7.-]
OsI_30217	-0.0964451	0.874781	1	-0.77523	0.108439	0.233093	-0.588298	0.217715	0.339524	-1.80403	0.00121691	0.00272022	Os08g0555800
OsI_11087	-0.362759	0.181929	0.494033	-0.415918	0.11466	0.243545	-0.586283	0.0221348	0.048636	-1.2361	5.30248e-06	1.6741e-05	Os03g0287900; Similar to Protein disulfide isomerase.
OsI_15538	-0.515205	0.152776	0.449225	-0.352082	0.228027	0.406257	-0.540702	0.0855218	0.156041	-1.64976	1.37206e-06	4.68796e-06	Os04g0370600; Leucine-rich repeat, cysteine-containing subtype domain containing protein.; K10268 F-box and leucine-rich repeat protein 2/20
OsI_00044	-0.23099	0.124772	0.396367	-0.378197	0.0160245	0.0509119	-0.555863	0.000399842	0.00136267	-1.01533	3.65549e-11	2.11912e-10	Os01g0104900; Transferase family protein.
OsI_26292	0.0190583	1	1	0.163088	0.833177	0.96373	0.169925	0.774045	0.890984	1.44118	0.00203143	0.00437058	Os07g0531500; Harpin-induced 1 domain containing protein.
OsI_19508	0.11604	0.834257	1	-0.490562	0.120233	0.252499	-0.669519	0.0652125	0.123915	-1.49867	3.43868e-05	9.72535e-05	probable peptide/nitrate transporter At2g40460-like
XLOC_023654	-0.0857299	1	1	-1.20859	0.251412	0.436061	-1.20859	0.258463	0.388699	-2.89308	0.0231858	0.0411151	-
OsI_16829	-0.663109	0.000245441	0.00435898	-0.772061	5.19074e-05	0.000371159	-0.915235	1.92959e-06	1.01297e-05	-1.70477	6.71053e-20	8.31539e-19	Os04g0542200; Similar to H0501D11.7 protein.
OsI_00780	-1.16273	0.447434	0.787886	1.04731	0.235641	0.415397	0.83727	0.332674	0.473347	2.20163	0.000452965	0.00108983	Os01g0199700
OsI_15447	-0.492471	0.118757	0.385042	-0.967432	0.00784562	0.0281859	-0.650666	0.0210211	0.0464763	-1.05141	0.000449187	0.00108168	Os04g0349401; Hypothetical conserved gene.; K13156 U11/U12 small nuclear ribonucleoprotein 48 kDa protein
OsI_13943	-0.320156	0.017156	0.110879	-0.554845	5.9931e-05	0.000420988	-0.635241	1.88805e-06	9.92696e-06	-1.05991	3.84459e-15	3.19594e-14	Os03g0802700; RH27 helicase (Fragment).; K13179 ATP-dependent RNA helicase DDX18/HAS1 [EC:3.6.4.13]
OsI_34722	-0.466739	0.0425172	0.202528	-0.646445	0.00140088	0.00660217	-0.727131	0.00384821	0.0104048	-1.50766	3.14289e-07	1.16377e-06	Os10g0569200; Six-bladed beta-propeller, TolB-like domain containing protein.; K03253 translation initiation factor 3 subunit B
OsI_36193	-0.211789	0.149413	0.443513	-0.301864	0.0353058	0.0971157	-0.758714	1.34735e-07	8.54233e-07	-1.45873	1.94563e-19	2.32046e-18	Os11g0497000; Similar to Ubiquitin activating enzyme-like protein (SUMO activating enzyme 1a).; K10684 ubiquitin-like 1-activating enzyme E1 A [EC:6.2.1.45]
OsI_00619	-0.107238	0.524302	0.846802	-0.152422	0.362131	0.560903	-0.198828	0.214307	0.334853	-1.51499	1.18086e-15	1.02374e-14	Os01g0176500
OsI_09970	-0.202276	0.1578	0.456789	-0.492162	0.0010826	0.00532125	-0.583032	4.63393e-05	0.000189304	-2.02574	7.07942e-35	2.38651e-33	Os03g0143400; Similar to mitochondrial chaperonin-60 [Oryza sativa (japonica cultivar-group)].; K04077 chaperonin GroEL
OsI_02641	-0.386355	0.0785818	0.30057	-0.669983	0.00933286	0.032555	-0.91717	0.000131447	0.000494108	-1.1208	6.27465e-07	2.2468e-06	Os01g0589200; Similar to Embryo-abundant protein EMB-like.
OsI_12403	0.0320323	0.959263	1	0.507025	0.0775755	0.180862	0.748128	0.00716995	0.0180552	2.59166	1.76542e-31	4.93218e-30	Os03g0586500; Similar to chloroplast post-illumination chlorophyll fluorescence increase protein.
OsI_17029	-0.602096	0.00113671	0.0145461	-0.543486	0.0049794	0.0192461	-0.551784	0.00175708	0.00517088	-1.44291	9.36766e-13	6.36359e-12	Os04g0569400; Similar to OSIGBa0139P06.9 protein.
OsI_22849	0.101024	0.609932	0.892802	-0.437552	0.0453656	0.118287	-0.824208	0.000217963	0.000783738	-1.09099	1.25519e-06	4.30891e-06	Os06g0341600
OsI_13598	-0.0963684	0.722629	0.960911	-0.0178664	0.951574	1	-0.745623	0.011577	0.0275197	-1.53909	8.54798e-09	3.8221e-08	Os03g0757200; UDP-glucuronosyl/UDP-glucosyltransferase family protein.
OsI_01963	-0.661027	0.193729	0.512517	0.229374	0.672331	0.839553	-0.168701	0.772792	0.889978	-1.79273	0.00190502	0.00411896	Os01g0370200, PHI_GLUTATHIONE_S-TRANSFERASE_7, GSTF7; Similar to Glutathione-S-transferase 19E50.; K00799 glutathione S-transferase [EC:2.5.1.18]
OsI_37371	0.618034	0.72348	0.961228	-0.14505	1	1	-0.124391	1	1	-9.58246	0.02878	0.0499557	Os12g0131300; Similar to cDNA, clone: J065154E06, full insert sequence.
OsI_02887	0.307062	0.0264096	0.148558	0.227011	0.094501	0.210162	0.3844	0.00445565	0.0118619	1.0132	2.23727e-15	1.89491e-14	ATP-dependent zinc metalloprotease FTSH 9, chloroplastic/mitochondrial-like
OsI_06872	-1.07173	0.0712023	0.282036	-1.10337	0.0443662	0.116317	-1.04999	0.0514568	0.101026	-1.52804	0.0113816	0.021389	Os01g0704500 [Oryza sativa Japonica Group]
OsI_08468	-0.21245	0.652587	0.921071	0.955933	0.00161046	0.00743622	0.975854	0.000661973	0.00215443	2.06153	3.72085e-13	2.63072e-12	Os02g0679200; Pentatricopeptide repeat domain containing protein.
OsI_37576	-0.198483	0.170069	0.476816	-0.577257	0.00012609	0.000810807	-0.7357	2.81028e-06	1.43319e-05	-1.72394	2.17045e-27	4.5856e-26	Os12g0163200; Uncharacterised protein family UPF0120 domain containing protein.; K14833 nucleolar complex protein 2
OsI_20989	0.0577412	0.804832	1	-0.291326	0.220016	0.395562	-0.457551	0.0740127	0.138062	-1.23246	1.03176e-06	3.5904e-06	uncharacterized LOC101773758
OsI_21572	0.347999	0.025364	0.144452	0.178447	0.254557	0.439906	0.313376	0.04071	0.0825392	1.44056	2.07095e-22	3.1108e-21	Os06g0140800; Protein kinase, core domain containing protein.
OsI_32459	-0.00148706	1	1	-0.261648	0.0693444	0.16554	-0.452173	0.00168465	0.00497883	-1.341	5.34251e-17	5.20899e-16	Os09g0569400; Beta-lactamase-like domain containing protein.; K14402 cleavage and polyadenylation specificity factor subunit 2
OsI_20577	-0.941418	0.00726573	0.0590107	-0.87317	0.0150145	0.0482384	-0.941418	0.00559278	0.0144872	-1.45813	0.00018733	0.000477288	Os05g0510200; Similar to Glycine-rich cell wall structural protein 1.0 precursor (GRP 1.0).
OsI_20010	0.0595302	0.763881	0.982599	-0.357823	0.064853	0.15698	-0.735038	0.00175544	0.00516693	-1.40303	4.41222e-11	2.53595e-10	zinc finger CCCH domain-containing protein 44-like
OsI_24747	0.0451857	0.87723	1	-0.707607	0.12955	0.267482	-0.175497	0.703903	0.830842	-2.29951	7.78102e-07	2.74813e-06	Os07g0125201; Allergen V5/Tpx-1 related family protein.
OsI_16050	-0.202032	0.213154	0.541913	-0.269195	0.0708749	0.168412	-0.400036	0.0134936	0.0315167	-1.44382	1.29937e-15	1.12266e-14	potassium channel KOR2-like
OsI_11329	0.138623	0.357999	0.703948	0.639245	3.73286e-05	0.000276699	0.878277	4.24729e-10	3.77891e-09	1.36164	6.87902e-23	1.07238e-21	Os03g0319100; Similar to SNF1-related protein kinase regulatory subunit beta-1.; K07199 5'-AMP-activated protein kinase, regulatory beta subunit
OsI_21737	-0.0079052	1	1	-0.496506	0.0657023	0.158606	-0.805385	0.00493329	0.0129691	-2.15313	4.18712e-10	2.17061e-09	Os06g0155900
OsI_24230	-0.202223	0.228146	0.564057	-0.279784	0.0758171	0.177609	-0.622159	0.000132536	0.000497589	-1.1258	5.58712e-11	3.16707e-10	lipid transfer-like protein VAS-like
OsI_17529	0.0723157	0.610752	0.893353	-0.0136368	0.92966	1	0.532943	9.33411e-05	0.000361136	1.54797	1.1821e-34	3.93707e-33	polyubiquitin; K08770 ubiquitin C
OsI_06548	-0.331916	0.458551	0.796553	0.169809	0.712688	0.87191	-0.931458	0.0517196	0.101457	-2.04361	5.97018e-05	0.000163017	Os02g0246300; Prefoldin domain containing protein.; K04798 prefoldin beta subunit
OsI_16182	-0.0838212	0.726894	0.962921	-0.797362	0.00197536	0.00883985	-0.987897	0.00016127	0.000595227	-1.42031	8.32979e-08	3.30763e-07	Os04g0462300
XLOC_016001	-0.339103	0.0203331	0.124689	-0.42635	0.00312609	0.0130016	-0.768611	1.98965e-08	1.40978e-07	-2.21766	1.1202e-45	6.35225e-44	-
OsI_10716	0.107412	0.562066	0.859192	0.64633	0.000378498	0.00212919	0.766545	2.32445e-05	0.000100295	1.37935	5.15558e-15	4.25098e-14	Os03g0243600; FERM/acyl-CoA-binding protein, 3-helical bundle domain containing protein.
OsI_07641	-0.213345	0.178419	0.489231	-0.531065	0.00409764	0.0163539	-0.626471	0.000320007	0.00110978	-1.58667	5.20331e-17	5.07976e-16	Os02g0555000; K06883 uncharacterized protein
OsI_06667	-0.00740116	0.948351	1	-0.950247	0.000227666	0.00136609	-0.783041	0.00180586	0.00529504	-1.75964	3.02587e-10	1.59298e-09	uncharacterized LOC102705885
OsI_33341	-0.188145	0.522063	0.846802	-0.282671	0.289998	0.482062	-0.7674	0.0054918	0.0142631	-1.09177	0.000160119	0.000411533	Os07g0664100; Zinc finger, SWIM-type domain containing protein.
OsI_26413	-0.256088	0.565527	0.861507	-0.754322	0.0531711	0.134365	-0.459345	0.187933	0.299745	-1.08459	0.00381806	0.00783332	Histone superfamily protein; K11254 histone H4
OsI_21179	-0.40439	0.623179	0.900984	-0.578109	0.405315	0.608374	-0.124282	0.903857	1	-2.31052	0.00256265	0.00542061	Os05g0586700
OsI_13058	0.903903	0.0106225	0.0780984	0.77971	0.0276497	0.079525	0.0440811	0.8991	0.998481	1.66496	8.227e-08	3.26851e-07	Os03g0684700; HPP family protein.
OsI_27045	-0.0611599	0.867729	1	-0.278922	0.286186	0.478613	-0.315401	0.231513	0.356354	-1.75571	4.86305e-08	1.99411e-07	Os07g0639900; Thymidylate kinase-like protein.; K00943 dTMP kinase [EC:2.7.4.9]
OsI_32479	0	1	1	0	1	1	0	1	1	10.8031	1.17939e-05	3.56176e-05	Os09g0571700, ETHYLENE_RESPONSE_FACTOR_123, ERF123; Similar to Ethylene-responsive transcription factor ERF096.
OsI_13219	-0.102159	0.46849	0.805494	-0.44184	0.00165173	0.00760015	-0.995034	4.08693e-12	4.57057e-11	-1.41545	9.87931e-23	1.52375e-21	Os03g0708400
OsI_17255	0.77209	0.00429455	0.0398156	0.777218	0.000856073	0.00434657	0.613719	0.0104324	0.0250954	2.51446	1.23506e-38	4.98401e-37	Os04g0600300, ALTERNATIVE_OXIDASE_1B, AOX1B; Homodimeric diiron-carboxylate protein, Cyanide-resistant respiration in mitochondria, Reactive oxygen species (ROS) scavenging; K17893 ubiquinol oxidase [EC:1.10.3.11]
OsI_24014	0.0860227	0.722137	0.960687	0.185012	0.421974	0.625731	0.893963	3.1973e-05	0.000134524	1.28815	9.08685e-12	5.58914e-11	Os06g0663500, RICE_SQUAMOSA_PROMOTER-BINDING-LIKE_11, SPL11; SBP domain containing protein.
OsI_16485	-0.139676	0.390334	0.738195	-0.614329	1.01004e-05	8.65685e-05	-0.718695	4.8109e-07	2.78016e-06	-1.92097	1.05247e-38	4.26978e-37	Os04g0497200; Cellulase precursor (Cellulase homolog OR16pep) (Endo-1,4-beta-D- glucanase KORRIGAN) (EC 3.2.1.4).
XLOC_024155	-0.228571	0.708274	0.954038	-0.863938	0.121681	0.254944	-0.899643	0.118546	0.204317	-1.5692	0.00385558	0.00790392	-
OsI_30345	-0.0877494	0.592665	0.880858	-0.768189	2.27911e-05	0.000177712	-0.934703	1.06667e-07	6.84809e-07	-2.06633	7.37897e-22	1.06539e-20	Os09g0103200
OsI_36498	-0.866733	0.522156	0.846802	-1.78427	0.0855749	0.194908	-2.36923	0.0298459	0.0630536	-3.36923	0.0146562	0.0269763	Os11g0558900; Leucine-rich repeat, N-terminal domain containing protein.
OsI_13884	-0.151603	0.632448	0.908142	-0.490111	0.101407	0.22127	-0.882587	0.0108874	0.0260541	-1.80197	6.51071e-08	2.6232e-07	Os03g0795400; Hypothetical conserved gene.
OsI_28126	-0.217591	0.884602	1	-1.39593	0.155559	0.307189	-0.514573	0.576769	0.714021	-4.05889	0.00635679	0.0125377	Os08g0193700; Similar to NBS-LRR disease resistance protein homologue (Fragment).; K13457 disease resistance protein RPM1
OsI_28167	0.133017	0.532911	0.848479	0.0334818	0.884414	1	-0.411449	0.0860985	0.156899	-1.06777	1.22219e-05	3.68262e-05	Os08g0199100; F-box domain, cyclin-like domain containing protein.
OsI_22737	-0.779474	0.0915828	0.327996	0.364382	0.35962	0.558067	0.546371	0.167532	0.273298	1.47007	1.40984e-05	4.21473e-05	Os06g0318200; Ankyrin domain containing protein.; K10520 ankyrin repeat and BTB/POZ domain-containing protein 1
OsI_15861	0.127756	0.918049	1	-1.51967	0.0638461	0.155088	-2.07306	0.0480087	0.0950006	-10.0768	0.000114886	0.000301681	Os04g0419100
OsI_12477	-0.580331	0.0295084	0.159665	-0.596022	0.0205621	0.0623378	-0.571687	0.0258168	0.0556419	-1.5393	2.68569e-07	1.00129e-06	Os03g0728200; Pentatricopeptide repeat domain containing protein.
OsI_19904	-0.22053	0.527487	0.847138	0.61396	0.0400012	0.107108	0.397557	0.166426	0.27177	1.4648	6.60934e-07	2.35916e-06	uncharacterized LOC102710594
OsI_00425	-0.983744	0.220835	0.554049	-1.93214	0.0280662	0.0805011	-1.93214	0.0386681	0.0789882	-4.00409	0.000572703	0.0013561	Os01g0151500; K00681 gamma-glutamyltranspeptidase / glutathione hydrolase [EC:2.3.2.2 3.4.19.13]
XLOC_021735	-2.87447	0.00976547	0.0733208	-1.27621	0.0903548	0.203196	-0.894647	0.245683	0.373357	-9.78136	0.000154346	0.000397667	-
OsI_09197	0.0699056	0.612936	0.894764	-0.166729	0.215948	0.39026	-0.331548	0.0117787	0.0279427	-1.10833	1.53822e-15	1.32043e-14	Os06g0192600; 26S proteasome regulatory particle triple-A ATPase subunit1 (26S protease regulatory subunit 7).; K03061 26S proteasome regulatory subunit T1
OsI_33034	-0.58008	0.0753161	0.292838	-0.718965	0.0172475	0.0539609	-0.942999	0.0072877	0.0183109	-2.12183	1.56234e-07	6.00075e-07	Os10g0214400; GTP-binding signal recognition particle SRP54, G-domain containing protein.; K13173 arginine and glutamate-rich protein 1
OsI_21380	-0.968912	0.142715	0.43228	-0.358088	0.503987	0.707139	-0.912257	0.0856031	0.156136	-2.71335	4.27784e-05	0.000119297	Os06g0115300; Similar to Acyl-CoA-binding protein 2 (ACBP 2) (Fragment).; K08762 diazepam-binding inhibitor (GABA receptor modulator, acyl-CoA-binding protein)
OsI_12113	-0.175203	0.28037	0.632682	-0.430904	0.00884854	0.031147	-0.825798	7.94899e-07	4.42862e-06	-1.46524	5.45479e-17	5.31167e-16	mediator of RNA polymerase II transcription subunit 8-like
OsI_20194	0.170153	0.533517	0.848479	0.0183526	0.962331	1	0.752072	0.00582134	0.0150054	1.08178	1.06469e-05	3.23521e-05	Os05g0455900; Pentatricopeptide repeat domain containing protein.
OsI_20933	0.0559637	0.878159	1	-0.0722703	0.826593	0.958785	-0.0729763	0.833436	0.941298	-1.02369	0.001985	0.00428155	Os05g0555800; Similar to 60S ribosomal protein L35a-3.; K02917 large subunit ribosomal protein L35Ae
OsI_23915	0.0780606	0.597345	0.884493	-0.186508	0.255802	0.441514	-0.475271	0.00134863	0.00408128	-1.01777	1.98325e-11	1.17989e-10	Os06g0649500; WD40 repeat-like domain containing protein.; K03130 transcription initiation factor TFIID subunit 5
OsI_01175	0.698311	0.0976737	0.340776	0.452649	0.298031	0.489648	-0.275709	0.511498	0.663685	-1.79114	0.000345933	0.000847824	Os01g0248900; Similar to Expansin Os-EXPA3.
OsI_28016	0.199506	0.688049	0.940479	-0.784611	0.135022	0.276131	-1.08823	0.056163	0.109025	-2.29768	0.000550235	0.00130696	Os12g0485900
OsI_28168	0.785875	0.526478	0.846802	1.03279	0.308877	0.502352	0.568284	0.564599	0.702106	1.9102	0.0250007	0.0440014	hypothetical protein OsI_28168 [Oryza sativa Indica Group]
OsI_19027	0.258918	0.468197	0.805312	0.152003	0.704734	0.865144	-0.557482	0.167939	0.273831	-1.7829	0.00162011	0.00354769	Os12g0273300; Similar to NB-ARC domain containing protein.
OsI_17269	0.118111	0.673576	0.932131	0.317232	0.185756	0.348294	0.998421	6.24374e-06	2.99474e-05	1.88655	1.92876e-23	3.14498e-22	trihelix transcription factor GT-3a-like
OsI_17250	-0.323565	0.0537391	0.236139	-0.596601	0.000750524	0.00387092	-0.630201	0.000118333	0.000449131	-1.51968	1.33999e-18	1.49581e-17	Os04g0599800; WD40 repeat-like domain containing protein.; K03363 cell division cycle 20, cofactor of APC complex
OsI_32527	0.582519	0.438938	0.781099	0.217152	0.743771	0.894601	-0.867164	0.27757	0.41178	-1.71516	0.0152487	0.0279926	Os10g0108800; Hypothetical conserved gene.
OsI_36288	0.202798	0.221219	0.554588	0.379464	0.00775344	0.0279109	0.776791	7.22502e-08	4.74621e-07	1.60233	5.04524e-31	1.36092e-29	Os11g0520500
OsI_02392	-0.291857	0.5679	0.863272	0.495957	0.28839	0.481391	0.316634	0.584738	0.721576	-1.14439	0.0215385	0.0384357	Os01g0736500
OsI_03542	1.29278	0.446179	0.787059	-1.51457	0.659097	0.829222	1.82782	0.13328	0.225852	3.48543	9.10665e-05	0.0002426	Os01g0720000; Peptidase A1 domain containing protein.
OsI_03728	1.23704	0.107566	0.361457	1.5025	0.0425338	0.112479	0.826851	0.404163	0.551883	1.64386	0.0276525	0.048218	uncharacterized LOC101768574
OsI_17159	-0.287896	0.351409	0.696866	-0.315516	0.338436	0.534846	-0.556897	0.0614742	0.117838	-1.31634	7.60399e-05	0.000204606	uncharacterized LOC102699401
OsI_25882	-0.267692	0.214962	0.544969	-0.154946	0.463355	0.666152	-0.230533	0.29151	0.427629	-1.01653	5.58533e-06	1.75994e-05	Os07g0458700; Transmembrane protein 97, predicted domain containing protein.
OsI_04116	-0.245112	1	1	0.629357	0.447645	0.650348	0.754888	0.532977	0.680714	2.56224	2.07682e-05	6.04519e-05	cytochrome P450 94A1-like
OsI_16053	0.463667	0.301906	0.648961	-0.0187854	1	1	-0.449666	0.35737	0.499301	-1.88697	0.000909663	0.00208114	Os04g0445300; Pectinesterase inhibitor domain containing protein.
OsI_35826	-1.83872	0.102338	0.349953	-0.516791	0.702555	0.863098	-1.68118	0.0710219	0.133272	-2.29123	0.0256072	0.0449755	achilleol B synthase-like
OsI_37806	0.548093	0.0643989	0.264389	0.450521	0.123801	0.258209	0.0673754	0.837397	0.944688	1.57149	7.14262e-10	3.60149e-09	Os12g0202900
OsI_28798	0.110165	0.544462	0.848479	0.549184	0.00111841	0.00545924	0.681997	4.85946e-05	0.000197724	1.64019	2.60875e-28	5.89102e-27	Os08g0327100; Similar to Glycosyltransferase QUASIMODO1 (EC 2.4.1.-).; K13648 alpha-1,4-galacturonosyltransferase [EC:2.4.1.43]
OsI_09276	-0.478749	0.0806132	0.304526	-0.269597	0.27779	0.468513	-0.369446	0.135363	0.228646	-1.00949	0.0002147	0.000542629	transcription factor bHLH66-like
OsI_06300	-0.358074	0.284982	0.635623	0.362158	0.189085	0.352878	0.795117	0.00282209	0.00789275	1.63358	5.62169e-13	3.91031e-12	Os02g0204400; Similar to (6-4)DNA photolyase.; K02295 cryptochrome
OsI_35735	-0.0743612	0.626216	0.902922	-0.484345	0.00233582	0.0101694	-0.731926	6.12069e-06	2.93849e-05	-1.22131	1.25591e-12	8.41356e-12	Os11g0265200; Similar to F-box-containing protein 2.; K10290 F-box protein 3
OsI_31616	-0.405622	0.00902558	0.0691788	0.519742	0.000883419	0.00446598	0.554585	5.03967e-05	0.000204594	1.11431	1.63079e-18	1.81048e-17	Os09g0453400; Peptidase S26A, signal peptidase I family protein.; K03100 signal peptidase I [EC:3.4.21.89]
OsI_12854	-0.135634	0.335545	0.682455	-0.386477	0.00630356	0.0235467	-0.567195	5.02615e-05	0.000204072	-1.34365	4.27765e-20	5.40159e-19	Os03g0655700; K00052 3-isopropylmalate dehydrogenase [EC:1.1.1.85]
OsI_26154	0.00805527	0.96141	1	-0.457666	0.0503836	0.128553	-0.978353	2.75013e-05	0.000117059	-1.3773	1.41886e-07	5.47584e-07	Os07g0510100; Similar to Methionine aminopeptidase-like protein.; K01265 methionyl aminopeptidase [EC:3.4.11.18]
OsI_09716	-0.247064	0.110169	0.367249	-0.323418	0.0425708	0.112567	-0.380276	0.00967547	0.0235175	-1.14027	6.6364e-14	5.01023e-13	kinesin-II 85 kDa subunit-like; K10406 kinesin family member C2/C3
OsI_26937	-0.617011	0.0182585	0.115643	-0.510416	0.0422375	0.1119	-0.846031	0.000837836	0.00266373	-1.772	2.69888e-09	1.27359e-08	Os07g0625800; Plant lipid transfer protein/Par allergen family protein.
OsI_28540	-0.376235	0.211583	0.539584	-0.321009	0.25651	0.442292	-0.456173	0.102021	0.180227	-1.21482	6.72536e-05	0.00018238	Os08g0270200; Exosome-associated family protein.; K12592 exosome complex protein LRP1
OsI_16360	0.445844	0.224752	0.559435	0.614639	0.123107	0.257204	0.92363	0.0127859	0.0300823	1.45281	1.98195e-05	5.79279e-05	Os04g0483300
OsI_08191	0.129973	0.334932	0.681577	0.150474	0.287717	0.480597	-0.199228	0.287879	0.42376	-1.16839	5.12211e-19	5.91914e-18	Os02g0634700; Similar to Serine carboxypeptidase II-like protein.; K16297 serine carboxypeptidase-like clade II [EC:3.4.16.-]
OsI_13317	0.0369015	0.818661	1	-0.447516	0.00536056	0.0204756	-0.7488	5.05319e-06	2.46315e-05	-1.23168	4.53989e-13	3.18764e-12	Os03g0719900, PROTEIN_TRANSPORTER_8, PTR8; Similar to Peptide transporter 1.
OsI_15970	0.252552	0.396595	0.744746	-0.509629	0.0589526	0.145779	-0.884728	0.000537199	0.00178403	-1.29267	5.84535e-06	1.83732e-05	psbP domain-containing protein 2, chloroplastic-like
OsI_09357	0.217843	0.155148	0.452333	0.527485	0.0139316	0.045399	0.500873	0.024426	0.0530336	-1.02431	7.99143e-08	3.18031e-07	Os02g0806900; Pyridoxal phosphate-dependent transferase, major region, subdomain 1 domain containing protein.; K00654 serine palmitoyltransferase [EC:2.3.1.50]
OsI_27689	0.00658291	1	1	-0.0561183	0.786795	0.927159	-0.337465	0.0944237	0.169492	-1.57959	7.63152e-13	5.24021e-12	Os08g0129200; Similar to Cold shock protein-1.
OsI_11933	-2.04182	0.073542	0.28822	-2.12928	0.0394631	0.106013	-1.3744	0.133637	0.226381	-7.86625	0.00138741	0.00306828	Os03g0399000; Pectin lyase fold domain containing protein.
OsI_26100	-0.594534	0.0196751	0.121779	-0.57145	0.0193083	0.0591037	-0.962337	0.000178391	0.000652591	-1.79894	1.20903e-10	6.63043e-10	Os07g0498900
OsI_09638	-0.0812905	0.677114	0.934449	-0.345872	0.0391783	0.105379	-0.425035	0.0123561	0.0291856	-1.09329	5.99253e-10	3.04396e-09	Os03g0103800
XLOC_034872	-0.24469	0.437486	0.779865	-0.879664	0.00428545	0.0169159	-0.958091	0.000606376	0.0019889	-1.30748	5.09755e-06	1.61273e-05	-
OsI_22174	-1.94753	0.426181	0.770042	0.859822	0.679192	0.844958	-0.36257	1	1	2.95247	2.97701e-05	8.49682e-05	Os06g0218000, CSLD2, CELLULOSE_SYNTHASE_LIKE_D2; Similar to pre-mRNA-splicing factor prp45.; K06063 SNW domain-containing protein 1
OsI_08637	0.299827	0.0432488	0.204775	0.405362	0.00589689	0.0222183	0.614486	5.2944e-05	0.000214223	1.04775	1.14083e-13	8.42317e-13	Os02g0708200; Uridine kinase family protein.
OsI_22078	-0.347322	0.0183254	0.115994	-0.488057	0.00167371	0.00768847	-0.708271	3.19915e-07	1.91466e-06	-1.52582	5.57999e-29	1.33204e-27	Os06g0203800; Similar to ERECTA-like kinase 1.
OsI_04131	-0.488119	0.0370104	0.185175	0.429652	0.00717795	0.0262315	0.561171	0.0015264	0.00456279	1.04117	3.48689e-12	2.23765e-11	Os01g0806200; Cyclin-like F-box domain containing protein.
OsI_18032	0.10276	0.807595	1	-0.029344	1	1	0.424688	0.414681	0.562924	1.11622	0.0151395	0.0278088	Os04g0690600; Similar to Auxin response factor 13.
OsI_20660	0.0682271	0.844573	1	-0.407429	0.130616	0.268992	-0.61868	0.0137544	0.0320571	-1.33018	1.16017e-06	4.00662e-06	Os05g0520200; K04794 peptidyl-tRNA hydrolase, PTH2 family [EC:3.1.1.29]
OsI_27802	-0.00665814	0.95882	1	-0.125476	0.512536	0.715395	-0.375917	0.0398877	0.0811431	-1.11956	3.45075e-08	1.43721e-07	Os08g0150800; Similar to Tyrosyl-tRNA synthetase (Tyrosyl-tRNA ligase; TyrRS). class-I aaRS.; K01866 tyrosyl-tRNA synthetase [EC:6.1.1.1]
OsI_27493	-0.190611	0.445925	0.786749	-0.463629	0.0539391	0.135876	-0.762478	0.00849609	0.0209509	-1.12424	1.73754e-05	5.11751e-05	BTB/POZ domain-containing protein At1g21780-like; K10523 speckle-type POZ protein
OsI_29602	0.333975	0.327232	0.675758	-0.474742	0.187103	0.35017	-0.82679	0.0500722	0.0986305	-1.43476	0.000276397	0.000686616	patatin-T5-like
OsI_38771	-0.0606043	0.668312	0.92852	-0.132307	0.349901	0.547129	-0.230737	0.0932229	0.16767	-1.02781	4.51474e-12	2.86115e-11	Os12g0567700; Similar to 60S ribosomal protein L2 (Fragment).; K02938 large subunit ribosomal protein L8e
OsI_39119	-0.253368	0.53054	0.848479	-0.462972	0.202851	0.372145	-0.669209	0.0704806	0.132394	-1.35566	0.00157397	0.00345322	Os12g0615700; Similar to TRANSPARENT TESTA 12 protein.; K03327 multidrug resistance protein, MATE family
OsI_00605	-0.0244946	0.921721	1	-0.31259	0.244307	0.426887	-0.397793	0.144858	0.242273	-1.30571	1.03702e-05	3.15523e-05	Os01g0174900; Thioredoxin fold domain containing protein.; K07390 monothiol glutaredoxin
OsI_31224	-0.363477	0.0282328	0.154997	-0.700175	1.94008e-05	0.00015417	-0.980774	1.89792e-08	1.35074e-07	-1.18708	2.47888e-13	1.77775e-12	Os09g0386500; Zinc finger, RING/FYVE/PHD-type domain containing protein.
OsI_29507	-0.118164	0.412691	0.758466	-0.509889	0.000461381	0.00252841	-0.991563	1.12198e-12	1.33801e-11	-2.13625	1.05434e-44	5.70315e-43	Os08g0464000; Activator of Hsp90 ATPase homologue 1-like family protein.
OsI_33605	-0.182981	0.434002	0.776598	-0.612687	0.0221099	0.0662161	-0.713807	0.0166743	0.0378746	-2.25295	1.61748e-14	1.28072e-13	Os10g0419500; Similar to SIPL.; K08967 1,2-dihydroxy-3-keto-5-methylthiopentene dioxygenase [EC:1.13.11.53 1.13.11.54]
OsI_03511	-0.116971	0.530689	0.848479	-0.0258491	0.906116	1	-0.415707	0.0210669	0.0465709	-1.16629	1.23755e-09	6.06703e-09	Os01g0715800
OsI_04841	-0.224625	0.139983	0.427293	-0.573702	0.000163576	0.00102343	-0.917397	1.43711e-08	1.0422e-07	-1.08148	2.39938e-11	1.41751e-10	uncharacterized LOC102715626
OsI_22326	0.0775219	0.76704	0.985159	-0.259994	0.375512	0.576167	-0.432047	0.152491	0.252828	-1.20926	0.000292418	0.000724222	uncharacterized LOC102714021; K03501 16S rRNA (guanine527-N7)-methyltransferase [EC:2.1.1.170]
OsI_12978	0.0149885	0.917928	1	-0.555624	0.000170939	0.00106423	-0.913947	1.49217e-09	1.23217e-08	-1.84933	5.1793e-28	1.15168e-26	uncharacterized LOC102709544
OsI_27230	-0.157183	0.908697	1	-0.327757	0.69126	0.85462	-0.00933786	1	1	-1.93627	0.00593275	0.0117652	Os07g0663900; Similar to Oxidoreductase, short chain dehydrogenase/reductase family protein, expressed.
OsI_24316	-0.215775	0.445224	0.786263	-0.0772792	0.794392	0.933136	-0.929404	0.00161916	0.00480713	-1.13968	0.00016991	0.000434976	probable xyloglucan endotransglucosylase/hydrolase protein 23-like
OsI_08960	0.380931	0.0770228	0.297043	-0.322436	0.107629	0.231862	-0.676651	0.00668112	0.0169486	-1.07011	2.27871e-05	6.60134e-05	Os02g0751600; Peptidyl-prolyl cis-trans isomerase, FKBP-type domain containing protein.; K01802 peptidylprolyl isomerase [EC:5.2.1.8]
OsI_01745	-0.142454	0.348032	0.693403	-0.456755	0.00498609	0.019264	-0.572571	8.92711e-05	0.000346658	-1.13374	3.64294e-14	2.80328e-13	Os01g0338000; Similar to GTP-binding protein SAR1A.; K07953 GTP-binding protein SAR1 [EC:3.6.5.-]
OsI_20291	0.474931	0.12369	0.394166	0.748525	0.021743	0.0652913	0.985194	0.000436957	0.00147844	1.03658	0.000517613	0.00123611	Os05g0469800; Pyruvate decarboxylase (EC 4.1.1.1) (Fragment).; K01568 pyruvate decarboxylase [EC:4.1.1.1]
OsI_25738	-0.29807	0.0795973	0.302512	-0.735741	1.55518e-05	0.000126772	-0.940438	9.96059e-08	6.43395e-07	-1.67314	8.69231e-20	1.06415e-18	Os07g0413700; Similar to Poly(ADP)-ribose polymerase (EC 2.4.2.30).; K10798 poly [ADP-ribose] polymerase [EC:2.4.2.30]
OsI_34208	-0.277143	0.402332	0.749569	-0.620497	0.0737964	0.173788	-0.622701	0.0670406	0.126814	-1.22096	0.000439138	0.00106008	Os10g0501200; Pentatricopeptide repeat domain containing protein.
OsI_22965	-0.154806	0.275118	0.626271	-0.683489	2.39655e-06	2.37633e-05	-0.961566	2.34039e-11	2.40842e-10	-1.45379	4.52777e-24	7.64857e-23	uncharacterized LOC102722779
OsI_01344	0.0740519	0.830606	1	-0.75765	0.0189008	0.0581676	-0.762867	0.0198108	0.0440749	-1.26406	8.95055e-05	0.000238671	Os01g0271400; Peptidase S14, ClpP family protein.; K01358 ATP-dependent Clp protease, protease subunit [EC:3.4.21.92]
OsI_31537	-0.89746	0.0025763	0.027417	0.875157	4.72454e-05	0.000341283	0.580009	0.000720056	0.00232704	1.19352	7.44484e-13	5.11663e-12	Os09g0442100; Protein kinase, core domain containing protein.
OsI_19547	0.00830791	0.964174	1	-0.0798009	0.55702	0.740058	-0.214196	0.105437	0.185272	-1.01828	1.45236e-12	9.65537e-12	Os05g0346300; Similar to 40S ribosomal protein S7.; K02993 small subunit ribosomal protein S7e
OsI_05326	-0.11887	0.633745	0.908953	-0.143866	0.558968	0.741736	-0.800731	0.00205306	0.00594006	-1.23127	6.89392e-06	2.14556e-05	Os01g0964000; Similar to VAMP-like protein YKT61 (AtYKT61) (Geranylgeranylated protein 1) (AtGP1).; K08516 synaptobrevin homolog YKT6
OsI_35478	0.134301	0.612464	0.894545	-0.351632	0.217838	0.392609	-0.435555	0.135263	0.228489	-1.01115	0.000861137	0.00197917	Os11g0208000; Cyclin-like F-box domain containing protein.
OsI_26624	-0.0795247	0.595624	0.883303	-0.123122	0.414145	0.617441	-0.544565	0.000161673	0.000596427	-1.18034	1.28828e-15	1.11403e-14	Os07g0581300
OsI_37023	0.0910509	0.524032	0.846802	-0.318276	0.0273177	0.0788166	-0.589908	3.82267e-05	0.000158882	-1.42029	1.41717e-18	1.5785e-17	Os11g0695900; Armadillo-like helical domain containing protein.
OsI_01755	-0.0740148	0.573794	0.867119	-0.198725	0.142173	0.287397	-0.286079	0.0280263	0.0597465	-1.04311	4.00105e-15	3.31876e-14	Os01g0339900; Thioredoxin domain 2 containing protein.; K09584 protein disulfide-isomerase A6 [EC:5.3.4.1]
OsI_36524	-0.124832	0.486706	0.820542	-0.365731	0.0405309	0.10822	-0.373536	0.0307976	0.0648624	-1.30494	2.91663e-10	1.53786e-09	Os11g0568500; Prefoldin domain containing protein.; K09549 prefoldin subunit 2
OsI_27238	0.791892	0.567207	0.862781	-1.60666	0.241041	0.422324	-1.25873	0.430554	0.579682	-7.80305	0.025552	0.0448843	Os07g0664500; NAD(P)-binding domain containing protein.
OsI_25274	-0.22261	0.33465	0.681372	-0.372531	0.0838006	0.191851	-0.872878	0.000185858	0.000677386	-1.2456	2.10906e-08	9.01924e-08	Os07g0201500
OsI_30757	0.0214814	0.952736	1	-0.422493	0.122721	0.256574	-0.997671	0.000508494	0.00169737	-1.32376	5.84783e-06	1.83772e-05	Os09g0293400; Similar to Ubiquitin-conjugating enzyme (EC 6.3.2.19) (Ubiquitin carrier protein).; K06689 ubiquitin-conjugating enzyme E2 D/E [EC:2.3.2.23]
OsI_26191	-0.181847	0.374276	0.7212	-0.343748	0.0639035	0.15519	-0.619422	0.000832946	0.00265039	-1.49803	2.93331e-13	2.0899e-12	Os07g0516000; Neuraminidase domain containing protein.
OsI_22652	-0.061916	0.715908	0.957717	-0.320754	0.0846218	0.193177	-0.618103	0.000834251	0.00265426	-1.19383	7.7184e-08	3.07647e-07	Os06g0300700; Protein phosphatase 4 core regulatory subunit R2 domain containing protein.; K15425 serine/threonine-protein phosphatase 4 regulatory subunit 2
OsI_02643	-1.46566	0.348484	0.693775	-2.27302	0.145899	0.29321	-1.70148	0.260857	0.39153	-10.1799	0.0242914	0.0428544	Os01g0589800
OsI_38085	-0.200264	0.555122	0.8538	-0.775077	0.0147066	0.0474199	-0.499682	0.117488	0.202836	-1.29399	0.000119331	0.000312655	Os12g0414900; Similar to Endonuclease/Exonuclease/phosphatase family protein, expressed.; K19619 tyrosyl-DNA phosphodiesterase 2 [EC:3.1.4.-]
OsI_00918	-0.0743076	0.809524	1	-0.24814	0.251584	0.436258	-0.51638	0.0182202	0.0409055	-1.13867	3.80259e-06	1.22287e-05	Os01g0218900; Zinc finger, PHD-type domain containing protein.
OsI_06054	0.375039	0.378037	0.72538	-0.255839	0.62894	0.805209	-0.397116	0.360854	0.503134	-1.28851	0.010663	0.0201615	Os02g0175000, HKT6, HIGH-AFFINITY_K+_TRANSPORTER_6; Ion transporter , Na+ transport
OsI_24720	-0.0241057	0.889307	1	-0.198977	0.389983	0.591714	-0.455031	0.0433095	0.0871237	-1.28011	5.29749e-08	2.15977e-07	Os07g0122000
OsI_18912	-0.106829	0.624221	0.901548	-0.379167	0.0236401	0.0699904	-0.433534	0.00723873	0.0182104	-2.92561	1.58827e-36	5.7822e-35	Os05g0217800; BURP domain containing protein.
OsI_09485	-0.0251776	0.870257	1	-0.192057	0.212738	0.38577	-0.246277	0.105055	0.184759	-1.23951	4.48263e-14	3.43005e-13	60S ribosomal protein L28-1-like; K02903 large subunit ribosomal protein L28e
OsI_09421	7.92679	0.0454476	0.211295	6.26053	0.525576	0.725018	8.07682	0.104805	0.184411	8.91687	0.0013623	0.00301582	Os02g0815100; C2 membrane targeting protein domain containing protein.
OsI_13484	-0.0839784	0.675377	0.93358	-0.671218	0.00382104	0.0154122	-0.920642	8.85292e-05	0.000343995	-1.23245	1.06292e-07	4.1622e-07	Os03g0746400; Pentatricopeptide repeat domain containing protein.
OsI_05054	-0.318437	0.0973461	0.339988	-0.517012	0.0093314	0.032555	-0.95145	1.73186e-06	9.1752e-06	-2.2078	3.21174e-22	4.76575e-21	Os01g0931200; Armadillo-type fold domain containing protein.
OsI_15870	0.352955	0.343508	0.688965	-0.0498562	0.902417	1	-0.592825	0.115799	0.200464	-1.26617	0.00179	0.00388346	Os11g0607100; Pentatricopeptide repeat domain containing protein.
OsI_18139	0.139188	0.356749	0.702913	-0.372521	0.0181957	0.0563405	-0.852456	2.81445e-08	1.95609e-07	-1.48395	8.04429e-21	1.08447e-19	ABC transporter D family member 1-like
OsI_16052	-0.234959	0.218036	0.549704	-0.558237	0.00095842	0.00479162	-0.702599	5.60162e-05	0.00022543	-1.32779	1.37857e-12	9.18087e-12	Os04g0445200
OsI_02640	-0.116771	0.511835	0.841038	-0.62281	0.00100012	0.00496575	-0.770323	1.52647e-05	6.82047e-05	-1.11475	6.29651e-10	3.19093e-09	Os01g0589000; Nucleic acid-binding, OB-fold domain containing protein.; K02945 small subunit ribosomal protein S1
XLOC_029848	0.357956	0.26615	0.615602	-0.12282	0.720282	0.877378	0.391211	0.203713	0.320681	1.19296	0.00175402	0.00381408	-
OsI_17350	-0.0184915	0.919745	1	-0.123366	0.418161	0.621718	-0.718548	2.12439e-07	1.30518e-06	-1.15124	5.88718e-12	3.6918e-11	Os04g0611200
OsI_29734	0.286652	0.0706638	0.280687	0.474894	0.00125873	0.00603538	0.39635	0.00671597	0.0170271	1.27808	2.89244e-19	3.40705e-18	probable galactinol--sucrose galactosyltransferase 1-like; K06617 raffinose synthase [EC:2.4.1.82]
OsI_37902	0.0691633	0.692972	0.943289	-0.73848	7.40017e-05	0.000506343	-0.990645	1.17396e-05	5.35103e-05	-1.20424	1.38341e-10	7.53529e-10	Os12g0236100; Hypothetical conserved gene.
XLOC_011750	-1.12588	0.331859	0.678721	-3.01171	0.0331998	0.0924036	-2.14296	0.121649	0.208899	-10.2722	0.00572936	0.01139	-
OsI_18545	-0.0182707	0.902613	1	-0.73608	0.000620641	0.00328081	-0.817241	6.85436e-05	0.000271376	-2.32992	5.41721e-18	5.75847e-17	Os05g0158500; Peptidase S10, serine carboxypeptidase family protein.; K16297 serine carboxypeptidase-like clade II [EC:3.4.16.-]
XLOC_035193	0.394697	0.40879	0.755324	-0.124482	0.842094	0.970973	-0.184425	0.776865	0.893302	-1.87832	0.00551249	0.0109976	-
OsI_17424	-0.144616	0.842517	1	0.777249	0.0598297	0.147409	0.880126	0.0240164	0.0522407	2.04966	2.69399e-09	1.27167e-08	uncharacterized LOC100278091
OsI_31796	-0.219781	0.587323	0.877405	-0.199832	0.581643	0.762717	-0.695743	0.0784279	0.145172	-1.05759	0.0130403	0.0242375	Os09g0482000; UBX domain containing protein.
OsI_38133	7.46489	0.0466688	0.214939	6.32193	0.288984	0.481608	7.02237	0.0811418	0.149471	9.41645	1.83977e-06	6.18897e-06	Os12g0424600
OsI_25976	-0.329669	0.286727	0.635623	-0.559308	0.0576291	0.143256	-0.698284	0.0140216	0.0325805	-1.32284	2.91672e-05	8.33022e-05	Os07g0477000; RNA polymerase Rpb7, N-terminal domain containing protein.; K03022 DNA-directed RNA polymerase III subunit RPC8
XLOC_015349	-1.06296	0.0893949	0.323723	-0.409912	0.453806	0.6565	-1.58753	0.0240563	0.05232	-2.04696	0.00250668	0.00531363	-
OsI_17783	-0.211572	0.362422	0.708799	-0.319612	0.159521	0.313178	-0.861818	0.000200086	0.000725604	-1.48064	6.38845e-08	2.57701e-07	Os04g0661800; MED7 family protein.; K15148 mediator of RNA polymerase II transcription subunit 7
OsI_22845	0.157371	0.241958	0.584137	0.261851	0.0600585	0.147784	0.430428	0.00114217	0.00352064	1.13299	9.65459e-19	1.09171e-17	Os06g0340600; Similar to phosphatidylinositol 3- and 4-kinase family protein.
OsI_02682	-0.595586	0.00107156	0.0139377	-0.580897	0.00183787	0.0083253	-0.683704	4.11121e-05	0.000169377	-1.14771	1.0652e-11	6.50986e-11	Os01g0595400
OsI_07828	0.507042	0.345197	0.69078	-0.362254	0.674834	0.841603	-1.39094	0.0502047	0.0988659	-2.18101	0.00635895	0.0125411	Os02g0582900
OsI_32770	-0.10758	1	1	-0.429508	0.666399	0.834222	1.12409	0.0384201	0.0785393	1.86185	0.000378344	0.000923031	Os10g0153900; Serine/threonine protein kinase domain containing protein.; K08818 cell division cycle 2-like [EC:2.7.11.22]
OsI_29835	0.0811698	0.818918	1	-0.172107	0.47397	0.677048	-0.464859	0.0658788	0.124933	-1.15024	9.98307e-06	3.04625e-05	Os08g0510400; Short-chain dehydrogenase/reductase SDR domain containing protein.
OsI_03798	-0.139806	0.571523	0.865613	-0.63222	0.0260571	0.0757851	-0.617438	0.0143629	0.0332548	-1.01058	7.322e-05	0.000197419	Os01g0757800; DNA polymerase eta domain containing protein.; K03509 DNA polymerase eta [EC:2.7.7.7]
OsI_13225	-0.17406	0.282083	0.634936	-0.238853	0.118489	0.249688	-0.735865	3.86513e-05	0.000160341	-1.29382	3.23415e-13	2.29619e-12	Os03g0709000; Membrane-associated, eicosanoid and glutathione metabolism (MAPEG) domain containing protein.; K00799 glutathione S-transferase [EC:2.5.1.18]
OsI_37519	-0.857143	0.18947	0.505651	-1.39904	0.0247803	0.0726852	-1.20728	0.0347828	0.0720097	-1.65361	0.0158575	0.0290227	Os12g0155000
XLOC_020704	1.13358	0.16219	0.463917	1.30023	0.0527817	0.13357	1.41773	0.0372071	0.0763869	1.67538	0.00519414	0.0104156	-
OsI_08394	0.543622	1	1	-7.61961	0.338164	0.534762	1.18345	0.491686	0.64383	2.60117	0.014964	0.0275063	Os02g0666900; Zinc finger, RING-type domain containing protein.
OsI_34990	-0.435498	0.00966337	0.0728628	-0.576068	0.000366985	0.0020698	-0.770978	1.36464e-06	7.34562e-06	-1.62007	1.35628e-19	1.64196e-18	Os11g0134500; WD40 repeat-like domain containing protein.; K14848 ribosome assembly protein RRB1
OsI_32425	0.254317	0.832833	1	-0.259562	0.771392	0.91566	0.916515	0.155322	0.256877	2.32656	1.48836e-07	5.73103e-07	Os09g0565900
OsI_31861	0.167249	0.691514	0.942305	-0.478477	0.267242	0.455853	-0.435876	0.224788	0.348436	-1.27091	0.000762228	0.00176971	Os09g0491692; Lambda repressor-like, DNA-binding domain containing protein.
OsI_25714	-0.058694	0.791359	0.99835	-0.342747	0.0692928	0.165443	-0.419518	0.0256145	0.0552566	-1.18868	1.15836e-08	5.09946e-08	Os07g0408100; WD40 repeat-like domain containing protein.; K14829 pre-rRNA-processing protein IPI3
OsI_12127	-0.0931094	1	1	0.106199	0.908803	1	-0.114643	1	1	-2.71049	0.00446877	0.00905868	Os03g0425600; UDP-glucose dehydrogenase.; K00012 UDPglucose 6-dehydrogenase [EC:1.1.1.22]
OsI_32491	0.0205411	0.916245	1	-0.0728506	0.694191	0.856256	-0.284744	0.208181	0.326484	-1.20879	2.09104e-10	1.11938e-09	Os09g0572900; Similar to Dynamin-related protein 1E (Dynamin-like protein E) (Dynamin-like protein 4) (Dynamin-like protein DLP2).
OsI_35887	-0.277814	0.0716966	0.283181	-0.267924	0.0912007	0.204623	-0.609881	6.9222e-05	0.000273849	-1.27061	1.65627e-15	1.41698e-14	cycloeucalenol cycloisomerase-like; K08246 cycloeucalenol cycloisomerase [EC:5.5.1.9]
OsI_11661	-1.18903	0.4925	0.824694	1.922	0.0519634	0.131907	1.39593	0.121601	0.208841	1.78182	0.0180926	0.0327441	Os03g0361100
OsI_27347	-0.241262	0.171114	0.478517	-0.661337	0.000149853	0.00094655	-0.873672	5.71099e-05	0.000229408	-1.56083	2.39134e-16	2.20341e-15	Os07g0680000; Similar to Vacuolar sorting receptor 1 precursor (AtVSR1) (Epidermal growth factor receptor-like protein 1) (AtELP1) (AtELP) (BP80-like protein b) (AtBP80b) (Spot 3 protein).
OsI_29452	-0.0487942	0.827684	1	0.0155369	0.962536	1	-0.513936	0.0283223	0.0602809	-1.27176	1.01819e-06	3.54598e-06	cyclin-dependent kinase C-3-like; K08819 cyclin-dependent kinase 12/13 [EC:2.7.11.22 2.7.11.23]
OsI_32273	-0.331759	0.625056	0.902299	0.377192	0.468368	0.67145	0.592292	0.214089	0.33458	1.73599	7.57059e-06	2.34362e-05	Os09g0547500; Similar to Lysine decarboxylase-like protein.; K06966 uncharacterized protein
OsI_15675	0.29925	0.160378	0.461587	-0.508441	0.0466986	0.121003	-0.888601	9.87347e-05	0.000380553	-1.44175	3.07291e-08	1.28652e-07	probable metal-nicotianamine transporter YSL5-like
OsI_07632	-0.71298	0.00827241	0.0648176	-0.551149	0.0979425	0.215594	-0.934243	0.000672747	0.00218595	-1.40231	5.81307e-07	2.09158e-06	Os02g0553600; Similar to RNA polymerase II transcriptional coactivator KIWI.
OsI_05108	-1.183	0.05974	0.252498	0	1	1	-0.559153	0.390075	0.536314	-1.46989	0.0285716	0.0496447	hypothetical protein OsI_05108 [Oryza sativa Indica Group]
OsI_24074	-0.583741	5.83662e-05	0.0013394	-0.575258	0.000110463	0.000722261	-0.751334	6.39763e-07	3.61841e-06	-1.47421	1.96917e-20	2.57062e-19	Os06g0671800
OsI_02402	0.493358	0.19724	0.517944	-0.0592972	0.88155	1	-0.474335	0.187642	0.299343	-1.10023	0.00542146	0.0108309	peptide deformylase 1A, chloroplastic-like; K01462 peptide deformylase [EC:3.5.1.88]
OsI_07650	-0.0710974	0.923097	1	-0.283855	0.65346	0.826386	-0.459609	0.369503	0.513015	-1.48119	0.01437	0.0265007	Os02g0556100; NAD(P)-binding domain containing protein.
OsI_02713	-0.206142	0.187791	0.502881	-0.650616	4.92259e-05	0.000353997	-0.656933	0.000124998	0.000471829	-1.24047	1.79945e-11	1.07474e-10	Os01g0600300
OsI_14477	-0.0918994	0.590436	0.879457	-0.178075	0.318895	0.513788	-0.233007	0.155933	0.257721	-1.42019	5.85128e-11	3.31127e-10	Os04g0228100; Similar to H0209A05.2 protein.
OsI_11440	5.64386	0.522554	0.846802	4.54432	1	1	5.32193	0.555863	0.694466	7.51833	0.0250036	0.0440014	Os03g0335100; Zinc finger, RING/FYVE/PHD-type domain containing protein.; K10624 E3 ubiquitin-protein ligase RBBP6 [EC:2.3.2.27]
OsI_32119	-0.232074	0.273859	0.625604	-0.635519	0.000640069	0.0033665	-0.819336	0.000118204	0.000448798	-1.1224	2.3805e-09	1.13087e-08	Os09g0528000; Kinesin, motor region domain containing protein.; K11498 centromeric protein E
OsI_04599	-0.113018	0.46226	0.799488	-0.723636	7.7614e-06	6.86752e-05	-0.959686	3.63318e-10	3.25717e-09	-1.46008	1.51748e-19	1.82768e-18	embryogenesis-associated protein EMB8-like
OsI_00678	-0.0371424	0.842287	1	-0.362628	0.0801384	0.185398	-0.374199	0.0561369	0.108988	-1.43349	1.3763e-09	6.71059e-09	Os01g0184000; NUC156 family protein.; K06947 polynucleotide 5'-hydroxyl-kinase GRC3/NOL9 [EC:2.7.1.-]
OsI_23510	0.140863	1	1	-7.02237	1	1	2.72583	0.203932	0.320907	3.39408	0.0226342	0.0402099	Os06g0586000
OsI_12506	-0.552541	0.526121	0.846802	-1.03797	0.267707	0.456421	-1.24442	0.134896	0.227996	-9.00375	0.000511546	0.00122249	uncharacterized LOC101773080
OsI_04485	-0.234495	0.455568	0.794444	-0.647138	0.0174669	0.0545236	-0.774628	0.00509471	0.0133384	-1.14957	8.66046e-05	0.000231259	nuclear pore glycoprotein p62-like; K14306 nuclear pore complex protein Nup62
OsI_06772	-0.572632	7.68487e-05	0.00167901	-0.341728	0.0327841	0.0914396	-0.593726	2.34498e-05	0.000101109	-1.36866	9.99529e-15	8.0671e-14	Os02g0285300; DREPP plasma membrane polypeptide family protein.
OsI_26819	-0.183165	0.262737	0.611547	0.300408	0.0517603	0.131512	0.515643	0.00122828	0.00375128	1.04807	2.05629e-12	1.34968e-11	Os07g0608400; Similar to nucleic acid binding protein [Oryza sativa (japonica cultivar-group)].
OsI_14921	-0.176878	0.790967	0.998332	-0.176878	0.829708	0.961143	-0.452512	0.626967	0.762507	-9.24476	4.74725e-06	1.50801e-05	Os11g0595100
OsI_26572	5.43741	0.522596	0.846802	4.32193	1	1	4.32193	1	1	7.78136	0.00475988	0.00960794	Os06g0491800; HAT dimerisation domain containing protein.
OsI_16152	-0.0150945	0.933772	1	-0.25326	0.137219	0.279525	-0.789285	7.80775e-05	0.000305794	-1.47631	1.12838e-12	7.59761e-12	Os04g0458300; Similar to OSIGBa0097P08.2 protein.; K01785 aldose 1-epimerase [EC:5.1.3.3]
OsI_01128	-0.210447	0.211412	0.539458	-0.355429	0.0243665	0.0717071	-0.644684	3.38517e-05	0.000141914	-1.01175	9.06567e-10	4.51683e-09	probable folate-biopterin transporter 4-like
OsI_37115	-0.614489	0.00402916	0.0381426	-0.950127	1.09964e-06	1.16827e-05	-0.954477	0.000371521	0.00127183	-2.15586	3.5061e-20	4.46427e-19	Os12g0101800; Similar to Nonphototrophic hypocotyl 1a.
OsI_11600	-0.124998	0.393439	0.741131	-0.66849	5.93404e-06	5.38398e-05	-0.883361	2.67207e-09	2.13605e-08	-1.03398	1.10103e-12	7.42162e-12	Os03g0355200; WD40 repeat-like domain containing protein.; K12662 U4/U6 small nuclear ribonucleoprotein PRP4
OsI_01801	0.186273	0.86643	1	-0.0565835	1	1	0.387023	0.477803	0.628534	1.09614	0.00501776	0.0100904	Os01g0346600
OsI_38557	-0.17585	0.479098	0.814607	-0.314976	0.227083	0.405169	-0.588345	0.0238337	0.0518951	-1.25831	2.19927e-06	7.31683e-06	Os12g0527900; Pentatricopeptide repeat domain containing protein.
OsI_24871	0.0501818	0.731395	0.964202	-0.215615	0.159851	0.313589	-0.539313	0.000469371	0.00157781	-1.11275	6.86276e-12	4.27545e-11	DEAD-box ATP-dependent RNA helicase 53-like
OsI_13865	-0.194883	0.158477	0.458176	-0.500077	0.000271602	0.00159378	-0.702963	1.95552e-07	1.20774e-06	-1.02849	2.33964e-15	1.97886e-14	Os03g0793500, EARLY_FLOWERING_1, EL1; Similar to Casein kinase-like protein.
XLOC_006236	-0.243729	0.727596	0.962921	-0.162004	0.865549	0.988845	-1.21742	0.0766358	0.142199	-3.68557	4.13763e-05	0.00011566	-
OsI_27138	-0.552541	0.699966	0.94854	-1.65208	0.117742	0.24846	-2	0.060975	0.117072	-7.1964	0.00156007	0.00342506	Os07g0650600
OsI_21136	-3.05889	0.0728498	0.286301	-0.632629	0.578849	0.760006	-2.21759	0.125774	0.215076	-9.38082	0.016692	0.0303987	Os05g0581100
XLOC_040682	0.775023	0.0817068	0.30677	-0.063348	0.915974	1	0.0239032	1	1	1.13782	0.00294828	0.00616196	-
OsI_23001	0.13245	1	1	0.13245	1	1	1.25376	0.195414	0.309592	2.21842	0.00092636	0.00211617	Os12g0255600
OsI_39188	-0.268573	0.420581	0.765398	-0.641325	0.040561	0.10827	-0.888355	0.00581435	0.0149963	-1.41811	5.23766e-06	1.65449e-05	Os12g0624800
OsI_36653	-0.721743	0.000696669	0.0100284	-0.63743	0.00305082	0.0127234	-0.911451	5.34632e-06	2.59485e-05	-1.19414	1.34198e-08	5.86464e-08	Os11g0602300; Similar to HVA22-like protein a (AtHVA22a).; K17279 receptor expression-enhancing protein 5/6
OsI_02580	-0.130635	0.474714	0.810912	-0.279702	0.114283	0.242986	-0.127526	0.460931	0.610412	-1.07674	1.06655e-08	4.7164e-08	Os01g0583200; Zinc finger, C2H2, LYAR-type domain containing protein.; K15263 cell growth-regulating nucleolar protein
OsI_14510	0.474523	0.151161	0.446027	0.635467	0.0226638	0.0675814	0.848701	0.00212745	0.00613556	1.44224	1.98878e-08	8.53238e-08	Os04g0103700; Serine/threonine protein kinase-related domain containing protein.
OsI_25027	-0.00128755	1	1	-0.534847	0.00291249	0.0122391	-0.746866	3.02777e-05	0.000127914	-1.29926	4.10584e-12	2.61614e-11	Os07g0166100; Membrane attack complex component/perforin/complement C9 family protein.
OsI_10870	-0.186788	0.59814	0.885005	0.639888	0.0822596	0.18918	0.864549	0.00356273	0.00971248	3.21128	4.67124e-52	3.45061e-50	Os03g0265900
OsI_09960	-0.00242674	1	1	-0.131052	0.6254	0.802505	-0.235654	0.339315	0.480604	-1.01217	0.000401998	0.000976367	Os03g0141700
OsI_27114	-0.314324	0.0795602	0.302409	-0.526183	0.00195702	0.00877091	-0.554785	0.000562991	0.00186078	-1.32036	7.77358e-13	5.33295e-12	Os07g0647900; DEAD-like helicase, N-terminal domain containing protein.; K14779 ATP-dependent RNA helicase DDX52/ROK1 [EC:3.6.4.13]
OsI_04658	-0.0470851	0.89439	1	-0.280344	0.250892	0.435382	-0.598259	0.010537	0.0253234	-1.60831	4.40698e-09	2.03247e-08	Os01g0879500; RuBisCO-cytochrome methylase, RMS1 domain containing protein.; K05302 N-lysine methyltransferase SETD6 [EC:2.1.1.-]
OsI_15442	-0.0541382	0.825794	1	-0.62869	0.00948092	0.0330039	-0.821513	0.00138036	0.00416207	-1.03752	1.32008e-05	3.96466e-05	Os04g0348400; Similar to OSIGBa0130K07.9 protein.
OsI_07802	0.500564	0.0567203	0.243811	0.983903	5.38569e-05	0.000383292	0.976527	8.77222e-05	0.000340989	1.20175	1.03759e-07	4.06769e-07	Os02g0579800; Similar to Fw2.2.
OsI_03514	-0.598419	0.218992	0.551081	-0.965964	0.0452496	0.118102	-1.01926	0.0252306	0.0545865	-1.59264	0.00805649	0.0155917	Os01g0716300
OsI_05887	-0.49179	0.0452793	0.210709	-0.599277	0.0119753	0.0399951	-0.948434	8.79707e-05	0.000341868	-1.5108	2.24919e-09	1.07032e-08	Os02g0152600
OsI_13658	-0.335419	0.02135	0.128953	-0.00257756	0.989215	1	0.448268	0.00120539	0.00368909	1.16134	5.1679e-17	5.04729e-16	Os03g0765800; Pyridoxal phosphate-dependent transferase, major region domain containing protein.
OsI_27193	-0.286459	0.286552	0.635623	-0.526999	0.0273004	0.0787819	-0.82984	0.00131835	0.00399597	-1.70666	1.09704e-08	4.8421e-08	Os07g0659800; Similar to Ubiquitin ligase SINAT5 (EC 6.3.2.-) (Seven in absentia homolog 5). Splice isoform 2.; K04506 E3 ubiquitin-protein ligase SIAH1 [EC:2.3.2.27]
OsI_21545	-0.39266	0.0450717	0.210255	-0.475587	0.0161418	0.0512093	-0.934383	2.7409e-06	1.40085e-05	-1.33782	7.40445e-11	4.14714e-10	Os06g0137300; YEATS family protein.; K11341 YEATS domain-containing protein 4
OsI_32202	-0.00494922	1	1	0.665044	0.331851	0.529078	0.257259	0.800449	0.913257	2.02449	7.93009e-05	0.000212855	Os09g0538900
OsI_31592	-0.738838	0.311948	0.66151	0.298156	0.611714	0.790138	0.620084	0.219028	0.3412	1.77737	3.19392e-05	9.07347e-05	Os09g0449800
XLOC_019236	-0.179111	0.330554	0.677248	-0.392263	0.0551657	0.138322	-0.659448	0.00037867	0.00129442	-1.19158	1.74317e-09	8.39871e-09	-
OsI_08698	-0.36725	0.384681	0.732615	-0.530411	0.206099	0.376567	-0.835901	0.039325	0.080196	-1.57565	0.000232581	0.000584431	Os02g0717200
OsI_07468	0.309046	0.0996364	0.344781	0.0121969	0.949436	1	0.164391	0.354116	0.495639	1.31108	1.62778e-11	9.76411e-11	Os02g0526400; K03696 ATP-dependent Clp protease ATP-binding subunit ClpC
OsI_14188	0.273039	0.369672	0.716643	0.0741622	0.752508	0.9015	-0.0144699	0.959973	1	-1.67561	6.25634e-07	2.2405e-06	Os03g0832200; Similar to Calcium-binding protein precursor (Calreticulin).; K08057 calreticulin
OsI_25740	-0.225115	0.504108	0.834176	-0.271345	0.39685	0.599197	-0.360419	0.251642	0.380728	-1.01134	0.00273835	0.00576267	Os07g0414200; Methyltransferase, METTL2, predicted domain containing protein.; K00599 methyltransferase-like protein 6 [EC:2.1.1.-]
OsI_15565	-0.258945	0.175864	0.485798	-0.559593	0.00667828	0.0246956	-0.803717	2.9279e-05	0.000124004	-2.03992	1.11043e-20	1.47638e-19	Os04g0375900; Kinesin, motor region domain containing protein.; K10403 kinesin family member 22
OsI_36686	0.0995357	1	1	0.36257	0.746978	0.897178	0.982722	0.172118	0.279392	1.28011	0.0254302	0.0446877	Os11g0598900
OsI_30685	0.106547	0.670103	0.929909	-0.313447	0.139633	0.283263	-0.79178	0.000215689	0.000776566	-1.93474	9.99372e-16	8.73105e-15	Os09g0280600; Meiotic nuclear division protein 1 domain containing protein.
OsI_24231	-0.326659	0.2165	0.547346	-0.398233	0.0779579	0.18155	-0.830406	0.000681923	0.00221317	-1.68265	3.15321e-11	1.8383e-10	Os06g0686500; Peptidase M3A and M3B, thimet/oligopeptidase F domain containing protein.; K01410 mitochondrial intermediate peptidase [EC:3.4.24.59]
OsI_12915	1.34577	1	1	1.82443	0.66077	0.829222	-6.32193	1	1	3.68182	0.0169612	0.0308374	Os03g0666800
OsI_05673	0.632268	1	1	0.536053	1	1	1.56071	0.372407	0.516415	3.3147	0.00016204	0.000416192	Os02g0125500; K Homology domain containing protein.; K13162 poly(rC)-binding protein 2/3/4
OsI_19674	-0.0053236	1	1	-0.201147	0.692947	0.855104	-0.967598	0.03443	0.0713858	-1.26038	0.0269981	0.0471903	PHD finger-like domain-containing protein 5B; K12834 PHD finger-like domain-containing protein 5A
OsI_14071	-0.124772	0.52035	0.846802	-0.262543	0.104698	0.226819	-0.296729	0.117013	0.202223	-1.25999	2.44888e-13	1.75748e-12	Os03g0817200; Amino acid transporter, transmembrane domain containing protein.; K14209 solute carrier family 36 (proton-coupled amino acid transporter)
OsI_19836	-0.0163148	0.906442	1	-0.492482	0.00230641	0.0100659	-0.57415	8.52258e-05	0.000332003	-1.00687	1.70863e-11	1.0227e-10	Os05g0391500; Similar to Endo-beta-mannosidase.; K18577 mannosylglycoprotein endo-beta-mannosidase [EC:3.2.1.152]
OsI_36626	1.21901	0.255508	0.602048	-0.53842	0.786623	0.9271	0.96408	0.395389	0.542155	2.10269	0.00361232	0.00744526	hypothetical protein OsI_36626 [Oryza sativa Indica Group]
OsI_19813	0.166618	0.283154	0.63509	-0.342249	0.0210604	0.0636323	-0.862316	5.57989e-07	3.18718e-06	-1.15345	2.5317e-13	1.81351e-12	Os05g0388600
OsI_39073	-0.602083	0.0463353	0.214099	-0.750557	0.00553227	0.0210255	-0.896455	0.000950926	0.00298476	-1.24172	2.75345e-05	7.89273e-05	Os12g0610500; SAM (and some other nucleotide) binding motif domain containing protein.
OsI_19669	0.0356386	0.879777	1	-0.0727667	0.761699	0.908313	-0.518272	0.022141	0.0486462	-1.50541	1.24573e-09	6.10417e-09	Os05g0366300
OsI_02800	-0.627309	0.137023	0.421464	-0.408429	0.296166	0.487641	-0.314001	0.392294	0.538695	-1.40054	0.000805863	0.00186168	Os11g0262500; Similar to F-box domain containing protein.
OsI_20110	-0.759224	0.0995272	0.344605	-0.967244	0.06598	0.15915	-0.848599	0.0415625	0.0840299	-2.23146	3.62342e-05	0.000102121	Os05g0439300; Pentatricopeptide repeat domain containing protein.
OsI_10515	-0.099439	0.702303	0.950152	-0.0979898	0.678571	0.844545	-0.196129	0.451574	0.60018	-1.2832	7.63588e-07	2.70031e-06	Os03g0213800; Mitochondrial substrate carrier family protein.
OsI_34452	-0.474452	0.0693262	0.277448	-0.981935	0.000405732	0.00226308	-0.96141	0.000119176	0.000451874	-1.28737	6.26262e-05	0.00017062	Os10g0533200; NAD(P)-binding domain containing protein.
OsI_21875	-0.244544	0.111446	0.369747	-0.513154	0.00227117	0.00993783	-0.871035	1.84557e-08	1.31624e-07	-1.28929	8.57816e-17	8.19357e-16	Os06g0174400; Similar to Vesicle-associated membrane protein 712 (AtVAMP712).; K08515 vesicle-associated membrane protein 7
OsI_08826	-0.629249	0.0190256	0.118925	-0.416781	0.0994747	0.217869	-0.853496	0.00793604	0.0197451	-1.70232	9.36231e-09	4.16363e-08	Os02g0733166; Hypothetical conserved gene.
OsI_13172	-0.667309	0.015727	0.104471	-0.655616	0.00427023	0.0168796	-0.697087	0.00156655	0.00466501	-1.48923	2.64422e-10	1.40003e-09	Os03g0701500; GNS1/SUR4 membrane protein family protein.
OsI_01297	-1.61435	0.127532	0.402138	-1.36923	0.0968112	0.213909	-1.38434	0.101813	0.179965	-2.39961	0.0168393	0.0306458	hypothetical protein OsI_01297 [Oryza sativa Indica Group]
OsI_23938	0.0805242	0.608688	0.892298	-0.00878343	0.954481	1	-0.317785	0.0270779	0.0579838	-1.38884	3.35564e-20	4.28164e-19	Os06g0652400; Similar to GDP-4-keto-6-deoxy-D-mannose-3, 5-epimerase-4-reductase (GER1); 21556- 22494.; K02377 GDP-L-fucose synthase [EC:1.1.1.271]
OsI_06594	0.0728462	0.787534	0.996129	0.588462	0.00224703	0.00984928	0.86325	2.72298e-06	1.39402e-05	1.24352	9.23139e-13	6.27941e-12	Os02g0252400, RPBF, PROLAMIN_BOX_BINDING_FACTOR; Dof zinc finger transcriptional activator, Dof zinc finger transcription factor, Grain filling, GA response in aleurone cell
OsI_06291	-0.255923	0.592077	0.880475	-0.22709	0.647901	0.821647	-0.789178	0.0780856	0.144582	-1.27396	0.00798285	0.0154613	Os02g0203000; K16241 transcription factor HY5
OsI_07647	-0.0343358	0.88396	1	0.159228	0.460926	0.663415	0.416994	0.0227107	0.0497261	1.22547	5.19184e-14	3.95093e-13	Os02g0555900; Similar to H0315A08.7 protein.
XLOC_002336	-0.0897967	0.721837	0.960687	-0.193192	0.0990729	0.217287	-0.414081	0.00389564	0.01052	-1.40297	6.30548e-22	9.15601e-21	BAD81659.1 hypothetical protein [Oryza sativa Japonica Group]
OsI_23690	-0.0926677	0.686606	0.939596	-0.754135	0.00219219	0.00964652	-0.864963	0.00017724	0.000649072	-1.48098	1.17354e-10	6.44624e-10	Os06g0612900
OsI_32230	-0.0396694	0.791217	0.99835	-0.432038	0.00605956	0.0227558	-0.602131	0.000237736	0.000846764	-1.74956	4.56055e-28	1.02079e-26	Os09g0542000; Similar to Ribonuclease P.
OsI_08410	-0.00670808	0.975736	1	0.338698	0.127579	0.264524	0.462568	0.0421367	0.0850894	1.39767	6.80847e-10	3.44009e-09	Os02g0669100; Dehydrin family protein.
OsI_25444	-0.031217	0.846307	1	-0.39492	0.0217595	0.0653215	-0.744175	1.32722e-05	5.9933e-05	-1.13022	1.64617e-08	7.1226e-08	Os07g0233300; Similar to Nucleic acid binding protein-like.
OsI_12306	-0.166949	0.616283	0.897062	-0.0675507	0.85454	0.980293	0.0662807	0.849317	0.955173	1.01731	6.09319e-06	1.91108e-05	Os03g0569800
OsI_31910	-1.20645	0.500729	0.83137	-1.44746	0.349759	0.546935	1.91329	0.158316	0.261051	2.848	4.79558e-05	0.000132758	Os09g0499400
OsI_31578	0.401688	0.670377	0.930011	-0.814968	0.382826	0.583942	-0.581171	0.538708	0.686427	1.50696	0.0279854	0.0487371	Os09g0447500; Cytochrome P450 family protein.
OsI_21813	-0.786519	0.0848734	0.31338	-0.581857	0.161074	0.315268	-0.892197	0.0493816	0.0974208	-1.22862	0.00747154	0.0145501	Os06g0164900; Similar to OSIGBa0147J19.7 protein.
OsI_27170	-0.228624	1	1	-0.927244	0.470684	0.673687	0.542898	0.750758	0.871236	-8.59495	0.0163989	0.0299239	Os07g0657100; Glyoxalase/bleomycin resistance protein/dioxygenase domain containing protein.
OsI_21354	-0.255055	0.640715	0.914937	-0.491189	0.290592	0.482575	-0.741975	0.13137	0.223098	-1.21243	0.0162622	0.0296922	Os06g0112700; Similar to Typical P-type R2R3 Myb protein (Fragment).; K09422 myb proto-oncogene protein, plant
OsI_23227	-0.895835	0.012177	0.0864631	0.0903323	0.818552	0.952006	-0.521991	0.130704	0.222188	-1.19455	0.000451289	0.00108631	Os06g0530400
OsI_08476	0.237272	0.229306	0.565372	0.604564	0.0011366	0.00552934	0.767088	1.06709e-05	4.91008e-05	1.4911	6.8531e-20	8.47828e-19	Os02g0680700; Similar to DNA binding protein.
OsI_02774	-0.4036	0.36261	0.708984	-0.165416	0.734839	0.888367	-0.0697173	0.957959	1	-1.65556	0.000489966	0.00117358	Os01g0606050; Similar to T15D22.3.
OsI_00577	-0.253617	0.859988	1	-1.81282	0.0396262	0.106376	-1.14918	0.233668	0.358954	-3.82564	0.00314989	0.00655146	Os01g0170900
OsI_33459	-0.0433693	0.752966	0.976633	-0.206384	0.149352	0.298186	-0.210801	0.13186	0.223793	-1.06921	9.90742e-14	7.37209e-13	delta(24)-sterol reductase-like; K09828 delta24-sterol reductase [EC:1.3.1.72]
OsI_37316	-1.90046	0.0761458	0.294832	-1.13493	0.279052	0.470091	-2.10692	0.0341034	0.0708045	-4.07039	0.00214687	0.00459981	Os12g0125200
OsI_22419	-0.0507911	0.958284	1	0.141615	0.676948	0.843494	-0.745617	0.0382931	0.0783112	-1.73174	1.12717e-05	3.41724e-05	signal recognition particle 9 kDa protein-like; K03109 signal recognition particle subunit SRP9
OsI_37161	-0.574059	0.0726762	0.285812	-0.531373	0.0657419	0.158689	-0.885196	0.00361306	0.0098343	-1.00052	0.000397838	0.000966718	Os11g0106000
OsI_05506	-0.0215768	0.893975	1	-0.214642	0.215996	0.390301	-0.48302	0.0043063	0.0114979	-1.18975	6.45163e-11	3.63548e-10	Os02g0107600
OsI_37246	0.271167	0.103663	0.352557	0.165236	0.357781	0.55584	0.129081	0.425275	0.574371	1.12261	2.37164e-14	1.85143e-13	Os12g0117400
OsI_32624	-2.71882	0.0155778	0.103777	-1.89439	0.0332155	0.0924305	-1.38492	0.135244	0.228483	-10.0407	0.0004455	0.00107339	Unknown protein [Oryza sativa Japonica Group]
OsI_09535	-0.364144	0.0212163	0.128377	-0.657668	4.94211e-06	4.57304e-05	-0.915283	3.07695e-10	2.79045e-09	-1.04244	6.2406e-13	4.32013e-12	testis-expressed sequence 2 protein-like
OsI_16639	-0.0235392	0.925879	1	0.274226	0.230231	0.408949	-0.843485	0.000717362	0.00231907	-2.21351	9.97313e-14	7.41917e-13	Os04g0515900; Similar to NAM / CUC2-like protein.
OsI_32038	-0.000277415	1	1	-0.215612	0.159609	0.313289	-0.265089	0.0728765	0.136217	-1.34881	5.96471e-15	4.89961e-14	Os09g0515500; Translation initiation factor 2 related domain containing protein.; K02519 translation initiation factor IF-2
OsI_36426	-0.614996	0.257568	0.604725	-1.46229	0.135968	0.27771	-1.23541	0.0255339	0.0551177	-1.70158	0.00529167	0.0105952	Os11g0546200; Armadillo-like helical domain containing protein.
OsI_11895	-0.139655	0.461763	0.799409	-0.614059	0.000180517	0.00111607	-0.90566	3.68581e-07	2.17735e-06	-1.73806	3.26388e-24	5.56281e-23	Os03g0393700; Similar to Serine carboxypeptidase family protein, expressed.; K09646 serine carboxypeptidase 1 [EC:3.4.16.-]
OsI_02764	-0.109433	0.65123	0.920948	-0.545532	0.0368033	0.100388	-0.823495	0.00294116	0.00818931	-1.08353	4.4983e-05	0.00012502	Os01g0605300; Similar to Likely ubiquitin-conjugating enzyme e2.; K13960 ubiquitin-conjugating enzyme E2 T [EC:2.3.2.23]
OsI_20238	-0.407342	0.00491349	0.0441524	-0.514858	0.00107286	0.00527937	-0.977621	3.25891e-12	3.68776e-11	-1.47	1.1045e-20	1.47016e-19	Os05g0461400; Similar to Histone H2A.2.1.; K11251 histone H2A
OsI_11004	0.125981	0.657051	0.921384	-0.220801	0.451588	0.654478	-0.570089	0.0575391	0.111336	-1.43933	3.55557e-05	0.000100379	Os03g0278800; Nucleotide-binding, alpha-beta plait domain containing protein.
OsI_04158	0.132894	0.617344	0.897469	-0.423499	0.127941	0.265148	-0.803143	0.00509033	0.0133292	-1.078	0.00125435	0.00279511	Os01g0810533
OsI_06866	-0.185912	0.30733	0.656119	-0.611738	0.000747099	0.0038582	-0.954923	2.40565e-07	1.46472e-06	-1.4996	1.1587e-12	7.79488e-12	disease resistance protein RPM1-like; K13457 disease resistance protein RPM1
OsI_10938	-0.0406141	0.839859	1	-0.668609	0.000160617	0.00100741	-0.85003	1.12897e-05	5.16677e-05	-1.02066	6.72705e-09	3.04358e-08	Os03g0273200; Similar to Laccase (EC 1.10.3.2).; K05909 laccase [EC:1.10.3.2]
OsI_15183	-0.0202468	0.964606	1	-0.343829	0.100355	0.219342	-0.517293	0.0239336	0.052083	-1.30438	3.8286e-08	1.58743e-07	Os04g0278900; K05539 tRNA-dihydrouridine synthase A [EC:1.-.-.-]
OsI_28271	-0.118482	0.427471	0.771012	-0.499248	0.00107227	0.00527819	-0.876811	8.4693e-09	6.33141e-08	-1.46683	2.08406e-20	2.71479e-19	Os08g0220600; Fibronectin, type III domain containing protein.
OsI_16316	-0.359601	0.206906	0.533582	0.613457	0.0117041	0.0392872	0.784439	0.00351257	0.00959152	1.8898	2.36937e-18	2.59086e-17	NAC domain-containing protein 8-like
OsI_13148	0.0732898	0.636472	0.911258	0.341493	0.012389	0.0411638	0.817693	5.06379e-10	4.45605e-09	1.26756	9.02395e-23	1.39606e-21	Os03g0698800, ZINC_FINGER_CCCH_DOMAIN-CONTAINING_PROTEIN_24, C3H24; Ankyrin domain containing protein.
OsI_23384	-0.652742	0.078528	0.30046	0.179203	0.7511	0.900525	-0.253252	0.537507	0.685354	-1.23074	0.00959658	0.0183109	Os06g0562200; Bet v I allergen family protein.; K14496 abscisic acid receptor PYR/PYL family
OsI_09179	-0.373375	0.141536	0.430113	-0.717192	0.00232689	0.0101376	-0.626445	0.00534005	0.0139068	-1.53973	5.88491e-10	2.99435e-09	Os02g0781600; Hypothetical conserved gene.; K05310 ethanolaminephosphotransferase [EC:2.7.-.-]
OsI_33906	-0.0312961	0.922267	1	0.141438	0.831373	0.962452	-0.396581	0.442462	0.592161	-3.54226	1.6833e-06	5.68959e-06	Os10g0459700; Similar to Xyloglucan galactosyltransferase KATAMARI 1 (EC 2.4.1.-) (MURUS3 protein).
OsI_36425	-0.314835	0.027034	0.150754	-0.624398	9.18462e-06	7.96876e-05	-0.978091	2.00097e-12	2.32721e-11	-1.04851	8.59401e-15	6.9786e-14	Os11g0546100; Transmembrane receptor, eukaryota domain containing protein.
OsI_27947	-1.31686	0.450361	0.790425	-1.34239	0.265956	0.454323	-1.69032	0.200725	0.316692	-8.88671	0.0132583	0.0246066	Os08g0165800
OsI_30463	0.205138	0.569224	0.864305	0.226043	0.559602	0.74223	-0.0446402	0.933642	1	-1.97593	2.66496e-08	1.12498e-07	hypothetical protein OsI_30463 [Oryza sativa Indica Group]
OsI_06114	-0.0107717	0.936416	1	0.0488552	0.809097	0.944558	-0.146208	0.480466	0.631412	-1.01171	6.61262e-06	2.06572e-05	Os02g0182500; Similar to Proteasome subunit beta type 3 (EC 3.4.25.1) (20S proteasome alpha subunit C) (20S proteasome subunit beta-3).; K02735 20S proteasome subunit beta 3 [EC:3.4.25.1]
OsI_20415	-0.15807	0.356826	0.703017	-0.442013	0.010737	0.0365354	-0.67816	9.72257e-05	0.000375257	-1.18904	4.61745e-11	2.64444e-10	Os05g0489100; Similar to Prolyl 4-hydroxylase alpha subunit-like protein.; K00472 prolyl 4-hydroxylase [EC:1.14.11.2]
OsI_34319	0.0749048	0.653115	0.921071	0.760293	5.54239e-06	5.06361e-05	0.852721	7.14892e-08	4.70026e-07	1.20058	1.29192e-15	1.11685e-14	Os10g0516400
OsI_06257	-0.350007	0.0780035	0.299199	-0.487214	0.0157092	0.0501253	-0.575289	0.00735387	0.0184602	-1.3463	7.88634e-09	3.54131e-08	Os02g0198900; Similar to Ribosomal protein L7/L12.; K02935 large subunit ribosomal protein L7/L12
OsI_24944	-0.18769	0.538849	0.848479	-0.00909265	1	1	-0.489966	0.0840073	0.153748	-1.44198	2.84851e-06	9.32628e-06	Os07g0155200; Uncharacterised protein family UPF0090 domain containing protein.
OsI_23658	0.0065264	0.986637	1	-0.280731	0.148814	0.29753	-0.424517	0.0224494	0.0492423	-1.56046	9.41135e-13	6.39184e-12	Os06g0608100
OsI_10719	-0.129596	0.805569	1	-0.722158	0.0908875	0.204132	-0.562429	0.232591	0.357696	-1.28882	0.00461904	0.00934219	calmodulin-lysine N-methyltransferase-like; K18826 calmodulin-lysine N-methyltransferase [EC:2.1.1.60]
OsI_06758	-0.590561	0.0209612	0.12741	-0.528588	0.00981699	0.0339338	-0.553404	0.00865715	0.0212913	-1.35494	1.96204e-10	1.05439e-09	Os02g0281150; Similar to Leucine Rich Repeat family protein.; K10268 F-box and leucine-rich repeat protein 2/20
OsI_26525	0.293861	0.248362	0.592215	0.344141	0.142437	0.287777	0.632943	0.0037346	0.0101371	1.01772	4.75471e-06	1.51006e-05	Os07g0568100, SYMBIOSIS_LEU-RICH_REPEAT_RECEPTOR_KINASE, SYMRK; LRR protein kinase, Common symbiosis signaling (SYM) pathway
XLOC_023333	0.312429	0.0249201	0.142967	0.51891	0.000267242	0.00157093	0.65417	1.77962e-06	9.4103e-06	1.09831	3.91863e-16	3.54116e-15	EEE65735.1 hypothetical protein OsJ_21380 [Oryza sativa Japonica Group]
OsI_02645	0.00318687	0.990196	1	-0.1107	0.509248	0.712674	-0.277785	0.0906935	0.163885	-1.12942	1.62486e-08	7.03639e-08	Os01g0590200
OsI_07677	6.78136	1	1	9.50515	0.0261905	0.0761203	8.38082	0.340488	0.481712	11.5619	2.57412e-07	9.61331e-07	hypothetical protein OsI_07677 [Oryza sativa Indica Group]
OsI_30183	0.60294	0.191296	0.508989	0.0834668	0.914088	1	-0.857981	0.118328	0.204078	-1.15251	0.0236245	0.0417981	Os08g0551800
OsI_14349	-0.0980597	0.461601	0.799221	-0.186216	0.157196	0.309614	-0.186365	0.150486	0.250179	-1.21814	4.42367e-20	5.57444e-19	Os03g0851100; Similar to Translational elongation factor EF-TuM.; K02358 elongation factor Tu
OsI_25031	0.00928683	0.976438	1	-0.0384789	0.802241	0.939464	0.107681	0.457918	0.607031	1.03396	1.07436e-12	7.25305e-12	Os07g0167000; Similar to Eukaryotic initiation factor 3e.; K03250 translation initiation factor 3 subunit E
OsI_25318	-0.269609	0.125078	0.396981	-0.503317	0.0045279	0.0177419	-0.654782	0.000299377	0.00104416	-1.07321	4.36833e-08	1.79923e-07	Os07g0205000; Similar to Cytochrome-C reductase 14 kDa subunit (EC 1.10.2.2) (Fragment).; K00417 ubiquinol-cytochrome c reductase subunit 7
OsI_22217	-0.604263	0.0696646	0.278331	-0.936703	0.00199331	0.00890706	-0.83274	0.0135048	0.0315349	-2.26784	2.42467e-08	1.02924e-07	Os06g0224400; Mitochodrial transcription termination factor-related family protein.; K15032 mTERF domain-containing protein, mitochondrial
OsI_33629	-0.0445943	0.8448	1	-0.293171	0.182621	0.343754	-0.493684	0.0254219	0.0549381	-1.36794	1.9182e-08	8.24233e-08	pentatricopeptide repeat-containing protein At5g61370, mitochondrial-like; K08851 TP53 regulating kinase and related kinases [EC:2.7.11.1]
OsI_27014	-0.172346	0.277969	0.629864	-0.466365	0.00377404	0.015249	-0.757001	3.72113e-06	1.85862e-05	-1.17511	5.37452e-12	3.38703e-11	Os07g0636200; DEAD-like helicase, N-terminal domain containing protein.; K14440 SWI/SNF-related matrix-associated actin-dependent regulator of chromatin subfamily A-like protein 1 [EC:3.6.4.12]
OsI_32289	-0.2021	0.328771	0.675758	-0.292325	0.131531	0.270462	-0.798901	7.42631e-05	0.00029194	-1.24253	3.07474e-09	1.44248e-08	Os09g0549300; Flavin-containing monooxygenase FMO family protein.
OsI_24502	0.331433	0.125759	0.398421	0.146885	0.518456	0.720805	0.436839	0.0455981	0.0910502	1.6066	1.6593e-19	1.99064e-18	Os06g0724500; WD40 repeat-like domain containing protein.; K11804 WD repeat-containing protein 42A
OsI_34043	-0.352632	0.435651	0.77835	-0.969303	0.0479597	0.123669	-0.513097	0.247884	0.376047	-1.10175	0.0211847	0.0378619	exocyst complex component EXO70A1-like
OsI_09782	0.196891	0.337149	0.684181	-0.377319	0.045252	0.118102	-0.775243	3.05392e-05	0.00012893	-1.17574	7.29535e-10	3.67454e-09	Os03g0122200; K02867 large subunit ribosomal protein L11
OsI_11570	0.334617	0.304178	0.651701	-0.731068	0.0292694	0.0832807	-0.919402	0.00588388	0.0151424	-1.01881	0.00109999	0.00248067	Os03g0351200; NAD(P)-binding domain containing protein.; K19073 divinyl chlorophyllide a 8-vinyl-reductase [EC:1.3.1.75]
OsI_25492	-0.36958	0.297787	0.644064	-0.533237	0.129368	0.267283	-0.909789	0.0102705	0.0247647	-2.25615	1.18997e-06	4.1017e-06	Os07g0243100; Similar to Mitochondrial import inner membrane translocase subunit Tim10.; K17778 mitochondrial import inner membrane translocase subunit TIM10
OsI_24292	0.234917	0.207379	0.534298	0.195311	0.314531	0.508773	0.489292	0.00692042	0.0174888	1.04018	8.98021e-10	4.47953e-09	Os06g0693700
OsI_36921	0.383149	0.0106175	0.0780984	0.653242	1.23435e-05	0.000103483	0.729178	5.71793e-07	3.26298e-06	1.28096	1.46708e-20	1.93171e-19	Os11g0661200; Heat shock protein DnaJ, N-terminal domain containing protein.
OsI_08447	0.418143	0.536875	0.848479	-0.781165	0.300477	0.492653	-0.474277	0.508704	0.661099	-1.81359	0.0253076	0.0444925	Os02g0675400; Similar to OSIGBa0111L12.2 protein.
OsI_34190	-0.283279	0.40981	0.756066	0.236681	0.51345	0.716209	-0.345775	0.350882	0.49194	-2.21649	2.29525e-07	8.62357e-07	Os10g0498000; Similar to Epoxide hydrolase.
OsI_38785	-0.90986	0.00565506	0.0490437	-0.813412	0.00688455	0.0253363	-0.557456	0.0499041	0.0983184	-1.76859	4.21486e-10	2.18462e-09	Os12g0569100
OsI_20658	-0.270546	0.0387031	0.190601	-0.571317	2.48851e-05	0.000191723	-0.81299	4.53679e-10	4.01427e-09	-1.48365	1.25689e-29	3.1074e-28	Os05g0519900; K07151 dolichyl-diphosphooligosaccharide--protein glycosyltransferase [EC:2.4.99.18]
OsI_38944	-0.239188	0.885744	1	-2.16993	0.0189927	0.0583793	-1.64636	0.0588562	0.113575	-3.848	0.000555566	0.00131839	Os12g0591300; Similar to B3 domain-containing protein LOC_Os12g40080.
OsI_27268	-0.00903842	0.944161	1	-0.25414	0.0513893	0.13069	-0.439239	0.000855651	0.002715	-1.06142	1.92257e-17	1.95253e-16	Os07g0669100; Similar to Xylose isomerase (EC 5.3.1.5).; K01805 xylose isomerase [EC:5.3.1.5]
OsI_20610	0.126692	0.412197	0.75819	0.537347	0.000271235	0.00159193	0.927738	7.89215e-09	5.92745e-08	1.91575	1.17941e-40	5.18464e-39	Os05g0514200, PK4, CALCINEURIN_B-LIKE_PROTEIN-INTERACTING_PROTEIN_KINASE_19, PROTEIN_KINASE_4, CIPK19; OsPK4.
OsI_24960	-0.00813569	0.960619	1	-0.438623	0.0052988	0.020278	-0.33829	0.0362517	0.0747088	-1.10532	8.70923e-14	6.51548e-13	Os11g0691100; Similar to Protein kinase.
OsI_26382	0.0597475	0.811378	1	-0.659284	0.00509252	0.0195998	-0.25634	0.263761	0.395247	-1.20622	6.12028e-07	2.1941e-06	Os07g0545500; Similar to VMP4 protein.
OsI_25737	-0.148133	0.608361	0.892114	-0.524418	0.0189226	0.0581991	-0.497588	0.0251485	0.0544243	-1.36437	4.32911e-08	1.78428e-07	Os07g0412400; Similar to Adenylate kinase isoenzyme 6 (EC 2.7.4.3) (ATP-AMP transphosphorylase 6).; K18532 adenylate kinase [EC:2.7.4.3]
OsI_33485	-0.0348613	0.80141	1	-0.336151	0.0197157	0.0601264	-0.762618	5.56499e-08	3.71319e-07	-1.60658	1.65686e-28	3.82068e-27	Os10g0400900
XLOC_024304	1.01681	0.0180704	0.114863	-0.500154	0.430058	0.633783	-0.184083	0.795591	0.909447	-2.25405	5.33848e-05	0.000146832	-
OsI_07716	-0.0688951	0.818258	1	-0.237106	0.415949	0.619278	-0.56179	0.0404532	0.082095	-1.22613	3.34603e-05	9.47559e-05	mitochondrial arginine transporter BAC1-like; K15109 solute carrier family 25 (mitochondrial carnitine/acylcarnitine transporter), member 20/29
OsI_32651	-0.733485	0.289013	0.635623	0.930395	0.0512656	0.130408	-0.16601	0.792115	0.90622	1.16527	0.00543752	0.0108572	Os10g0130200; Hypothetical conserved gene.
OsI_15599	0.00985259	1	1	-0.0517614	0.883727	1	-0.543203	0.055836	0.108466	-1.18912	0.000755749	0.00175534	Os04g0379800
OsI_19385	0.0146468	0.975172	1	-0.434801	0.122662	0.256486	-0.962462	0.00114703	0.00353243	-2.10428	2.23632e-09	1.06436e-08	Os05g0304900
XLOC_012574	-0.524352	0.623613	0.901081	-0.99244	0.226966	0.405008	-1.12944	0.147417	0.245974	-3.02806	0.00552449	0.0110186	-
OsI_16919	-0.210259	0.326367	0.675097	-0.335535	0.101649	0.221702	-0.835259	4.34429e-05	0.000178258	-1.37583	8.99354e-10	4.48545e-09	probable pectinesterase 68-like
OsI_20179	0.00902121	0.980594	1	-0.21464	0.236012	0.415817	-0.795871	7.44193e-06	3.52189e-05	-1.41817	9.9955e-10	4.95117e-09	Os05g0454200; Similar to Pollen-specific kinase partner protein.
OsI_01168	0.10713	0.913495	1	-0.865231	0.16575	0.321207	-1.14867	0.0632314	0.120797	-2.69744	0.000812712	0.00187636	Os01g0248500; Similar to Pathogen-related protein.
OsI_03662	-0.474879	0.0155286	0.103594	-0.90498	2.51082e-06	2.48072e-05	-0.859452	7.50427e-06	3.5492e-05	-1.71344	4.4118e-16	3.96919e-15	Os01g0737900; Pentatricopeptide repeat domain containing protein.
OsI_07000	0.159049	0.424549	0.768619	-0.0352027	0.875901	0.996804	0.235343	0.306548	0.442668	-1.21453	1.16036e-10	6.37955e-10	Os06g0110000, KAO, ENT-KAURENE_OXIDASE; Similar to DWARF3 (Fragment).; K04123 ent-kaurenoic acid hydroxylase [EC:1.14.13.79]
OsI_36482	0.0528612	0.857829	1	-0.603241	0.0371832	0.101124	-0.609166	0.0279439	0.0595959	-1.39784	2.69771e-06	8.86107e-06	Os11g0557700; Similar to S-adenosylmethionine-dependent methyltransferase/ catalytic.
OsI_16888	-0.496377	0.353105	0.698669	-0.390699	0.494694	0.698367	-0.324316	0.567319	0.704777	-1.34322	0.0125816	0.0234421	Os04g0549400
OsI_08008	0.191203	0.169063	0.474951	0.309452	0.0246377	0.0723629	0.586843	4.03296e-05	0.000166467	1.0754	3.29428e-16	2.99738e-15	Os02g0608400; EF-Hand type domain containing protein.; K17800 LETM1 and EF-hand domain-containing protein 1, mitochondrial
OsI_25615	-0.387023	0.270166	0.620643	-0.161775	0.554384	0.739687	-0.328202	0.219226	0.341475	1.02414	2.60713e-05	7.49865e-05	Os07g0273900; Disease resistance protein domain containing protein.
OsI_07566	0.311005	0.0523062	0.231996	0.362371	0.0307447	0.0867084	0.623117	4.70878e-05	0.000192002	1.27403	9.68379e-19	1.0942e-17	uncharacterized LOC101761263
OsI_12505	-0.520344	0.000673495	0.00979943	-0.627032	8.81457e-06	7.67184e-05	-0.592427	4.63372e-05	0.000189304	-1.07089	8.23908e-14	6.17435e-13	Os03g0598200; Nop14-like protein family protein.; K14766 nucleolar protein 14
OsI_03512	-0.226276	0.567748	0.863142	-0.285818	0.495194	0.6987	-0.191696	0.63225	0.767954	-1.36923	0.00302968	0.00632213	Os01g0715900; Pentatricopeptide repeat domain containing protein.
OsI_38468	-0.154863	0.728957	0.963084	-0.400673	0.297657	0.489246	-1.08932	0.0456246	0.0910792	-1.36799	0.00224676	0.00479633	Os11g0634500; K02980 small subunit ribosomal protein S29e
OsI_10234	-0.0672586	0.877467	1	-0.89193	0.117942	0.248744	-0.655402	0.171187	0.278088	-2.02756	0.000293895	0.000727417	Os03g0176900
OsI_34516	0.292484	0.0572474	0.245447	0.467116	0.00197975	0.00885558	0.867822	9.48227e-10	8.02081e-09	1.20054	1.29536e-17	1.33284e-16	probable serine/threonine-protein kinase At4g35230; K14500 BR-signaling kinase [EC:2.7.11.1]
OsI_05954	-0.548437	0.0949023	0.335159	-0.789281	0.0113179	0.0381935	-0.543037	0.0771711	0.143088	-1.77444	1.61812e-06	5.48378e-06	Os02g0161800; Similar to Peroxidase precursor (EC 1.11.1.7).; K00430 peroxidase [EC:1.11.1.7]
OsI_07885	-0.264763	0.700143	0.948647	0.830615	0.073178	0.172828	0.791221	0.0815735	0.150085	1.49281	0.000400144	0.00097202	Os02g0593600; Leucine-rich repeat, typical subtype containing protein.
OsI_29447	-0.829769	0.0213417	0.128929	0.251832	0.460675	0.663148	0.391225	0.15586	0.257641	1.19307	5.32724e-07	1.9229e-06	dnaJ homolog subfamily C member 7 homolog
XLOC_008623	-0.0265486	0.881506	1	-0.533785	0.049757	0.127271	-0.747492	0.00324991	0.00894544	-1.95581	1.70965e-12	1.12969e-11	-
OsI_06057	0.436967	0.00333766	0.0333111	0.259478	0.0848256	0.193512	-0.0366625	0.813085	0.923913	-1.35244	7.89566e-18	8.27769e-17	Os02g0175400; Similar to Vacuolar H(+)-ATPase subunit A (Fragment).; K02145 V-type H+-transporting ATPase subunit A [EC:3.6.3.14]
OsI_38899	-0.680932	0.44706	0.787551	-1.26589	0.234948	0.414568	-0.0883559	1	1	-3.33628	0.00950057	0.0181436	Os12g0582900; Similar to AP2 domain containing protein, expressed.; K09286 EREBP-like factor
OsI_03773	-0.273952	0.610536	0.893175	0.0671869	0.930364	1	-0.285602	0.591567	0.728239	-2.13048	0.000348181	0.000852992	Os01g0754000
XLOC_002056	-0.569856	0.243916	0.586302	-0.860904	0.0191658	0.0587851	-0.80269	0.0289024	0.0613445	-1.04148	0.00834801	0.0161078	-
OsI_34552	-0.0661903	1	1	-2.8009	0.0226935	0.0676501	-2.40858	0.0338175	0.0702796	-9.53787	0.00132222	0.00293413	Os10g0547900; Similar to Short-chain dehydrogenase Tic32.
OsI_21365	0.589953	0.449267	0.789313	0.543378	0.560277	0.742791	-0.750022	0.400628	0.547937	1.2058	0.00694871	0.0136145	Os06g0113900; Major facilitator superfamily, general substrate transporter domain containing protein.
OsI_01935	-0.47657	0.415367	0.761003	-0.541211	0.315906	0.5102	-1.09062	0.0768445	0.142552	-1.65742	0.00423742	0.00863185	Os01g0367100; NAD(P)-binding domain containing protein.
OsI_06770	0	1	1	-0.877038	0.307933	0.501273	-1.9446	0.0706025	0.132591	-9.87139	0.0027608	0.00580503	Os02g0284800
OsI_05464	-0.293589	0.0403591	0.195764	-0.697713	1.75096e-06	1.78582e-05	-0.98316	4.33381e-12	4.82723e-11	-2.23667	2.40634e-46	1.40637e-44	Os02g0102400; Ribosomal protein S5 family protein.; K02988 small subunit ribosomal protein S5
OsI_08056	-0.55821	0.075479	0.293269	-0.383148	0.207875	0.378991	-0.782788	0.00824008	0.020392	-1.02817	0.000779671	0.00180554	Os02g0613900; Similar to Adenine phosphoribosyltransferase 2 (EC 2.4.2.7) (APRT).; K00759 adenine phosphoribosyltransferase [EC:2.4.2.7]
OsI_07714	-0.294894	0.093932	0.333052	0.3472	0.0373426	0.101494	0.292563	0.0985822	0.175554	1.58218	1.30833e-22	1.99373e-21	Os02g0566400; Similar to OSIGBa0152K17.7 protein.
OsI_10945	-0.180232	0.392788	0.740739	-0.303375	0.101304	0.221109	-0.607945	0.00156044	0.00465164	-1.46544	1.64924e-10	8.93693e-10	Os03g0274700
OsI_03753	-0.164095	0.423574	0.767859	-0.153366	0.452781	0.655642	-0.167441	0.436885	0.586422	-1.1809	5.40611e-08	2.20347e-07	Os01g0751600; Similar to triacylglycerol lipase.
OsI_33098	0.445869	0.0183887	0.116272	0.801762	4.07266e-05	0.000298819	0.626052	0.000694774	0.00225201	2.33349	1.11645e-39	4.67865e-38	Os10g0330000
OsI_32380	-0.109517	0.46693	0.804144	-0.242425	0.115998	0.245582	-0.294389	0.0381957	0.078133	-1.45859	1.43738e-19	1.73464e-18	Os09g0560000; Armadillo-like helical domain containing protein.
XLOC_037743	-0.187804	0.239796	0.58142	-0.403165	0.0133713	0.0438557	-0.522765	0.00251321	0.00711245	-1.47449	1.07392e-17	1.1125e-16	-
OsI_38507	0.267264	0.262987	0.611824	0.160605	0.51686	0.719278	0.0415335	0.887649	0.988062	1.61998	1.46204e-19	1.7637e-18	Os12g0514000; Similar to Sorbitol transporter.
OsI_13610	-0.0510874	0.746966	0.972896	-0.181397	0.234455	0.413868	-0.4402	0.00507126	0.0132838	-1.30065	1.3116e-16	1.2373e-15	mitotic checkpoint protein BUB3.3-like
OsI_24271	-0.463401	0.0394961	0.193022	-0.954485	5.65495e-06	5.15557e-05	-0.931625	3.08242e-06	1.56129e-05	-1.83301	5.81954e-14	4.41319e-13	Os06g0691800; Protein kinase, core domain containing protein.
OsI_16799	0.00929774	1	1	-0.366128	0.192104	0.35704	0.357552	0.3514	0.492551	-1.48729	1.04739e-06	3.64271e-06	Os04g0538000; K09553 stress-induced-phosphoprotein 1
OsI_29670	-1.45457	0.230995	0.567762	-1.5656	0.146847	0.294744	-2.81714	0.0437276	0.0877973	-8.94642	0.00427549	0.00870333	myb-related protein Hv33-like; K09422 myb proto-oncogene protein, plant
OsI_07620	-0.0575375	0.794602	1	-0.133961	0.528102	0.725018	-0.193227	0.384258	0.529698	-1.04309	3.62161e-06	1.16807e-05	uncharacterized LOC102718151
OsI_31767	0.0436906	0.857811	1	-0.239602	0.187	0.350042	-0.362202	0.0514157	0.100951	-1.62949	1.51164e-15	1.29871e-14	cellulose synthase-like protein E6-like
OsI_38623	-1.04614	0.0148055	0.100073	-0.638935	0.105948	0.229101	-0.629045	0.0986923	0.17573	-1.20235	0.00402297	0.00822439	Os12g0541400
OsI_05469	-0.053107	0.699968	0.94854	-0.318836	0.0223882	0.066911	-0.458063	0.000752945	0.00242028	-1.3814	2.32439e-20	3.0137e-19	Os02g0102900; Similar to RuBisCO subunit binding-protein beta subunit, chloroplast (60 kDa chaperonin beta subunit) (CPN-60 beta) (Fragment).; K04077 chaperonin GroEL
OsI_01394	0.267284	0.171712	0.479393	-0.58109	0.000879735	0.00445032	-0.944746	8.67749e-07	4.80296e-06	-1.41099	1.18601e-08	5.21591e-08	Os01g0278900; Similar to 50S ribosomal protein L40.; K19034 50S ribosomal protein 5
OsI_09277	-0.395998	0.0818771	0.307053	-0.306644	0.179513	0.3394	-0.686955	0.00214901	0.00618897	-1.34726	2.76824e-08	1.16616e-07	Os02g0795900; Similar to DEAD box-like RNA helicase (Fragment).; K14807 ATP-dependent RNA helicase DDX51/DBP6 [EC:3.6.4.13]
OsI_35131	-0.129532	0.388528	0.73703	-0.427812	0.00457596	0.0178818	-0.756188	3.20836e-07	1.91942e-06	-1.94731	2.47818e-23	4.01296e-22	Os11g0151300; Similar to 60S ribosomal protein L26-1.; K02898 large subunit ribosomal protein L26e
OsI_19256	-0.0720549	0.910176	1	-0.147899	0.832377	0.96332	0.495957	0.383151	0.528483	-1.87941	0.00770014	0.0149618	Os01g0106300; Similar to Isoflavone reductase homolog IRL (EC 1.3.1.-).
OsI_01074	0.342631	0.424295	0.768367	0.176741	0.785579	0.926122	0.0822641	0.906334	1	-1.48846	0.00234831	0.00499563	isoflavone reductase-like protein-like
OsI_30361	-0.0113026	1	1	-0.654146	0.190063	0.354223	-0.998393	0.0515231	0.101117	-1.60929	0.00165062	0.00360724	hypothetical protein OsI_30361 [Oryza sativa Indica Group]
XLOC_017732	-0.119334	0.45809	0.796304	-0.721449	2.64402e-06	2.60385e-05	-0.760804	6.37858e-07	3.60898e-06	-1.22647	3.65747e-15	3.0462e-14	-
OsI_11724	0.00228704	1	1	-0.331707	0.0213401	0.0643364	-0.618136	2.7986e-05	0.000118923	-1.11784	3.64331e-14	2.80328e-13	Os03g0367900; Peptidase C15, pyroglutamyl peptidase I family protein.; K01304 pyroglutamyl-peptidase [EC:3.4.19.3]
OsI_18249	-0.298749	0.402123	0.749372	-0.531688	0.102262	0.222719	-0.959861	0.0113826	0.0271125	-1.85798	7.42964e-07	2.63256e-06	Os05g0121700; DNA repair and recombination, RecA-like domain containing protein.; K10869 RAD51-like protein 1
OsI_22445	0	1	1	5.1964	1	1	6.82443	0.291587	0.427629	10.2328	8.87709e-08	3.5117e-07	Os04g0177400
OsI_15797	0.883271	0.050622	0.227099	0.819663	0.0692168	0.165301	0.216072	0.654006	0.788425	-1.2354	0.0202325	0.0362876	Os04g0410400; Root cap family protein.
OsI_24883	-0.349584	0.548627	0.848916	0.188072	0.77677	0.91985	0	1	1	1.07126	0.0260164	0.0456285	Os11g0640300; NB-ARC domain containing protein.
OsI_33435	0.228497	0.531636	0.848479	0.0970353	0.821278	0.954042	0.421714	0.217514	0.339256	-1.63951	0.000135911	0.000353185	Os10g0392900
OsI_04428	0.0660247	0.674063	0.932419	-0.0217794	0.890148	1	-0.164029	0.299972	0.434734	-1.14567	3.89808e-12	2.48792e-11	Os01g0847700, AKR2, ALDO-KETO_REDUCTASE_2; Similar to Aldose reductase.
OsI_24334	0.264897	0.867256	1	1.04406	0.0912609	0.204704	0.941029	0.203859	0.320841	1.75585	0.00261963	0.00553192	Os06g0698711
OsI_39004	-0.0157673	1	1	0.274848	0.432607	0.636241	0.27883	0.374806	0.519128	2.01798	1.5799e-12	1.04714e-11	Os12g0601800; Similar to BZIP transcription factor family protein, expressed.
OsI_32188	0.353972	0.616176	0.897056	1.02296	0.0524185	0.132829	0.9609	0.0744329	0.138701	1.83681	0.000114895	0.000301681	Os09g0537533
OsI_19590	-0.202621	0.151463	0.446612	-0.624681	3.5683e-05	0.000265865	-0.880466	2.63676e-08	1.83803e-07	-2.38266	6.42153e-53	4.87333e-51	Os05g0353400; Armadillo-like helical domain containing protein.; K14293 importin subunit beta-1
OsI_17293	-0.106425	0.428917	0.77205	-0.223524	0.0974495	0.214923	-0.330939	0.0142323	0.0330049	-1.17344	3.06736e-17	3.06114e-16	Os04g0605900; Similar to 60S ribosomal protein L7-2.; K02937 large subunit ribosomal protein L7e
OsI_14109	-0.157012	0.351936	0.69722	0.651008	1.70629e-05	0.000137757	0.628577	1.34769e-05	6.07494e-05	1.30854	6.53143e-21	8.85997e-20	Os03g0821900; Similar to Protein kinase APK1A, chloroplast precursor (EC 2.7.1.-).
OsI_36316	-0.281383	0.208295	0.535558	-0.547429	0.00611864	0.0229322	-0.964922	1.07124e-06	5.85919e-06	-1.16609	8.67306e-08	3.43544e-07	uncharacterized LOC101755505
OsI_02268	-0.386364	0.214053	0.543508	0.0218594	0.971855	1	-0.293455	0.329514	0.469748	-1.22893	5.25307e-05	0.000144653	Os01g0530500
XLOC_029921	-0.133109	0.794164	0.999976	-0.340385	0.382098	0.58315	-0.416669	0.274986	0.409018	-2.39722	5.94587e-06	1.86718e-05	-
OsI_30510	0.177505	0.203346	0.528295	0.0158406	0.918426	1	-0.397102	0.0048834	0.0128524	-1.20215	8.23615e-17	7.88169e-16	Os09g0237600; Serine/threonine protein kinase-related domain containing protein.
OsI_30226	-0.0397877	0.758125	0.979607	-0.28241	0.0336062	0.093261	-0.473636	0.000261705	0.000924058	-1.11579	1.00642e-16	9.57103e-16	Os08g0554900; Nonaspanin (TM9SF) family protein.; K17086 transmembrane 9 superfamily member 2/4
OsI_09365	0.201634	0.810851	1	-0.24664	0.764136	0.91036	-0.442782	0.54962	0.694466	1.58839	0.00021447	0.000542091	Os02g0807200
OsI_20296	0.303944	0.0549855	0.239467	0.472977	0.00128095	0.00612835	0.725137	5.81296e-07	3.31103e-06	1.11477	2.13991e-14	1.67653e-13	Os05g0470700; Zinc finger, RING/FYVE/PHD-type domain containing protein.
XLOC_013975	-0.024606	0.9045	1	-0.49817	0.114643	0.243545	-0.985435	0.00250741	0.00710064	-1.75387	7.56746e-07	2.67735e-06	-
OsI_38427	0.565291	0.136871	0.421254	0.38591	0.3042	0.497024	-0.0937398	0.912882	1	-1.33237	0.00868414	0.0167078	Os12g0502100; Similar to SKIP interacting protein 15.
OsI_09768	-0.127178	0.477049	0.812927	-0.545875	0.0015416	0.00716404	-0.890424	3.88672e-07	2.28279e-06	-1.4714	5.16754e-15	4.25969e-14	Os03g0120300
OsI_21586	0.133809	0.545886	0.848479	-0.0666887	0.758631	0.905651	-0.46518	0.0146033	0.0337321	-1.90629	6.9302e-20	8.57019e-19	Os06g0142400; Early nodulin.
OsI_35284	-0.240086	0.20323	0.528268	-0.750898	0.000378722	0.00213006	-0.645569	0.000924858	0.00291131	-1.26425	3.9775e-10	2.06686e-09	Os11g0173900; Similar to Leucine Rich Repeat family protein, expressed.
OsI_00399	-0.274311	0.0819233	0.307123	-0.421497	0.0101206	0.0348207	-0.679607	3.30245e-05	0.000138675	-1.50527	1.48918e-17	1.52558e-16	Os01g0148700
OsI_14018	0.00741203	1	1	-0.0291061	0.862939	0.986793	-0.549905	0.00146629	0.00439988	-1.55881	1.56202e-16	1.46448e-15	Os03g0810800; Similar to Short-chain alcohol dehydrogenase.; K09841 xanthoxin dehydrogenase [EC:1.1.1.288]
XLOC_033324	-0.180121	0.823402	1	-1.27528	0.0435571	0.114616	-0.180121	0.815641	0.926094	-1.71234	0.0209556	0.0374809	-
OsI_35672	0.0643592	0.841007	1	-0.387226	0.231517	0.410473	-0.714328	0.061366	0.117712	-1.19717	0.00044183	0.00106615	Os11g0244900
OsI_29674	-0.466922	0.307853	0.656945	-0.73882	0.152174	0.302367	-1.18354	0.0267406	0.057362	-2.70671	0.000376907	0.000919747	Os08g0487000
OsI_11332	0.116286	0.434894	0.77772	0.177428	0.232822	0.411719	0.328891	0.0304977	0.0642574	1.12528	8.57285e-15	6.96327e-14	Os03g0319400, CIPK-LIKE_PROTEIN_1, CK1; Serine/threonine protein kinase, Cold stress tolerance, Abiotic stresses
OsI_31942	-0.632866	0.0698072	0.278645	-0.856116	0.0116118	0.0390347	-0.917464	0.0103402	0.0249034	-1.71327	6.65726e-06	2.0786e-05	Os09g0504800; tRNA-splicing endonuclease, subunit Sen54, N-terminal domain containing protein.; K15326 tRNA-splicing endonuclease subunit Sen54
OsI_26250	-0.227671	0.280128	0.632612	-0.546384	0.00184921	0.0083592	-0.82638	2.37499e-06	1.22968e-05	-2.47332	3.77871e-32	1.10211e-30	Os12g0630500; Similar to Thaumatin-like protein.
OsI_13450	0.0227663	0.915746	1	-0.490766	0.0652299	0.157717	-0.454305	0.0543964	0.106041	-1.38452	1.3764e-07	5.32546e-07	Os03g0740800; DNA double-strand break repair and VJ recombination XRCC4, C-terminal domain containing protein.; K10886 DNA-repair protein XRCC4
OsI_19897	-0.0896013	0.532885	0.848479	-0.532638	0.00019029	0.00116839	-0.882087	4.73748e-10	4.18094e-09	-1.54717	1.4668e-25	2.73193e-24	Os05g0401000; Lipase, GDSL domain containing protein.
XLOC_001204	-0.102904	0.773506	0.988485	-0.576285	0.125772	0.261331	-0.717305	0.116296	0.2012	-1.4188	0.00055636	0.00131986	-
OsI_03901	-0.570535	0.494411	0.826454	-0.772438	0.395235	0.597447	-1.87507	0.032007	0.0670261	-5.24431	5.74224e-05	0.00015719	Os01g0770800; Ctr copper transporter family protein.; K14686 solute carrier family 31 (copper transporter), member 1
OsI_26501	0.0999063	0.507038	0.836765	-0.0911366	0.559039	0.74175	-0.343194	0.0180212	0.0405243	-1.02966	4.03541e-12	2.57234e-11	protein STRUBBELIG-RECEPTOR FAMILY 3-like
OsI_22321	-0.295412	0.277379	0.629095	-0.325582	0.217867	0.39263	-0.909935	0.000540293	0.00179313	-1.99078	7.13128e-12	4.43459e-11	DEMETER-like protein 2-like; K10773 endonuclease III [EC:4.2.99.18]
OsI_30293	0.199563	0.270147	0.620643	0.861325	1.90808e-05	0.000152025	0.62302	0.00116806	0.00358778	1.19978	6.28107e-11	3.5466e-10	Os08g0562600; C2 calcium-dependent membrane targeting domain containing protein.
OsI_07775	-0.569702	6.46166e-05	0.00145399	-0.718537	2.30407e-07	2.81122e-06	-0.691494	2.73761e-05	0.000116574	1.08183	7.46587e-18	7.84868e-17	Os02g0575700, ILA1_INTERACTING_PROTEIN_3, IIP3; Similar to OSIGBa0097P08.1 protein.
OsI_31937	-0.342123	0.01919	0.119729	-0.511707	0.0007181	0.00372141	-0.740248	3.48798e-07	2.07331e-06	-1.22866	1.10716e-16	1.05061e-15	Os09g0503400; Leucyl-tRNA synthetase, class Ia, archaeal/eukaryotic cytosolic domain containing protein.; K01869 leucyl-tRNA synthetase [EC:6.1.1.4]
OsI_32275	0.353637	0.522821	0.846802	-0.539448	0.35763	0.555691	-0.338983	0.592221	0.728985	-1.7829	0.00748256	0.0145688	Os09g0547800; Cyclin-like F-box domain containing protein.
OsI_32532	0.537657	0.0525427	0.232696	-0.303432	0.274612	0.464766	-0.74943	0.0103252	0.0248712	-1.82987	3.09151e-06	1.00689e-05	Os10g0109900; Major facilitator superfamily, general substrate transporter domain containing protein.; K14638 solute carrier family 15 (peptide/histidine transporter), member 3/4
OsI_09041	-0.557331	0.0572559	0.245447	-0.493099	0.0858946	0.195382	-0.580983	0.0544055	0.106052	-1.37056	1.1764e-05	3.55414e-05	Os02g0762800; Similar to ATRAD54/CHR25 (ARABIDOPSIS HOMOLOG OF RAD54); ATP binding / DNA binding / helicase.; K10875 DNA repair and recombination protein RAD54 and RAD54-like protein [EC:3.6.4.-]
OsI_23607	-0.377018	0.688926	0.941079	-0.566155	0.39208	0.594035	-0.813345	0.226814	0.350924	-2.99205	0.00164925	0.00360503	Os06g0602600; Alba, DNA/RNA-binding protein family protein.
OsI_04895	-0.584963	0.824209	1	0.049753	1	1	0.921997	0.250321	0.379086	1.84659	0.00384428	0.00788233	Os01g0913900
OsI_38293	0.0780025	0.830342	1	-0.114277	0.777069	0.919953	-0.463264	0.167758	0.273608	-1.28591	0.00177553	0.0038559	Os11g0649300; Hypothetical conserved gene.
OsI_31446	0	1	1	4.90689	1	1	0	1	1	8.16323	0.0132168	0.0245386	glutathione S-transferase T3-like
OsI_16990	-0.0294613	0.847942	1	-0.249703	0.111746	0.238796	-0.413084	0.00505475	0.0132474	-1.5232	5.61457e-21	7.65027e-20	Os04g0563700, CYCB2;1, CYCLIN-B2-1; Cyclin.; K05868 cyclin B
OsI_01563	-0.358574	0.32106	0.669895	0.0992244	0.829605	0.961065	-0.23804	0.508586	0.660974	-1.02354	0.0066933	0.0131495	cation-chloride cotransporter 2-like; K14427 solute carrier family 12 (potassium/chloride transporter), member 4/5/6
OsI_13677	-0.32143	0.313156	0.662731	-0.941425	0.00263422	0.0112523	-0.886609	0.0117695	0.0279252	-1.78698	1.2846e-06	4.40442e-06	Os03g0769700; Uncharacterised conserved protein UCP031279 domain containing protein.
OsI_27142	-0.496676	0.396035	0.743927	-0.931613	0.10093	0.220454	-1.24356	0.0799285	0.14752	-1.80386	0.0101988	0.0193522	Os07g0653900; Hypothetical conserved gene.
OsI_22442	-0.167323	0.286445	0.635623	-0.409493	0.0243226	0.0716058	-0.734565	3.676e-07	2.17282e-06	-1.97677	3.25142e-31	8.89636e-30	Os06g0260500; K15397 3-ketoacyl-CoA synthase [EC:2.3.1.199]
OsI_08535	-0.768444	0.161204	0.462991	0.0165117	1	1	-1.03999	0.080495	0.148432	-1.84841	0.00323815	0.00671855	Os02g0690600; Zinc finger, RING/FYVE/PHD-type domain containing protein.
OsI_33456	0.147133	0.269706	0.620107	0.356451	0.00992419	0.0342224	0.673968	3.27439e-07	1.95396e-06	1.09929	7.49322e-18	7.87472e-17	F-box/LRR-repeat protein 15-like
OsI_10110	2.23704	0.0707811	0.28093	1.70922	0.336711	0.534033	1.89924	0.22082	0.343397	2.85877	0.0184428	0.0333286	Os03g0160300
OsI_38294	-0.506718	0.0595101	0.251951	-0.605788	0.021224	0.0640626	-0.784186	0.0029988	0.00833441	-2.46596	1.34404e-14	1.07032e-13	Os11g0649300; Hypothetical conserved gene.
OsI_25071	0.0760667	0.677086	0.934449	-0.394617	0.02167	0.0651302	-0.928923	1.78395e-07	1.11144e-06	-1.42955	3.65284e-14	2.80991e-13	Os07g0172900; Similar to biopterin transport-related protein BT1.
OsI_31266	-0.36885	0.0896185	0.324254	-0.707936	0.000526262	0.00284184	-0.926398	4.58688e-06	2.25093e-05	-1.01679	3.82648e-07	1.4031e-06	Os09g0394700; Similar to Lysophospholipase-like protein.
OsI_39257	-0.975161	0.000599622	0.00889967	-0.418521	0.0995357	0.217987	-0.3584	0.154823	0.256219	-1.19653	9.29978e-06	2.84714e-05	Os12g0635700; Similar to GNS1/SUR4 membrane protein.
OsI_35454	0.147666	0.294448	0.640804	0.351896	0.0107533	0.0365825	0.589714	1.27651e-05	5.78226e-05	1.17363	1.51032e-19	1.81978e-18	Os11g0199700
OsI_33082	0.229936	0.677613	0.93458	-0.170752	0.756281	0.904092	-1.03573	0.0424442	0.085648	-1.73844	0.0090056	0.0172762	Os10g0327800
OsI_27723	-0.206936	0.302291	0.649432	-0.700396	0.00124683	0.00599125	-0.98258	3.16948e-07	1.89839e-06	-1.39232	2.98496e-10	1.57362e-09	Os08g0135400; Copine domain containing protein.; K16280 E3 ubiquitin-protein ligase RGLG [EC:2.3.2.27]
OsI_23414	-0.387747	0.00500258	0.0447525	-0.691839	6.55533e-07	7.31016e-06	-0.831149	9.6474e-10	8.15146e-09	-1.00741	5.68244e-14	4.31243e-13	transmembrane 9 superfamily member 4-like; K17086 transmembrane 9 superfamily member 2/4
XLOC_032218	0.0546196	0.696783	0.945928	-0.879891	0.39343	0.595582	-0.805037	0.327815	0.467785	-2.35003	0.00581886	0.0115514	-
OsI_31924	-0.0113806	0.928776	1	-0.273488	0.0621095	0.151732	-0.40137	0.00607227	0.015559	-1.47536	4.56745e-08	1.87795e-07	Os09g0501700; Ribosomal protein L32e family protein.; K02912 large subunit ribosomal protein L32e
OsI_23484	-0.839555	0.000580499	0.0086844	-0.939605	0.00011726	0.000761613	-0.996863	1.94051e-05	8.50136e-05	-1.94395	1.28966e-12	8.61885e-12	uncharacterized LOC100276758
OsI_27061	0.532041	0.00299095	0.0306376	0.415037	0.0190721	0.0585581	0.537877	0.00247255	0.00701297	1.02207	1.72328e-10	9.3249e-10	Os07g0646600
OsI_31353	-0.293172	0.338686	0.685314	-0.410421	0.159907	0.313652	-0.796558	0.00802386	0.0199473	-1.1382	0.000370046	0.000903539	Os09g0413300; Pentatricopeptide repeat domain containing protein.
OsI_33862	0.379016	0.0349259	0.178577	0.00207003	0.997829	1	-0.852238	1.51454e-06	8.0955e-06	-1.90341	1.2869e-25	2.40421e-24	Os10g0454200; Eggshell protein family protein.
OsI_21764	0.0596125	0.717859	0.95929	0.0907424	0.607108	0.786185	0.502222	0.00462654	0.012264	1.19731	1.95133e-11	1.16158e-10	Os06g0159600; Tetratricopeptide-like helical domain containing protein.
OsI_25571	-0.0464926	0.939044	1	-0.545846	0.152221	0.302411	-0.700821	0.0661222	0.125301	-1.86333	2.62993e-05	7.55783e-05	Os07g0260400, PLDdelta3, PHOSPHOLIPASE_D_delta_3; Similar to Phospholipase D nu-2 (Fragment).; K01115 phospholipase D1/2 [EC:3.1.4.4]
XLOC_029373	-0.296329	0.0576049	0.246627	-0.465272	0.00249244	0.0107296	-0.95899	1.66752e-09	1.3703e-08	-1.59321	7.95525e-22	1.14643e-20	-
OsI_32853	-0.207534	0.432522	0.77561	0.049323	0.845274	0.973729	-0.849961	0.00248543	0.00704754	-1.70498	3.59073e-10	1.87354e-09	Os10g0169200
XLOC_015863	-0.386184	0.0252202	0.143864	-0.401157	0.0215033	0.0647383	-0.65331	0.000148338	0.00055183	-1.36884	2.49386e-11	1.46963e-10	-
OsI_21583	-0.784244	0.0283902	0.155533	-0.467302	0.137253	0.279558	-0.533563	0.142944	0.239426	-2.0015	8.07071e-06	2.49212e-05	Os06g0142200; Early nodulin.
OsI_34224	-0.940294	0.175997	0.485798	-1.20073	0.0573288	0.142652	-0.893407	0.140562	0.236005	-1.40678	0.0260285	0.0456471	Os10g0503100; Similar to Transcription factor L2.
OsI_35169	-0.622082	0.156577	0.454561	0.320384	0.379847	0.580868	0.615497	0.118287	0.204032	1.12906	0.000402169	0.000976705	Os11g0155500
OsI_27235	0.440173	0.00175381	0.0204272	0.31519	0.0567064	0.141414	0.00205468	0.991095	1	-1.40512	2.12281e-11	1.25948e-10	Os07g0664300
OsI_17073	0.127213	0.615395	0.896603	0.942107	4.74212e-05	0.000342308	0.190206	0.408499	0.556612	1.01627	1.92493e-05	5.63425e-05	Os04g0577700
OsI_36732	-0.905729	0.000233307	0.00417554	-0.64291	0.00611172	0.0229148	-0.747677	0.00186374	0.00544987	-1.46322	3.27602e-08	1.36761e-07	Os11g0587300
OsI_06952	4.05889	1	1	4.90689	0.525803	0.725018	4.90689	0.551366	0.694466	8.69116	2.81103e-06	9.21446e-06	Os02g0789700
OsI_09690	-0.389589	0.0563102	0.242729	0.134511	0.47351	0.676679	0.601681	0.000306184	0.00106571	1.10246	1.24209e-13	9.14424e-13	uncharacterized LOC102710288
OsI_00877	-0.365133	0.559438	0.856785	-0.0486006	1	1	-0.290171	0.698936	0.82632	-2.22938	0.00401522	0.00821021	Os01g0213000
OsI_04550	0.0817299	0.665773	0.926403	0.269921	0.140031	0.283899	0.330063	0.0622636	0.11915	1.14864	3.44262e-14	2.65556e-13	Os01g0865600; Basic helix-loop-helix dimerisation region bHLH domain containing protein.
OsI_02428	-0.208013	0.203837	0.529159	-0.622256	0.000351909	0.0019964	-0.953616	8.59649e-08	5.60019e-07	-1.09639	1.81132e-10	9.75976e-10	Os01g0559500
XLOC_003609	-0.204539	0.4011	0.748393	-0.507484	0.0191899	0.0588067	-0.653736	0.00305675	0.00848255	-1.53125	1.02121e-09	5.05189e-09	BAF04932.1 Os01g0359800 [Oryza sativa Japonica Group]
OsI_09119	-0.082046	0.77479	0.989077	0.292427	0.408687	0.612173	-0.373824	0.297463	0.431731	-1.23791	0.000433356	0.00104728	Os02g0773200; UspA domain containing protein.
OsI_24075	-0.0756181	0.573424	0.866777	-0.338253	0.01402	0.045594	-0.689503	2.89335e-07	1.74257e-06	-1.37628	2.2734e-23	3.69117e-22	Os06g0671900, BETA-TUBULIN_3, TUB3; Similar to Tubulin beta-3 chain.; K07375 tubulin beta
OsI_14303	-0.179861	0.270154	0.620643	-0.394953	0.0112711	0.0380792	-0.578656	0.000259396	0.00091633	-1.07376	1.67343e-10	9.06643e-10	Os03g0845500; Similar to Acyl-CoA synthetase-like protein.; K01897 long-chain acyl-CoA synthetase [EC:6.2.1.3]
OsI_35846	-0.415994	0.514031	0.842918	0.79377	0.119843	0.251893	0.70858	0.125504	0.214676	1.39081	0.000338008	0.000829534	Os11g0294300 [Oryza sativa Japonica Group]
OsI_06295	-0.450119	0.00295854	0.0303884	-0.458738	0.00191348	0.00861379	-0.930298	2.00126e-09	1.62662e-08	-1.15328	3.03026e-12	1.9578e-11	Os02g0203500
OsI_24592	-0.170806	0.240966	0.583175	-0.681793	5.95291e-06	5.39802e-05	-0.583764	8.90949e-05	0.000346017	-1.3071	1.54625e-17	1.5814e-16	kinesin-5-like; K10405 kinesin family member C1
OsI_02269	0.110056	0.552501	0.852017	-0.456814	0.016865	0.0530322	-0.786901	1.28117e-05	5.80075e-05	-1.48111	1.31197e-14	1.04697e-13	Os09g0244900
OsI_21447	0.895547	2.03193e-06	7.5099e-05	0.566681	0.00694884	0.0255265	0.0305171	0.888664	0.988868	1.74306	2.94888e-24	5.05418e-23	Os06g0125800; Zinc finger, RING/FYVE/PHD-type domain containing protein.; K19045 E3 ubiquitin-protein ligase BIG BROTHER and related proteins [EC:2.3.2.27]
OsI_20592	-0.280215	0.479223	0.814689	-0.251396	0.497409	0.70073	-0.464309	0.198625	0.313817	-1.55384	0.000112833	0.000296774	Os05g0511700
OsI_01273	-0.143299	0.347544	0.692855	-0.513615	0.00116848	0.00566169	-0.715996	1.4449e-05	6.48632e-05	-1.39959	4.59453e-18	4.90962e-17	Os01g0262600; Glycosyl transferase, group 1 domain containing protein.
OsI_32317	-0.722466	0.261044	0.60913	-0.301002	0.635872	0.811173	-1.62293	0.0247655	0.0536714	-1.45087	0.0185673	0.0335278	Os09g0552500; RmlC-like jelly roll fold domain containing protein.
OsI_14397	0.0552251	0.826221	1	-0.0962958	0.70804	0.868009	-0.385027	0.0774902	0.143593	-1.14258	1.18223e-06	4.07863e-06	Os03g0856300; Similar to Acyl carrier protein III, chloroplast precursor (ACP III).
OsI_10458	0.306103	0.420497	0.765339	0.504043	0.184865	0.347026	0.149378	0.732365	0.856267	1.07662	0.00535323	0.010709	probable disease resistance protein At1g12280; K13459 disease resistance protein RPS2
OsI_17341	-0.568451	0.0123369	0.0873306	-0.576885	0.00250611	0.0107823	-0.891581	7.27188e-06	3.44943e-05	-1.20976	1.22352e-08	5.37392e-08	Os04g0610200; Similar to OSIGBa0152L12.4 protein.
OsI_29178	0.909545	0.330132	0.676773	0.680063	0.528801	0.725018	0.442669	0.614512	0.750195	3.56826	4.16611e-13	2.936e-12	uncharacterized LOC102712928
OsI_36464	0.229596	0.452121	0.791922	-0.286594	0.370477	0.57038	-0.740099	0.0185965	0.0416523	-1.33944	4.2455e-05	0.000118458	Os11g0552000; K00815 tyrosine aminotransferase [EC:2.6.1.5]
OsI_03323	-0.202105	0.259194	0.607121	-0.374745	0.0373719	0.101556	-0.414953	0.034692	0.0718461	-1.2727	1.8032e-11	1.07656e-10	Os01g0688200; Similar to hydrolase, alpha/beta fold family protein.
OsI_02012	0.199371	0.498114	0.829364	-0.533407	0.0811222	0.187203	-0.587372	0.0427742	0.0862058	-1.21567	2.96397e-05	8.46199e-05	Os01g0379400; Cyclin-like F-box domain containing protein.
OsI_23932	-0.0656167	0.656091	0.921071	-0.265785	0.0751904	0.176496	-0.614398	1.64331e-05	7.29873e-05	-1.0384	4.53986e-13	3.18764e-12	Os06g0651600; Similar to Protein phosphatase type-2C.; K17499 protein phosphatase 1G [EC:3.1.3.16]
OsI_26865	-0.0712993	0.615818	0.896771	-0.538278	0.000203554	0.00123731	-0.908542	7.01585e-10	6.04499e-09	-1.41901	4.03591e-21	5.56383e-20	Os07g0615400; Similar to Oligouridylate binding protein.; K13201 nucleolysin TIA-1/TIAR
OsI_06310	-0.218234	0.456644	0.795438	0.432034	0.0990248	0.217197	0.505205	0.0330361	0.0688931	1.49591	1.68687e-12	1.11536e-11	Os02g0206100; UDP-glucuronosyl/UDP-glucosyltransferase family protein.
OsI_13356	-0.234215	0.324539	0.673225	-0.273799	0.254236	0.439541	-0.494649	0.0398982	0.0811591	-1.41419	3.60842e-08	1.50042e-07	Os03g0725300; Metallophosphoesterase domain containing protein.; K18328 lariat debranching enzyme [EC:3.1.-.-]
OsI_04002	-0.1633	0.677416	0.93455	-0.0498259	0.894322	1	-0.42225	0.207996	0.326227	-1.79167	1.24571e-05	3.74978e-05	Os01g0783600; Similar to Frataxin.; K19054 frataxin [EC:1.16.3.1]
OsI_03669	0.110973	0.487718	0.821481	0.0154334	0.924954	1	-0.0822317	0.586577	0.723378	-1.08339	1.80224e-10	9.71596e-10	6-phosphofructokinase 7-like; K00850 6-phosphofructokinase 1 [EC:2.7.1.11]
OsI_14456	-1.44898	0.242968	0.585337	0.953114	0.273147	0.463346	1.01668	0.195637	0.309897	2.44872	3.48391e-06	1.12688e-05	Os04g0225100; 3'-5' exonuclease domain containing protein.
OsI_25622	0.473165	0.255164	0.601616	0.0349408	0.964754	1	-0.821423	0.0664571	0.125858	-1.40769	0.00332831	0.00689436	Os12g0564400; Similar to Thylakoid lumenal 21.5 kDa protein, chloroplast precursor.
OsI_05519	0.450915	0.845054	1	1.2862	0.160437	0.314386	1.45471	0.129547	0.220492	1.96054	0.0055632	0.0110864	PREDICTED: protein capicua homolog [Oryza sativa Japonica Group]
OsI_00800	-0.279259	0.0523543	0.232073	-0.6802	3.39578e-05	0.000253884	-0.82945	2.65014e-08	1.84651e-07	-1.16407	2.45086e-17	2.46443e-16	Os01g0201900
OsI_19997	0.264018	0.053885	0.236543	0.448964	0.0013751	0.00650295	0.679904	3.41209e-07	2.03057e-06	1.44329	3.94501e-28	8.8496e-27	Os05g0419200
OsI_26026	0.196308	0.760123	0.981184	-0.0346461	0.96798	1	-0.504131	0.258813	0.389015	-1.95664	5.44959e-05	0.000149673	DNA mismatch repair protein MSH4; K08740 DNA mismatch repair protein MSH4
OsI_36821	-0.19101	0.551408	0.851291	-0.689568	0.0318665	0.0893737	-0.942481	0.00343333	0.00939279	-1.82246	3.69229e-07	1.35683e-06	Os11g0616200
OsI_36076	0.204249	0.445355	0.786344	-0.663249	0.0149514	0.0480563	-0.3083	0.303035	0.438278	-2.64931	6.36365e-18	6.72704e-17	Os11g0474800; K14044 stemar-13-ene synthase [EC:4.2.3.33]
OsI_28667	0.491498	0.228946	0.564994	-0.208705	0.603399	0.78302	-0.655884	0.133161	0.2257	-1.67276	0.00510582	0.0102486	Os08g0293300; NB-ARC domain containing protein.
OsI_21508	0.295014	0.0750039	0.292189	0.173414	0.286473	0.478997	0.603762	0.000132149	0.000496258	1.23761	1.30486e-15	1.12709e-14	Os06g0133900; K00800 3-phosphoshikimate 1-carboxyvinyltransferase [EC:2.5.1.19]
OsI_26563	-0.0930252	0.6775	0.93455	-0.210735	0.345041	0.541567	-0.230509	0.293992	0.428248	-1.00235	1.71557e-05	5.05894e-05	Os07g0572900; Similar to 40S ribosomal protein S13.; K02953 small subunit ribosomal protein S13e
OsI_08264	-0.452081	0.275498	0.626671	-0.906481	0.0461726	0.119978	-0.867119	0.0334373	0.0695937	-1.85226	8.99758e-05	0.000239841	hypothetical protein OsI_08264 [Oryza sativa Indica Group]
OsI_02661	-0.0573449	0.784945	0.994854	-0.405841	0.0727863	0.172113	-0.142616	0.491303	0.643438	-1.00868	2.54555e-06	8.39293e-06	Os01g0592900; K11136 regulator of telomere elongation helicase 1 [EC:3.6.4.12]
OsI_21848	-0.0440328	0.851205	1	-0.363727	0.0800724	0.185302	-0.360754	0.0642021	0.122391	-1.03571	6.51226e-07	2.32747e-06	Os06g0171600
OsI_31843	-0.773543	0.0717195	0.283235	-0.288116	0.381966	0.582992	-0.278136	0.388058	0.534069	-1.73065	7.43774e-06	2.306e-05	Os09g0488000; Acyl-CoA N-acyltransferase domain containing protein.; K00621 glucosamine-phosphate N-acetyltransferase [EC:2.3.1.4]
OsI_06884	0.349173	0.192954	0.5115	0.701017	0.00637418	0.0237725	0.831793	0.000646796	0.0021088	1.29518	2.41771e-08	1.02658e-07	Os02g0305300
OsI_24631	-0.244625	0.156533	0.454522	-0.272328	0.110864	0.237348	-0.509762	0.00783354	0.0195203	-1.05954	5.25292e-10	2.68897e-09	Os07g0110200; Similar to GTP-binding protein-related.; K06943 nucleolar GTP-binding protein
OsI_39164	0.61753	0.312666	0.662248	-0.0813001	1	1	-0.189825	0.808075	0.919588	-1.60486	0.0261927	0.0459035	Os12g0621500; Similar to IRE.
OsI_27305	-0.193085	0.233615	0.571582	-0.416457	0.00746213	0.0270678	-0.546362	0.000247095	0.000876828	-1.66814	2.24526e-20	2.91731e-19	Os07g0674200; Similar to 60S ribosomal protein L22-2.; K02891 large subunit ribosomal protein L22e
OsI_06017	-0.0995357	0.823569	1	-0.197232	0.677111	0.843525	-0.537657	0.233851	0.359164	-1.34211	0.00635559	0.0125361	Os02g0169400, AGO17, ARGONAUTE_17; Similar to Argonaute 4 protein.; K11593 eukaryotic translation initiation factor 2C
OsI_11842	-0.221211	0.535353	0.848479	-0.42028	0.267598	0.456307	-0.662459	0.110238	0.192153	-1.11101	0.00382373	0.00784382	Os03g0385301
OsI_28417	1.15316	0.0778164	0.298687	-0.698998	0.41637	0.619601	0.253384	0.772863	0.890026	2.07861	0.000300291	0.000742103	Os08g0245800
OsI_19139	-0.361023	0.0803038	0.303942	-0.887839	1.83727e-05	0.000147169	-0.719204	0.000921963	0.00290399	-2.34608	1.62879e-21	2.30371e-20	Os05g0244500; Glycoside hydrolase, family 5 protein.
OsI_20135	-0.0313624	0.853444	1	-0.307677	0.0511791	0.130254	-0.437258	0.00510698	0.0133668	-1.2881	8.01829e-14	6.01776e-13	Os05g0443800; Similar to Plastid division protein ftsZ1 precursor.; K03531 cell division protein FtsZ
OsI_04970	0.189858	0.274309	0.625719	0.47155	0.000892649	0.00450455	0.482751	0.000674231	0.00219053	1.1144	9.74128e-17	9.28419e-16	Os01g0921400; K07195 exocyst complex component 7
XLOC_038172	-0.148627	0.620219	0.899027	-0.358231	0.405955	0.609153	-0.0486099	1	1	-1.11765	0.0173245	0.0314437	-
OsI_38950	0.223438	0.826469	1	-1.03709	0.117163	0.247558	-1.02214	0.146146	0.244133	-1.8147	0.0182577	0.0330223	Os12g0592500; Cyclin-like F-box domain containing protein.
OsI_37544	-0.493074	0.26954	0.620051	-0.84076	0.0911547	0.204537	-0.860891	0.0374698	0.0768384	-1.68012	0.000255268	0.000637607	Os12g0158700
OsI_07015	-0.044301	0.759189	0.98052	-0.243264	0.0872141	0.197718	-0.783973	1.05532e-07	6.78092e-07	-1.0993	3.35419e-14	2.591e-13	Os02g0327700; Glycosyltransferase AER61, uncharacterized domain containing protein.
OsI_04629	-0.0212591	0.904902	1	-0.620898	0.000534438	0.00288188	-0.888365	6.39237e-08	4.23107e-07	-1.58496	4.39821e-17	4.32841e-16	Os01g0874800
OsI_13825	0.288068	0.0821093	0.307255	0.432648	0.00814011	0.0290546	0.458455	0.00404149	0.0108745	1.57195	3.38647e-25	6.1387e-24	Os03g0788800; Zinc finger, RING/FYVE/PHD-type domain containing protein.; K19043 E3 ubiquitin-protein ligase RHF [EC:2.3.2.27]
OsI_13260	-0.377451	0.0212517	0.12854	-0.448424	0.0130543	0.0429786	-0.643895	8.18627e-05	0.000319799	-1.0834	4.86666e-13	3.4061e-12	atypical receptor-like kinase MARK
OsI_00032	0.261058	0.386451	0.734555	0.173683	0.55967	0.742279	0.693651	0.0106819	0.0256234	1.62778	1.54519e-11	9.29431e-11	Os01g0103700
OsI_22211	-1.16089	0.240361	0.582316	-1.88174	0.125448	0.260819	-1.75398	0.109544	0.191207	-9.37359	0.00340935	0.00705217	Os06g0224500; K15032 mTERF domain-containing protein, mitochondrial
OsI_31625	-1.18057	0.0426831	0.20312	-0.57289	0.360602	0.559277	0.203214	0.785746	0.900585	-1.96408	0.00177803	0.00385996	Os09g0561600; Serine/threonine protein kinase-related domain containing protein.
OsI_04033	-1.28204	0.0777042	0.298572	-0.995513	0.149454	0.298344	-1.2284	0.178459	0.286957	-2.37223	0.00456704	0.00924255	Os01g0788900; Pentatricopeptide repeat domain containing protein.
OsI_18462	-0.452962	0.0666257	0.270687	-0.534384	0.0193881	0.0592764	-0.636657	0.00379987	0.0102887	-1.12382	6.10466e-07	2.18927e-06	Os05g0148900, PHI_GLUTATHIONE_S-TRANSFERASE_17, GSTF17; Similar to Glutathione-S-transferase 19E50.; K00799 glutathione S-transferase [EC:2.5.1.18]
OsI_07729	-0.547888	0.163038	0.464841	0.168933	0.50818	0.711541	-0.0537901	0.852057	0.957549	-1.00447	0.000128934	0.000336111	Os02g0567800; Alpha/beta hydrolase fold-3 domain containing protein.
OsI_18762	-0.274515	0.114146	0.375583	-0.187557	0.227641	0.405855	-0.509599	0.00163623	0.00484838	-1.37254	3.62794e-17	3.60173e-16	stem 28 kDa glycoprotein-like
OsI_08999	-5.05889	1	1	0	1	1	2.03562	0.445452	0.594266	3.58496	0.0163303	0.0298076	Os08g0267800; Cyclin-like F-box domain containing protein.
OsI_20444	-0.477823	0.0086602	0.0669774	-0.549951	0.00256714	0.0110154	-0.690124	0.000154899	0.000573515	-1.53901	9.02056e-15	7.30747e-14	Os05g0493500
OsI_15958	0.347599	0.191044	0.508408	-0.595223	0.0557238	0.139457	-0.45056	0.106848	0.187357	-1.2161	2.36974e-05	6.84947e-05	protein EI24 homolog; K10134 etoposide-induced 2.4 mRNA
OsI_26309	0.645504	0.49113	0.823783	-2.22239	0.0209858	0.0634321	-2.04182	0.0447553	0.0895898	-3.95936	0.00135627	0.00300328	Os07g0533600; Peptidase aspartic, catalytic domain containing protein.
OsI_16778	-0.0768923	0.690088	0.941715	-0.379257	0.0433627	0.114183	-0.731765	0.00100677	0.00314036	-1.12881	4.0362e-08	1.66942e-07	Os04g0534400; PapD-like domain containing protein.
OsI_11422	0.000857785	1	1	-0.170321	0.25787	0.44371	-0.58526	0.000128798	0.000484986	-1.27648	3.59728e-15	2.9977e-14	Os03g0332400; Similar to Hydroxyacylglutathione hydrolase cytoplasmic (EC 3.1.2.6) (Glyoxalase II) (Glx II).; K01069 hydroxyacylglutathione hydrolase [EC:3.1.2.6]
OsI_16065	0	1	1	7.61961	0.174911	0.333396	7.49185	0.163042	0.267596	9.08569	0.00334989	0.00693575	Os04g0446600; Similar to OSIGBa0140O07.16 protein.
XLOC_035238	0.196948	0.151372	0.446474	0.506062	0.000311103	0.00179142	0.59252	1.73188e-05	7.66314e-05	1.10042	1.58727e-16	1.48678e-15	-
OsI_08260	-0.227238	0.196452	0.516874	-0.527416	0.00553665	0.0210395	-0.458823	0.00812519	0.0201484	1.21938	1.76688e-16	1.64793e-15	Os02g0644600; Pentatricopeptide repeat domain containing protein.
OsI_18356	-0.305698	0.0740836	0.28953	-0.22572	0.183454	0.344916	-0.94362	7.15834e-08	4.70544e-07	-2.18441	2.6875e-27	5.63507e-26	Os05g0135200
XLOC_013820	0.099334	0.788295	0.996624	0.153363	0.789586	0.929112	-0.587233	0.204944	0.322167	-1.79981	0.000146704	0.000379323	-
OsI_08676	0.471698	0.0651674	0.266741	0.437327	0.0903772	0.203211	0.676441	0.00404215	0.0108752	1.04248	6.89424e-06	2.14556e-05	Os02g0714000; Similar to Yarrowia lipolytica chromosome C of strain CLIB99 of Yarrowia lipolytica.
OsI_14368	-0.245634	0.0877757	0.320216	-0.641218	1.12084e-05	9.49646e-05	-0.795107	2.02517e-08	1.43163e-07	-2.12837	1.97904e-41	9.06553e-40	Os03g0852900; Similar to Cleavage and polyadenylation specificity factor, 73 kDa subunit (CPSF 73 kDa subunit).; K14403 cleavage and polyadenylation specificity factor subunit 3 [EC:3.1.27.-]
OsI_26076	0.326589	0.0873557	0.31937	0.455607	0.0133324	0.0437471	0.598902	0.000903744	0.00285219	1.27141	4.39525e-14	3.3662e-13	uncharacterized LOC102722974
OsI_31250	-0.0196321	0.906843	1	0.328707	0.0233839	0.0693945	0.856545	5.36234e-10	4.69994e-09	1.64873	3.42729e-35	1.17351e-33	Os09g0392000; Similar to mRNA, clone: RTFL01-05-M08.
OsI_17356	-0.168291	0.385412	0.73359	-0.45035	0.0389321	0.104913	-0.950405	2.98235e-06	1.51487e-05	-1.18732	2.98765e-08	1.25288e-07	Os04g0611800, ENT-KAURENE_SYNTHASE_1, KS1; Terpenoid synthase domain containing protein.; K04121 ent-kaurene synthase [EC:4.2.3.19]
OsI_38777	3.2854	0.102914	0.351161	1.22239	1	1	1	1	1	3.86625	0.00417145	0.00850572	Os12g0568200; Metallothionein-like protein type 1.
OsI_05664	-0.480626	0.113557	0.374149	-0.37707	0.126373	0.262365	-0.666576	0.0116914	0.0277638	-1.76939	6.97842e-09	3.1517e-08	uncharacterized LOC102714071
OsI_29538	-1.07992	0.231698	0.569078	-1.16777	0.0869429	0.1972	-0.521584	0.472023	0.622188	-10.7056	2.52353e-06	8.3248e-06	Os08g0468700; Similar to Nitrate reductase [NADH] 1 (EC 1.7.1.1) (NR1).; K10534 nitrate reductase (NAD(P)H) [EC:1.7.1.1 1.7.1.2 1.7.1.3]
OsI_33767	0.10276	1	1	0.155871	0.869418	0.991827	-0.634206	0.509198	0.661488	-1.75974	0.0168678	0.0306878	Os10g0439800; Similar to H0813E03.1 protein.
OsI_33631	0.0474391	0.812132	1	-0.517332	0.00804525	0.0287702	-0.647262	0.000891405	0.00281733	-1.06626	3.47848e-08	1.44836e-07	Os10g0422566
OsI_00262	-4.73697	1	1	0.169925	1	1	1	1	1	5.25267	1.54664e-06	5.25187e-06	Os01g0132400
OsI_20399	-1.00328	0.0324551	0.170761	-0.333424	0.423953	0.627745	-0.951745	0.0258913	0.0557867	-2.42708	1.34649e-06	4.60368e-06	Os05g0486300; K12605 CCR4-NOT transcription complex subunit 2
OsI_33977	-0.0288549	0.92338	1	-0.163689	0.545479	0.739538	-0.775568	0.00534828	0.0139223	-1.34836	1.13675e-05	3.44457e-05	Os10g0462300
OsI_11761	-0.216131	0.178836	0.489695	-0.596376	0.000346932	0.0019721	-0.714165	7.88722e-06	3.71192e-05	-1.43135	1.77823e-16	1.6565e-15	Os03g0372700; K14798 protein LTV1
OsI_16957	6.86625	0.0876438	0.320031	6.54432	0.0849347	0.193673	5.82443	0.27553	0.409648	8.43741	0.000112488	0.000295944	Os04g0558900; Peptidase S8, subtilisin-related domain containing protein.
OsI_34262	-0.846883	0.16813	0.473747	-0.493246	0.337394	0.534502	-0.598956	0.250668	0.379516	-1.22239	0.0244499	0.0431167	Os10g0508100
OsI_33611	-0.611882	0.0579877	0.247689	-0.334898	0.239361	0.420156	-0.470267	0.103914	0.183096	-1.07828	0.000143459	0.0003715	Os10g0420200; IQ calmodulin-binding region domain containing protein.
OsI_19723	-0.0518556	0.700173	0.948647	-0.335388	0.0134364	0.0440332	-0.657497	7.18815e-07	4.03342e-06	-1.87321	3.16171e-31	8.66644e-30	Os05g0373700; Similar to Nascent polypeptide-associated complex alpha subunit-like protein 3 (NAC-alpha-like protein 3) (Alpha-NAC-like protein 3).; K03626 nascent polypeptide-associated complex subunit alpha
OsI_27003	-0.156424	0.238188	0.578966	-0.454518	0.00177817	0.00808871	-0.785767	4.77701e-08	3.22319e-07	-1.99067	4.87921e-46	2.83533e-44	Os07g0634600; Similar to Pectin acetylesterase (Fragment).
OsI_20810	-0.247928	1	1	0.941897	0.184034	0.34571	1.3887	0.0378134	0.0774494	2.10962	0.000137188	0.000356228	uncharacterized LOC102715310
XLOC_021303	0.269607	0.710015	0.955099	-0.408465	0.697451	0.858985	-0.14543	0.810309	0.921479	-2.18982	0.0162408	0.0296602	-
OsI_04961	-0.347333	0.538984	0.848479	-0.168707	0.864207	0.987907	-0.755497	0.34147	0.482336	-2.52763	0.000840135	0.00193455	Os01g0917900; Zinc finger, RING/FYVE/PHD-type domain containing protein.
OsI_27861	1.75489	0.656021	0.921071	3.22497	0.0682284	0.163365	-0.112475	1	1	3.70598	0.0180439	0.0326657	Os08g0156100
OsI_38772	1.09436	0.126757	0.400704	0.456514	0.651668	0.824734	-2.90689	0.0294971	0.0624031	-10.8138	0.00244872	0.00519836	Os12g0567800; Plant metallothionein, family 15 protein.
OsI_25341	-0.194292	0.397811	0.745608	-0.517136	0.023681	0.0700746	-0.631468	0.00385533	0.0104222	-1.49442	6.73356e-08	2.70798e-07	uncharacterized LOC100841189
OsI_03781	0.0058375	0.989516	1	-0.428329	0.0120017	0.0400524	-0.496247	0.00704739	0.0177715	-1.31901	7.25798e-14	5.46328e-13	Os01g0755100
OsI_21362	0.283042	0.69706	0.946219	-0.464038	0.4783	0.681438	-0.573185	0.400032	0.547245	-2.41416	0.0028049	0.00589014	Os02g0826200; NAD(P)-binding domain containing protein.
OsI_12474	-0.498544	0.0556443	0.240973	-0.527146	0.0351132	0.0966737	-0.619155	0.0147782	0.0340716	-1.62621	6.1964e-09	2.81854e-08	Os03g0727900; GTP1/OBG domain containing protein.
OsI_00351	-0.295377	0.108021	0.362418	-0.567911	0.00151535	0.00706154	-0.700673	6.82814e-05	0.000270408	-2.27763	7.34941e-29	1.73542e-27	Os01g0143300; Similar to Glycine-rich protein (Fragment).; K15414 complement component 1 Q subcomponent-binding protein, mitochondrial
OsI_27036	0.459919	0.483355	0.817515	-0.505408	0.429581	0.633333	-1.67058	0.0515076	0.101099	-2.56367	0.00140528	0.00310601	Os07g0638800
OsI_20769	0.0436734	0.819967	1	-0.288579	0.0979039	0.215549	-0.555543	0.00226565	0.00649001	-1.13532	3.06815e-10	1.61329e-09	Os05g0535500; tRNAHis guanylyltransferase domain containing protein.; K10761 tRNA(His) guanylyltransferase [EC:2.7.7.79]
OsI_06764	0.253698	0.431208	0.774315	0.659263	0.023581	0.0698291	0.738046	0.0160417	0.0366008	2.17572	8.97108e-15	7.27124e-14	Os02g0282900; Similar to 68 kDa protein HP68.; K06174 ATP-binding cassette, sub-family E, member 1
OsI_04060	0.888743	0.535888	0.848479	1.82337	0.0175533	0.0547425	1.66	0.0467415	0.0929507	2.37395	0.000679988	0.00159149	Os01g0795600
OsI_05999	-0.0542776	0.69818	0.947012	-0.580149	5.93936e-05	0.000417794	-0.592252	4.98956e-05	0.000202694	-1.00237	8.5291e-13	5.82768e-12	RNA-binding protein 5-like; K13094 RNA-binding protein 5/10
XLOC_025359	0.880383	0.0888659	0.322546	0.510315	0.257647	0.443527	0.203235	0.676374	0.806417	-1.47582	0.0258112	0.0453078	-
OsI_08393	0.0451148	0.770733	0.987215	-0.308254	0.0864825	0.196479	-0.601889	0.000354006	0.00121651	-1.41929	1.39371e-13	1.02185e-12	Os02g0666800
OsI_11837	-0.229096	0.081524	0.306561	-0.606	2.54711e-05	0.000195592	-0.747847	2.52092e-08	1.76494e-07	-1.12951	6.84348e-18	7.21426e-17	fibrous sheath CABYR-binding protein-like; K12875 apoptotic chromatin condensation inducer in the nucleus
OsI_04096	-0.338983	0.0591224	0.250909	-0.808049	2.09893e-05	0.000165192	-0.997536	6.13157e-08	4.07079e-07	-1.81183	4.21172e-17	4.15694e-16	Os01g0801000; Similar to Apurinic endonuclease-redox protein (DNA-(apurinic or apyrimidinic site) lyase) (EC 4.2.99.18).; K01142 exodeoxyribonuclease III [EC:3.1.11.2]
OsI_38616	-0.091751	0.664567	0.925625	-0.0327861	0.887567	1	-0.386252	0.0693688	0.130603	-1.18783	2.62184e-07	9.78794e-07	Os12g0541000; Lumazine-binding protein family protein.; K00793 riboflavin synthase [EC:2.5.1.9]
OsI_11053	0.155702	0.469626	0.806399	0.0328229	0.891582	1	-0.593002	0.0121186	0.0286845	-1.36328	2.96028e-07	1.09842e-06	Os03g0283200, GSTL1, LAMBDA_GLUTATHIONE_S-TRANSFERASE_1; Similar to IN2-1 protein.; K00799 glutathione S-transferase [EC:2.5.1.18]
OsI_16938	0.405613	0.00389156	0.0372266	0.693115	6.88585e-06	6.15748e-05	0.893717	2.16492e-10	1.99833e-09	1.19392	9.6396e-19	1.09082e-17	Os04g0556300; Glutathione peroxidase.; K00432 glutathione peroxidase [EC:1.11.1.9]
OsI_32151	-0.153921	0.744593	0.971468	-0.533467	0.170646	0.328033	-0.0889567	0.864175	0.967467	1.03345	0.00055953	0.00132646	Os09g0532800; Similar to peptidase S8 and S53, subtilisin, kexin, sedolisin.
OsI_38867	-0.16132	0.575476	0.868918	-0.493444	0.0844419	0.192854	-0.891528	0.00262423	0.00739515	-1.26667	2.93115e-05	8.37064e-05	pentatricopeptide repeat-containing protein At3g29230
OsI_36551	-0.112323	0.637468	0.91225	-0.482063	0.0358778	0.0983148	-0.589883	0.0128978	0.0303106	-1.24407	1.13017e-07	4.41417e-07	structural maintenance of chromosomes protein 5
OsI_18514	-0.131956	0.498361	0.829421	-0.340018	0.096809	0.213909	-0.743232	0.00159162	0.00473271	-1.35283	4.49222e-11	2.57852e-10	Os05g0155000; Similar to Protein MFP-b.; K10527 enoyl-CoA hydratase/3-hydroxyacyl-CoA dehydrogenase [EC:4.2.1.17 1.1.1.35 1.1.1.211]
OsI_38212	-0.00426203	1	1	0.622765	0.153608	0.304595	-0.474404	0.252756	0.381978	-1.50427	0.00085852	0.0019739	Os12g0441600; O-methyltransferase, family 2 domain containing protein.
OsI_03727	-0.759609	0.136361	0.420359	-0.390113	0.513198	0.716055	-0.982455	0.0580027	0.112119	-1.65736	0.00251578	0.00533071	Os01g0748300
OsI_11824	-0.0811491	0.81469	1	-0.150515	0.646604	0.820722	-0.396791	0.202237	0.318634	-1.12919	0.000321744	0.000792105	tRNA pseudouridine(38/39) synthase-like; K01855 tRNA pseudouridine38/39 synthase [EC:5.4.99.45]
OsI_38903	0.211586	0.180993	0.493132	0.278064	0.0775687	0.180862	0.154555	0.300398	0.435176	1.50262	4.11768e-25	7.41572e-24	Os12g0583500; BTB domain containing protein.
OsI_16877	-1.17119	0.0108925	0.0795471	-0.676056	0.1694	0.326237	-0.421779	0.526717	0.676907	-2.57491	7.66605e-07	2.70972e-06	Os04g0547600, ERF94, ETHYLENE_RESPONSE_FACTOR_94; Pathogenesis-related transcriptional factor and ERF domain containing protein.; K09286 EREBP-like factor
OsI_31693	-0.496334	0.0925685	0.330594	-0.171302	0.451264	0.654102	-0.19296	0.411973	0.56047	-1.02145	1.20335e-05	3.62909e-05	Os09g0466400; Similar to ZF-HD homeobox protein.
OsI_20990	-0.575463	0.124644	0.396189	-0.547333	0.15358	0.30459	-0.534198	0.120953	0.207915	-1.16792	0.00098387	0.00223782	Os05g0564100
OsI_11750	-0.281289	0.0981011	0.341594	-0.120712	0.476351	0.679522	-0.808905	9.90072e-07	5.43375e-06	-1.0227	1.5377e-08	6.68074e-08	Os03g0370400
OsI_02005	0.287832	0.244037	0.586456	0.128595	0.685585	0.850483	-0.598476	0.0329241	0.0686782	1.19008	1.86806e-07	7.10255e-07	peroxidase 56-like; K00430 peroxidase [EC:1.11.1.7]
OsI_36975	-0.0947782	0.864315	1	-0.573541	0.0755044	0.177082	-0.762203	0.0144255	0.0333794	-1.83472	8.66916e-07	3.04488e-06	Os11g0672700; RecQ DNA helicase, RNA silencing; K10901 bloom syndrome protein [EC:3.6.4.12]
OsI_11426	-0.552717	0.000863488	0.0118459	-0.487536	0.00310379	0.0129177	-0.572173	0.000468703	0.00157591	-1.4999	2.01102e-15	1.70707e-14	Os03g0332900; Protein kinase, core domain containing protein.
OsI_02178	-0.379597	0.151235	0.44619	-0.265388	0.29319	0.483952	-0.966663	0.00014224	0.000531342	-1.30906	2.09468e-07	7.91485e-07	Os01g0516600; Similar to Stable protein 1.
OsI_26190	0.00295332	1	1	-0.270741	0.317737	0.512434	-0.297742	0.306948	0.443203	-1.12984	0.000719875	0.00167841	Os07g0515900; Similar to cDNA, clone: J100054L12, full insert sequence.
OsI_28030	-0.330323	0.110715	0.36858	-0.471946	0.0248596	0.0728683	-0.389396	0.0522218	0.102271	-1.59872	3.94689e-12	2.51855e-11	Os08g0177800; Similar to RNase H domain-containing protein.
OsI_28154	-0.568167	0.224669	0.55937	-0.389364	0.353055	0.550727	-0.849349	0.13607	0.229637	-2.60881	2.88199e-06	9.42478e-06	Os08g0197800
XLOC_014030	-0.902703	0.803662	1	-7.16323	0.129255	0.267141	1.72348	0.0778454	0.14419	2.58496	0.00523945	0.0104995	-
OsI_07265	-0.061087	0.713111	0.956612	-0.231399	0.213574	0.386846	-0.0456805	0.7846	0.899474	-1.27847	2.46395e-11	1.45285e-10	Os02g0489800; K10400 kinesin family member 15
OsI_03896	-0.593307	0.0693366	0.277448	-0.232885	0.428866	0.632794	-0.716207	0.0402687	0.0817548	-2.82539	3.08726e-14	2.39598e-13	Os01g0770000; Uncharacterised protein family UPF0089 domain containing protein.
OsI_38162	0.268489	1	1	1.28204	0.400071	0.602919	0.562936	1	1	3.30212	0.000533067	0.00126964	Os09g0258700; K15382 solute carrier family 50 (sugar transporter)
OsI_38358	0.956673	0.0588884	0.250234	-1.29235	0.0312901	0.08805	1.37061	0.0914765	0.165026	-2.59352	0.00044169	0.0010659	Os12g0491800, KAURENE_SYNTHASE-LIKE_10, KSL10; Similar to Ent-kaurene synthase 1A.; K14037 ent-sandaracopimaradiene/labdatriene synthase [EC:4.2.3.29 4.2.3.99]
OsI_24918	-0.633995	0.120031	0.387544	-0.0167618	1	1	-0.389864	0.300591	0.435383	-1.27163	0.00531907	0.0106472	Os07g0151300; MAGE protein family protein.
OsI_11978	-0.0314029	0.854753	1	-0.108204	0.490075	0.693393	-0.310175	0.0384958	0.0786572	-1.07539	4.13295e-10	2.14363e-09	Os03g0406200; Elongation factor 1 beta 2.; K03232 elongation factor 1-beta
OsI_01712	-0.367397	0.418793	0.763923	-0.611146	0.165194	0.320457	-0.743902	0.102631	0.181191	-3.28605	9.74086e-09	4.32379e-08	GDSL esterase/lipase LIP-4-like
OsI_17517	-0.176036	0.349145	0.694298	-0.658689	0.000348595	0.00198044	-0.906984	4.72794e-06	2.3142e-05	-1.08593	9.31109e-09	4.14387e-08	Os04g0626600; Similar to OSIGBa0117N13.2 protein.
OsI_21149	-0.248721	0.508155	0.837553	-0.184809	0.641139	0.815833	0.571265	0.0793474	0.14659	1.64572	2.74841e-08	1.15829e-07	Os05g0582600; Peptidase S10, serine carboxypeptidase family protein.; K09645 vitellogenic carboxypeptidase-like protein [EC:3.4.16.-]
OsI_29324	0.410361	0.00511072	0.0453691	0.354378	0.0149649	0.0480944	0.51741	0.000300006	0.00104624	1.69828	2.02194e-30	5.26775e-29	Os08g0431100; Bromo adjacent region domain containing protein.
OsI_20481	-0.262712	0.298276	0.644612	-0.33001	0.202667	0.371988	-0.454805	0.0758033	0.14086	-1.59629	3.33273e-09	1.55871e-08	Os05g0498300; DNA mismatch repair protein MutS, core domain containing protein.; K08741 DNA mismatch repair protein MSH5
OsI_01426	-0.102539	0.444297	0.785709	-0.377296	0.00581584	0.0219438	-0.674513	4.69867e-07	2.72407e-06	-1.45112	6.6826e-22	9.68517e-21	Os01g0282800, BETA-TUBULIN_1, TUB1; Similar to Tubulin beta-5 chain (Beta-5 tubulin).; K07375 tubulin beta
OsI_22684	0.0575472	0.851082	1	-0.396616	0.11679	0.247083	-0.979546	0.00250447	0.00709494	-1.54501	2.68416e-08	1.13277e-07	Os06g0490400; Similar to Class III peroxidase 80.; K00430 peroxidase [EC:1.11.1.7]
OsI_37144	-0.05595	0.875407	1	-0.373767	0.13673	0.278792	-0.641207	0.0154471	0.0354348	-2.21562	1.79839e-09	8.64973e-09	Os12g0105500
OsI_03884	-0.0502343	1	1	0.68218	0.228292	0.406601	0.549796	0.386567	0.532383	1.4758	0.00486048	0.00979805	Os01g0768100
OsI_37435	0.0446927	0.806258	1	-0.280309	0.157546	0.310082	-0.452105	0.0115899	0.027544	-1.16773	5.27111e-10	2.69727e-09	Os12g0141600; Hypothetical conserved gene.
OsI_04564	-0.508246	0.340124	0.686615	-0.693244	0.097736	0.215336	-0.964918	0.018018	0.04052	-1.78205	5.8297e-05	0.000159452	tyrosine--tRNA ligase, cytoplasmic-like; K01866 tyrosyl-tRNA synthetase [EC:6.1.1.1]
OsI_17216	-0.492692	0.00376442	0.0363222	-0.262965	0.16911	0.325828	-0.343559	0.0400503	0.0814021	-1.06557	7.25666e-09	3.27107e-08	Os04g0594400; Aldo/keto reductase domain containing protein.
OsI_21951	0.0862043	0.545608	0.848479	-0.330728	0.0229021	0.0681646	-0.50212	0.000465752	0.00156737	-1.11782	1.43519e-14	1.14082e-13	HAUS augmin-like complex subunit 3-like; K16586 HAUS augmin-like complex subunit 3
OsI_14559	-0.0755334	0.616381	0.897062	-0.303566	0.059413	0.146649	-0.132834	0.367932	0.511183	-1.36711	4.49852e-14	3.44048e-13	zinc finger CCCH domain-containing protein 24-like; K15332 tRNA (uracil-5-)-methyltransferase [EC:2.1.1.-]
OsI_34670	-0.10561	0.530329	0.848479	0.0482385	0.786909	0.927221	-0.0438489	0.78087	0.896544	-1.07921	1.73082e-11	1.03516e-10	Os10g0563700; Similar to Nucleoside diphosphate kinase I (EC 2.7.4.6) (NDK I) (NDP kinase I) (PP18).; K00940 nucleoside-diphosphate kinase [EC:2.7.4.6]
OsI_16542	-0.217342	0.286811	0.635623	-0.86841	9.51627e-05	0.000634948	-0.984669	4.64413e-06	2.27573e-05	-1.67555	4.45004e-14	3.40596e-13	Os04g0503700; Alpha-1, 2 glucosyltransferase Alg10 domain containing protein.; K03850 alpha-1,2-glucosyltransferase [EC:2.4.1.256]
OsI_13166	-0.227886	0.454182	0.792992	-0.517111	0.0716084	0.169796	-0.853201	0.00451017	0.0119898	-1.48465	1.72724e-06	5.8302e-06	Os03g0700800; Similar to EIN2.; K14513 ethylene-insensitive protein 2
OsI_37090	-0.361144	0.229554	0.565875	0.0777397	0.791491	0.930739	0.335509	0.199932	0.315605	1.04586	1.13913e-05	3.4504e-05	Os11g0705900; GRAS transcription factor domain containing protein.
OsI_18924	0.146123	0.588759	0.87822	0.0379416	0.894928	1	-0.169419	0.539154	0.686852	-1.13346	6.0921e-05	0.000166197	Os05g0219800; DNA/RNA helicase, ATP-dependent, DEAH-box type, conserved site domain containing protein.; K11273 chromosome transmission fidelity protein 1 [EC:3.6.4.13]
OsI_18104	-0.684991	0.561005	0.858181	0.487398	0.573214	0.754963	0.138131	1	1	1.51664	0.0117448	0.0220093	Os05g0104200
OsI_34194	0.100465	0.464075	0.801337	-0.302653	0.03997	0.107062	-0.0605594	0.682067	0.811812	1.22105	2.85415e-21	3.95793e-20	pre-mRNA-processing factor 6-like; K12855 pre-mRNA-processing factor 6
OsI_20409	0.10276	0.584692	0.875386	-0.284324	0.136072	0.277842	-0.446962	0.0269581	0.0577595	-1.16247	5.21108e-08	2.12682e-07	Os05g0488100
OsI_04014	-0.170077	0.385559	0.733591	-0.182897	0.344509	0.540956	-0.613191	0.00162391	0.00481888	-1.66108	1.21479e-11	7.37678e-11	Os01g0785700; Pentatricopeptide repeat domain containing protein.
OsI_35142	0.0116381	1	1	-0.414342	0.152974	0.303605	-0.858216	0.00136715	0.00412916	-2.81279	2.56762e-15	2.16389e-14	Os11g0152500, RICE_TERMINAL_FLOWER_1/CENTRORADIALIS_HOMOLOG_1, RCN1; PEBP family protein.
OsI_11580	-0.104915	0.444506	0.785813	-0.326783	0.0183939	0.0568897	-0.394531	0.0042363	0.0113368	-1.34108	2.76238e-23	4.45426e-22	Os03g0352300; Similar to Nucleolar protein.; K14564 nucleolar protein 56
OsI_18806	-0.0888171	0.619294	0.898751	-0.40898	0.00746484	0.0270712	-0.682706	1.51769e-05	6.78517e-05	-1.15086	1.50961e-13	1.10338e-12	Os05g0200500
OsI_24485	-0.0539309	0.762421	0.98216	0.325388	0.130405	0.268767	0.411048	0.020657	0.0457575	1.07071	1.43721e-10	7.81717e-10	Os06g0717600; Zinc finger, RING/FYVE/PHD-type domain containing protein.
OsI_35737	-0.0305832	0.827135	1	-0.0651326	0.663821	0.83206	-0.339628	0.0161164	0.0367356	-1.09068	2.22236e-13	1.60435e-12	Os11g0265400; Glucose/ribitol dehydrogenase family protein.; K11165 dehydrogenase/reductase SDR family member 7 [EC:1.1.-.-]
OsI_09180	0.21801	0.19076	0.507877	0.518323	0.0017673	0.00805495	0.730526	2.48933e-06	1.28387e-05	1.33443	4.98208e-19	5.76824e-18	Os02g0781700
OsI_34726	6.1964	1	1	6.05889	1	1	6.98489	0.528268	0.676907	9.04985	0.0261702	0.045872	Os10g0570800; Hypothetical conserved gene.
XLOC_007090	5.64386	1	1	7.46489	0.162677	0.317308	7.92679	0.0632732	0.120854	9.81911	1.09292e-05	3.31702e-05	BAS79795.1 Os02g0617800, partial [Oryza sativa Japonica Group]
OsI_04338	-0.968684	0.0101922	0.0757493	0.594728	0.0369614	0.100702	0.629494	0.0536321	0.104738	2.16716	1.03631e-21	1.48222e-20	Os01g0835700; CCT domain containing protein.
OsI_17143	-0.537598	0.153821	0.450736	0.649321	0.0168637	0.0530322	0.65971	0.0244639	0.0531008	2.1058	2.14493e-18	2.35896e-17	Os04g0585700
OsI_18881	0.510816	0.0956079	0.336692	0.0491875	0.92019	1	-0.812576	0.0217346	0.0478704	-1.10371	0.00398866	0.00815863	Os05g0212100; Asp/Glu racemase, active site domain containing protein.
OsI_10090	3.71549	0.0129017	0.0903932	2.94145	0.175109	0.333588	3.29546	0.0433166	0.0871323	5	2.84559e-05	8.13774e-05	Os12g0563300; Hypothetical conserved gene.
OsI_08106	-1.25485	0.128932	0.405385	-0.636378	0.355092	0.552852	-1.38484	0.10404	0.183276	-11.573	5.24817e-05	0.000144531	Os02g0620200
OsI_05168	-0.154328	0.553407	0.852915	-0.529586	0.0452603	0.118114	-0.849252	0.00192879	0.00561665	-1.88356	5.34213e-10	2.73224e-09	Os04g0329500; Cyclin-like F-box domain containing protein.
OsI_36996	-0.0631058	0.717105	0.958622	-0.0934747	0.564052	0.7461	-0.653417	7.149e-05	0.000281946	-1.40789	3.70417e-15	3.08425e-14	Os11g0673100
OsI_23924	-0.194701	0.316656	0.666242	-0.702238	0.000199084	0.00121404	-0.807355	2.50078e-05	0.000107231	-1.2581	4.6512e-11	2.66326e-10	Os06g0650800; Similar to MRS2-5.; K16075 magnesium transporter
OsI_04535	-0.403923	0.0340858	0.175917	-0.949028	3.11642e-06	3.02584e-05	-0.821176	1.5883e-05	7.07396e-05	-1.51613	1.21513e-12	8.15287e-12	Os01g0863400
OsI_09856	0.300227	0.110644	0.368427	0.500931	0.00747985	0.0270997	0.791374	1.69435e-05	7.51013e-05	1.84628	4.31438e-23	6.83047e-22	Os03g0131100; Octicosapeptide/Phox/Bem1p domain containing protein.
OsI_26386	0.0826603	0.767858	0.985605	-0.472545	0.0923369	0.2065	-0.766299	0.00315086	0.00870733	-1.07207	5.74288e-05	0.00015719	Os07g0545900; Similar to EMB1417.
OsI_22304	0.224051	0.285367	0.635623	0.706138	0.000137463	0.000876687	0.718467	7.91534e-05	0.000309789	1.00831	5.3964e-09	2.4679e-08	Os06g0244200
OsI_31275	-0.888758	0.0133714	0.0925283	-0.432201	0.270094	0.459479	-0.497611	0.208516	0.326975	-2.78385	1.06933e-08	4.72801e-08	vacuolar iron transporter 1.2
OsI_26153	-0.853242	4.33215e-08	2.62239e-06	-0.109706	0.466797	0.669855	0.756372	3.1477e-06	1.5904e-05	1.54307	2.38261e-27	5.00955e-26	probable 5'-adenylylsulfate reductase 1, chloroplastic; K05907 adenylyl-sulfate reductase (glutathione) [EC:1.8.4.9]
OsI_07443	0.132217	0.615484	0.896603	-0.161905	0.484471	0.688032	-0.610716	0.00429147	0.0114653	-1.76102	6.46085e-11	3.63868e-10	Os02g0521700; Similar to Thioesterase family protein.; K17362 acyl-coenzyme A thioesterase 13 [EC:3.1.2.-]
OsI_20924	-0.136487	0.463654	0.800935	-0.529785	0.0021455	0.00946717	-0.626643	0.000227906	0.000815556	-1.66243	6.6073e-17	6.37292e-16	Os05g0555800; Similar to 60S ribosomal protein L35a-3.; K02917 large subunit ribosomal protein L35Ae
OsI_33285	-0.0669558	0.859862	1	-0.395579	0.19639	0.362916	-0.819884	0.0163585	0.0372236	-2.56405	5.15929e-10	2.64671e-09	Os10g0372700; Hypothetical conserved gene.
OsI_05125	-0.296619	0.0277907	0.153494	-0.633719	6.17489e-06	5.58082e-05	-0.912972	2.2222e-11	2.29453e-10	-1.09362	5.38001e-16	4.80344e-15	Os01g0938600
OsI_16719	-0.0182272	0.918848	1	0.552902	0.000286708	0.00166918	0.36144	0.0189519	0.0423613	1.16699	3.72232e-12	2.38022e-11	Os04g0527400; BRO1 domain containing protein.
OsI_22012	-0.0282412	0.833568	1	-0.297521	0.0291911	0.0830916	-0.48848	0.00154576	0.00461431	-1.24441	1.59552e-18	1.77262e-17	Os06g0196600; Similar to 3-oxoacyl-[acyl-carrier-protein] synthase I, chloroplast precursor (EC 2.3.1.41) (Beta-ketoacyl-ACP synthase I) (KAS I).; K09458 3-oxoacyl-[acyl-carrier-protein] synthase II [EC:2.3.1.179]
OsI_03029	-0.689392	0.00822264	0.0645222	-0.176757	0.486787	0.690416	0.267495	0.249963	0.378618	1.67541	1.74511e-17	1.77763e-16	Os01g0641800
OsI_25709	0.0282286	0.845512	1	-0.349801	0.0212761	0.0641881	-0.888738	3.79371e-09	2.97968e-08	-1.60692	1.27171e-24	2.23102e-23	Os07g0406300; K00036 glucose-6-phosphate 1-dehydrogenase [EC:1.1.1.49]
OsI_20079	0.324782	0.561523	0.858755	-0.396117	0.48573	0.689239	-1.10362	0.057855	0.111855	-1.21527	0.0183812	0.0332252	serine/threonine-protein kinase SAPK4-like; K14498 serine/threonine-protein kinase SRK2 [EC:2.7.11.1]
OsI_05630	0.0722211	0.878609	1	0.106115	0.769799	0.914517	-0.372628	0.254823	0.384532	-1.13633	0.00175338	0.00381324	Os02g0120600; Similar to Ubiquitin-conjugating enzyme E2-17 kDa 9 (EC 6.3.2.19) (Ubiquitin- protein ligase 9) (Ubiquitin carrier protein 9) (UBCAT4B).; K06689 ubiquitin-conjugating enzyme E2 D/E [EC:2.3.2.23]
OsI_30014	-0.4828	0.000966187	0.0128561	-0.63513	9.80933e-06	8.44795e-05	-0.983513	2.13834e-10	1.97559e-09	-2.53233	3.87808e-57	3.41944e-55	Os08g0531000, NPP1, NUCLEOTIDE_PYROPHOSPHATASE/PHOSPHODIESTERASE_1; Similar to Diphosphonucleotide phosphatase 1 precursor.
OsI_34765	-0.36937	0.0251432	0.143672	0.100684	0.5255	0.725018	0.747541	1.51151e-06	8.0807e-06	1.03847	1.58879e-11	9.54339e-11	Os10g0575600, ROC3, RICE_OUTMOST_CELL-SPECIFIC_GENE_3; Homeodomain-related containing protein.
OsI_18684	0.0179435	0.954129	1	-0.28996	0.106799	0.230433	-0.616167	0.00156356	0.00465972	-1.71023	2.15909e-19	2.56801e-18	Os05g0180400
OsI_25352	0.21452	0.637275	0.91206	-0.241216	0.518725	0.721113	-0.831602	0.0335859	0.0698821	-1.33921	0.000659724	0.00154846	Os07g0211000; Hypothetical conserved gene.
OsI_09991	-0.191878	0.396952	0.744929	-0.749154	0.00110341	0.00540338	-0.871587	0.000218811	0.000786325	-1.01259	4.45848e-05	0.000124015	uncharacterized LOC102707948
OsI_18380	-0.0349056	1	1	-1.37163	0.14141	0.286217	-1.44798	0.12776	0.217851	-2.61399	0.0240695	0.0425023	Os05g0137700
OsI_07634	-0.155044	0.314112	0.664001	-0.304162	0.0534938	0.135046	-0.750701	2.20672e-06	1.14819e-05	-1.05399	1.58774e-11	9.53897e-11	Os02g0554100; Similar to UVB-resistance protein UVR8.
OsI_10514	-0.145892	0.404358	0.750932	-0.447164	0.0119317	0.039889	-0.686526	0.000114447	0.000436431	-1.00195	3.81025e-08	1.58025e-07	protein root UVB sensitive 3
OsI_28577	0.0247566	0.913358	1	-0.259085	0.173805	0.332337	-0.692287	0.000178121	0.000651909	-1.59488	1.14252e-16	1.08282e-15	Os08g0278900; MIR domain containing protein.
OsI_00654	-0.0439382	0.741083	0.969664	-0.237028	0.0789187	0.183289	-0.337652	0.0133762	0.0312903	-1.23598	1.76788e-17	1.79962e-16	Os01g0180800; Heat shock protein Hsp70 family protein.; K09489 heat shock 70kDa protein 4
OsI_22325	-0.720635	0.0116371	0.0834569	-0.558054	0.034557	0.0954281	-0.622072	0.01841	0.0412935	-1.20121	3.80302e-05	0.000106835	Os06g0238900
OsI_00699	-0.263573	0.367238	0.714167	-0.794626	0.0145967	0.0471162	0.271533	0.371062	0.514946	1.22796	1.58405e-05	4.69962e-05	Os01g0187000
OsI_09110	0.263034	1	1	1.79355	0.0501319	0.128059	1.90046	0.0616926	0.118196	2.53605	0.000259566	0.000647811	Os02g0772000; K15172 transcription elongation factor SPT5
OsI_08243	-0.247483	0.301574	0.648385	-0.273018	0.250361	0.434737	-0.186903	0.473114	0.623331	-1.13136	4.57693e-06	1.45724e-05	Os02g0642600; Hypothetical conserved gene.
OsI_27901	-0.236499	0.0804316	0.30419	-0.0213626	0.881514	1	0.213148	0.105735	0.185683	1.4528	5.51388e-29	1.31729e-27	Os08g0159900; DEAD-like helicase, N-terminal domain containing protein.; K12811 ATP-dependent RNA helicase DDX46/PRP5 [EC:3.6.4.13]
OsI_37920	0.216221	0.16533	0.469021	-0.0586542	0.715432	0.873998	-0.622815	0.000692971	0.0022464	-1.00288	1.54871e-08	6.72666e-08	Os12g0239000
OsI_17271	-0.18391	0.211775	0.539754	-0.47666	0.00234948	0.0102157	-0.848072	4.63143e-08	3.13131e-07	-1.48298	3.46407e-18	3.7383e-17	Os04g0602500; Similar to Pectin acetylesterase.
OsI_17065	-0.198507	0.204074	0.52951	-0.491224	0.00297481	0.0124578	-0.98457	3.72506e-08	2.54613e-07	-1.50385	1.85366e-20	2.4271e-19	Os04g0576800; K12345 3-oxo-5-alpha-steroid 4-dehydrogenase 3 [EC:1.3.1.22 1.3.1.94]
XLOC_038776	-0.0113153	1	1	-0.912537	0.126472	0.262552	-1.38529	0.0252276	0.0545838	-2	0.0032807	0.00680128	-
OsI_25878	-0.169988	0.344899	0.690661	-0.408162	0.0200308	0.0609342	-0.774082	9.03472e-06	4.21076e-05	-1.28632	2.72391e-10	1.44022e-09	Os07g0457300
OsI_01008	-0.423249	0.261952	0.610417	-0.603089	0.123931	0.258444	-0.914176	0.0261658	0.0562988	-1.03145	0.0137415	0.0254308	Os01g0229500; Thioesterase superfamily domain containing protein.; K17362 acyl-coenzyme A thioesterase 13 [EC:3.1.2.-]
OsI_00340	0.08146	0.620997	0.899547	-0.458804	0.00934742	0.0325892	-0.655925	2.51296e-05	0.000107714	-1.67822	1.04562e-17	1.08688e-16	Os01g0142100; Peptidase M50 family protein.
XLOC_037714	0.152003	1	1	1.078	1	1	1.58496	0.659357	0.792424	4.63097	0.000102483	0.000270933	-
OsI_10389	-0.338802	0.61578	0.896771	-0.448985	0.530404	0.726649	-1.47207	0.0536026	0.1047	-2.3388	0.00857119	0.0165082	Os03g0197900
OsI_18372	-0.754337	2.77701e-06	9.84445e-05	-0.608482	0.000207819	0.00125973	-0.845794	7.6723e-08	5.02706e-07	-2.4791	6.50104e-44	3.3559e-42	Os05g0136900; Transferase family protein.
OsI_01036	-0.439821	0.219022	0.551081	-0.662088	0.0469929	0.121581	-0.715692	0.0448814	0.0897892	-1.37442	4.87155e-05	0.000134706	Os01g0233100; Similar to Cyclin-A1-2.; K06627 cyclin A
OsI_17281	0.234736	0.73272	0.964468	-0.0384741	1	1	-1.0666	0.0639323	0.121999	-2.078	0.00113607	0.00255487	Os04g0604200; Similar to Xyloglucan endotransglycosylase (Fragment).
OsI_32751	-0.0606734	0.765618	0.983796	-0.173246	0.377515	0.578556	-0.425652	0.0304301	0.0641416	-1.11212	5.21823e-07	1.88444e-06	Os10g0148800; Similar to F-box domain containing protein, expressed.; K10268 F-box and leucine-rich repeat protein 2/20
OsI_10177	-0.478261	0.389157	0.737545	-0.298179	0.586555	0.76696	-0.947105	0.127495	0.21749	-1.95869	0.00436462	0.00887291	Os03g0168600; Cytochrome P450 protein, Anther cutin biosynthesis and pollen exine formation
OsI_13346	0.334845	0.0522934	0.231974	-0.0929623	0.605093	0.784278	-0.293902	0.107643	0.188439	-1.03801	3.40597e-06	1.10319e-05	Os03g0724100; Phosphatidylinositol transfer protein-like, N-terminal domain containing protein.
OsI_07453	-0.0871276	0.547653	0.848479	-0.534048	0.00130439	0.0062199	-0.815533	3.2712e-08	2.25152e-07	-1.41511	1.02898e-19	1.25368e-18	Os02g0523300; K16572 gamma-tubulin complex component 5
OsI_35685	0.286621	0.563322	0.860106	-0.683366	0.0915761	0.205222	-0.210114	0.575905	0.713211	-1.79814	0.000856561	0.00196955	IDP2368; LOC100285171
OsI_17037	0.0203531	0.974889	1	-0.361895	0.328283	0.524726	-0.598029	0.0687053	0.129561	-1.21009	0.000671888	0.00157459	Os04g0571200; K19045 E3 ubiquitin-protein ligase BIG BROTHER and related proteins [EC:2.3.2.27]
OsI_39000	-0.0332872	0.921846	1	-0.537681	0.0235342	0.0697382	-0.86122	0.000176467	0.00064663	-1.76887	3.85931e-12	2.46524e-11	Os12g0601200; Uridine kinase family protein.
OsI_23648	0	1	1	6.12928	1	1	8.67948	0.045613	0.0910681	9.48516	0.00711779	0.0139198	hypothetical protein OsI_23648 [Oryza sativa Indica Group]
OsI_34818	0.128844	0.421373	0.765939	0.565843	0.000449739	0.00247352	0.523392	0.00103673	0.00322658	1.6997	1.30804e-27	2.82818e-26	Os12g0108500; K10268 F-box and leucine-rich repeat protein 2/20
OsI_30875	0.223626	0.898278	1	0.38448	0.500454	0.703744	0.344216	0.589894	0.726501	1.74042	0.000406006	0.000985397	Os05g0370000; Pentatricopeptide repeat domain containing protein.
XLOC_035750	-0.300533	0.279249	0.63148	-0.586113	0.0880783	0.199069	-0.664115	0.0320963	0.0671624	-1.38358	6.32321e-05	0.000172178	-
OsI_28614	0.235074	0.203747	0.529008	0.760691	1.34773e-05	0.000111815	0.919736	3.53229e-06	1.77299e-05	1.5414	2.73424e-23	4.41122e-22	Os08g0285600; Similar to phytosulfokine receptor.
OsI_35990	-2.34493	0.00876241	0.0675768	-0.245394	0.747854	0.897804	-0.72602	0.336868	0.478113	-2.50843	0.00163825	0.00358328	Os11g0454000, RAB16C, RESPONSIVE_TO_ABA_GENE_16C; Dehydrin RAB 16C.
OsI_07041	0.14728	0.492546	0.824694	-0.179364	0.391198	0.593231	-0.753075	0.000634732	0.00207367	-1.19901	9.16309e-08	3.61733e-07	Os02g0439200; Protein kinase PKN/PRK1, effector domain containing protein.
OsI_14428	-0.631493	0.00211631	0.0235899	-0.893907	4.1784e-05	0.000305764	-0.848147	2.43468e-05	0.000104623	-1.02728	1.56311e-07	6.00295e-07	Os03g0859800; Ovarian tumour, otubain domain containing protein.
OsI_29280	-0.0414892	0.7926	0.99919	-0.206514	0.221064	0.397093	0.00821115	0.960615	1	-1.01767	1.08205e-09	5.3399e-09	Os08g0421800; Similar to Mitogen-activated protein kinase kinase kinase 1 (EC 2.7.1.-) (Arabidospsis NPK1-related protein kinase 1). Splice isoform 1S.
OsI_00200	0.352672	0.768697	0.986236	-2.32193	0.0412031	0.109624	-0.189478	0.883556	0.984691	-4.43741	0.00474867	0.00958849	Os05g0524500; Protein kinase, core domain containing protein.
OsI_00724	-0.0404832	0.799757	1	-0.137829	0.363199	0.562144	-0.263763	0.103793	0.182894	-1.02799	2.84486e-08	1.19596e-07	Os01g0191100; Similar to Acidic ribosomal protein P2a-4 (Fragment).; K02943 large subunit ribosomal protein LP2
OsI_19442	-0.223965	0.243534	0.586138	-0.933821	7.41676e-06	6.58563e-05	-0.93546	2.58254e-06	1.32858e-05	-1.1375	5.19463e-08	2.12039e-07	Os05g0317300
OsI_13980	-0.358581	0.20697	0.533701	-0.140715	0.660664	0.829222	0.0131006	1	1	-1.44104	2.14335e-06	7.13935e-06	uncharacterized LOC102719848
OsI_23490	-0.251281	0.183647	0.496273	-0.551791	0.00397282	0.0159186	-0.640285	0.000841396	0.00267421	-1.05931	4.91027e-08	2.01239e-07	Os06g0581300
OsI_22008	-0.413551	0.419623	0.764556	-1.16125	0.0245592	0.072176	-0.0940019	0.868274	0.971119	-1.66475	0.00283948	0.00595496	Os06g0195900; NOG, C-terminal domain containing protein.; K06943 nucleolar GTP-binding protein
OsI_09723	-1.86507	0.653938	0.921071	1.26617	0.345106	0.541641	1.5174	0.174304	0.282265	2.53215	0.0278666	0.0485469	Os03g0114900; Similar to putaive mitochondrial inner membrane protein [Oryza sativa (japonica cultivar-group)].; K17794 mitochondrial import inner membrane translocase subunit TIM23
OsI_15965	-0.171011	0.274937	0.626154	-0.470249	0.0028594	0.0120427	-0.770007	2.60135e-06	1.3375e-05	-1.71807	2.31227e-17	2.33045e-16	Os04g0434300; MiaB-like tRNA modifying enzyme, archaeal-type domain containing protein.; K15865 threonylcarbamoyladenosine tRNA methylthiotransferase CDKAL1 [EC:2.8.4.5]
XLOC_029587	-0.109934	0.819132	1	-0.735659	0.0125841	0.0417024	-0.908852	0.00748425	0.0187278	-1.18371	0.000268873	0.00066945	-
OsI_37998	-0.465292	0.403833	0.750467	-0.0475657	0.951899	1	-0.789914	0.0963009	0.172275	-1.48699	0.010095	0.0191755	Os12g0283100; Nucleotidyltransferase domain containing protein.
OsI_09561	-0.22165	0.343518	0.688965	-0.0934363	0.713883	0.872808	0.697385	0.00190507	0.00555398	1.16392	1.41712e-07	5.47051e-07	myosin heavy chain, muscle-like
OsI_04376	-0.0628298	0.672311	0.931237	0.24033	0.0814263	0.187792	0.478318	0.000437446	0.00147977	1.26539	2.87553e-18	3.12417e-17	Os01g0840200; HSP20-like chaperone domain containing protein.
OsI_09965	-0.0122686	0.934725	1	-0.010158	0.943213	1	0.27811	0.0397582	0.0809282	1.01661	1.45173e-13	1.06311e-12	Os03g0142800; Similar to MRP-like ABC transporter.
OsI_11382	0.387246	0.401032	0.74836	-0.160465	0.744659	0.895279	-0.298393	0.494516	0.646953	-3.28445	6.89111e-08	2.76624e-07	Os04g0443300; Endoglucanase 11.; K01179 endoglucanase [EC:3.2.1.4]
OsI_13813	-0.0970001	0.456955	0.795588	-0.503499	0.00016966	0.0010567	-0.804726	3.17911e-10	2.88052e-09	-1.09269	1.17567e-15	1.01954e-14	Os03g0787300; Similar to DnaJ homolog.; K09503 DnaJ homolog subfamily A member 2
OsI_32462	-0.299071	0.490164	0.823068	0.338358	0.274586	0.464747	0.444915	0.164457	0.269043	1.65827	1.28179e-10	7.00303e-10	Os09g0569800; Serine/threonine protein kinase-related domain containing protein.
OsI_24576	-0.38318	0.0229751	0.135777	-0.695087	9.79405e-05	0.000651048	-0.909034	2.14308e-05	9.31401e-05	-1.57935	7.91941e-16	6.9647e-15	Os07g0102400
OsI_17708	-0.178868	0.213551	0.542533	-0.516344	0.00156836	0.0072695	-0.777864	6.18799e-06	2.96893e-05	-1.22412	2.24688e-17	2.26755e-16	Os04g0652400; Similar to Sulphate transporter protein.; K17471 sulfate transporter 3
OsI_13220	-0.3117	0.323198	0.671995	-0.659783	0.0165838	0.0523162	-0.859368	0.00178975	0.00525385	-1.08205	0.000125311	0.000327536	Os03g0708500; Capsid/spike protein, ssDNA virus domain containing protein.
OsI_16324	-0.206812	0.50117	0.831827	-0.502761	0.0997488	0.218327	-0.712631	0.043543	0.0874921	-1.91042	8.58696e-06	2.64137e-05	pachytene checkpoint protein 2 homolog
OsI_19914	-0.138118	0.48806	0.821528	-0.77488	0.000205893	0.00124978	-0.833871	5.72593e-05	0.000229887	-1.92682	2.11785e-16	1.96089e-15	Os05g0404000; Mitochodrial transcription termination factor-related family protein.; K15032 mTERF domain-containing protein, mitochondrial
OsI_10330	-0.359663	0.0607589	0.255191	-0.491522	0.0113158	0.0381935	-0.835386	8.87257e-06	4.14248e-05	-1.38349	1.05686e-12	7.14126e-12	Os03g0190800; Similar to Ubiquitin carboxyl-terminal hydrolase 3 (EC 3.1.2.15) (Ubiquitin- specific processing protease 3) (AtUBP3).; K11842 ubiquitin carboxyl-terminal hydrolase 12/46 [EC:3.4.19.12]
OsI_12290	-0.476836	0.0530813	0.234088	-0.24091	0.343684	0.53993	-0.326783	0.170139	0.276798	-1.33627	2.00127e-07	7.58163e-07	Os03g0566600; Methyltransferase FkbM domain containing protein.
OsI_25599	-0.623437	0.12478	0.396367	-0.349074	0.368913	0.568533	-0.849896	0.0243824	0.0529502	-1.03847	0.0104842	0.0198468	Os11g0195800
OsI_37955	0.285569	0.300171	0.646849	0.471767	0.0377105	0.102347	0.826691	9.25147e-05	0.000358297	1.67408	9.97981e-19	1.12681e-17	Os12g0256000; Alpha/beta hydrolase fold-3 domain containing protein.
OsI_35241	-0.0509964	0.880589	1	-0.457705	0.190375	0.354609	-0.359119	0.291532	0.427629	-1.05817	0.00572865	0.0113894	Os11g0162900
OsI_27452	-0.042887	0.841146	1	0.0661275	0.709384	0.869305	-0.225441	0.19508	0.309143	-1.0705	4.60038e-09	2.11687e-08	Os07g0694600; Prephenate dehydratase domain containing protein.; K05359 arogenate/prephenate dehydratase [EC:4.2.1.91 4.2.1.51]
OsI_02763	0.0853176	0.845448	1	-0.668245	0.108688	0.233544	-0.575881	0.166964	0.272503	-1.42005	0.00144234	0.0031817	Os01g0605200
OsI_24291	-0.784103	0.0633315	0.261721	-0.847997	0.073883	0.173938	-0.648337	0.0812865	0.149693	-2.08193	3.73152e-06	1.20149e-05	Os06g0693500; Zinc finger, C2H2-like domain containing protein.; K14816 pre-60S factor REI1
OsI_21565	0.455798	0.222683	0.556841	0.241008	0.487843	0.691298	0.959521	0.00410199	0.0110179	1.20436	9.18826e-05	0.000244603	Os06g0140000
OsI_15407	-2.654	0.168227	0.473858	-9.47843	0.0291435	0.0829873	-2.88349	0.110243	0.192153	-9.47843	0.0286007	0.0496783	hypothetical protein OsI_15407 [Oryza sativa Indica Group]
OsI_16417	-0.859294	1.13254e-05	0.000331429	-0.353116	0.079208	0.183796	-0.917621	1.55343e-06	8.29032e-06	-1.30459	3.47689e-12	2.23171e-11	ankyrin repeat domain-containing protein 17
OsI_29516	-0.312472	0.20543	0.531529	-0.133847	0.572578	0.754319	0.104011	0.742924	0.864989	-1.01271	7.44707e-05	0.000200578	Os08g0465700; Cytochrome P450 family protein.
OsI_29757	-0.0650198	1	1	0.372858	0.416332	0.619575	-0.352822	0.529037	0.676907	-1.79518	0.00333462	0.00690601	Os08g0499400
OsI_07489	0.0827121	0.727795	0.962921	-0.138836	0.537274	0.732171	0.144596	0.533277	0.680899	-1.08481	3.48736e-06	1.12787e-05	Os02g0529700; Similar to Acidic ribosomal protein P2a-4 (Fragment).; K02943 large subunit ribosomal protein LP2
OsI_25883	-0.100225	0.628219	0.904681	-0.230839	0.289459	0.482062	-0.786008	0.000374299	0.00128105	-1.25595	5.74827e-08	2.33171e-07	Os07g0458800; Similar to Serine/threonine-protein kinase 19.; K08880 serine/threonine kinase 19 [EC:2.7.11.1]
OsI_14063	-0.242986	0.25122	0.5963	-0.526379	0.0149338	0.04802	-0.234435	0.263427	0.394882	-1.04469	2.82104e-06	9.24527e-06	Os03g0816400; GTP-binding protein, HSR1-related domain containing protein.
OsI_35252	-0.151015	0.487755	0.821481	-0.453331	0.0520366	0.13206	-0.634716	0.0115268	0.0274175	-2.00222	5.27359e-16	4.71532e-15	Os11g0167300
OsI_12884	-0.669288	0.00814527	0.0640443	0.22104	0.347325	0.54425	0.621586	0.00329545	0.00905449	1.27921	1.52198e-09	7.38199e-09	Os03g0660700
OsI_02081	0.557675	0.343125	0.6887	0.436099	0.4292	0.633065	0.777136	0.132837	0.225251	1.08246	0.0242913	0.0428544	Os01g0500400
OsI_09144	-0.0567511	0.885205	1	-0.782145	0.0122083	0.0406213	-0.73557	0.0217013	0.0478107	-1.10356	4.59167e-05	0.000127487	Os02g0776400; Similar to nuclear transcription factor Y subunit A-3.; K08064 nuclear transcription factor Y, alpha
OsI_00486	0.172162	0.253916	0.599924	-0.176805	0.224895	0.402117	-0.403664	0.00507203	0.0132847	-1.00471	7.96294e-11	4.4477e-10	Os01g0158200; Similar to Serine carboxypeptidase II-1 precursor (EC 3.4.16.6) (CP-MII.1) (Fragment).; K16297 serine carboxypeptidase-like clade II [EC:3.4.16.-]
OsI_31911	-1.42884	0.0508895	0.227709	-0.222392	0.814124	0.948894	1.45066	0.0284251	0.0604744	4.52476	2.4876e-53	1.91646e-51	uncharacterized LOC102711833
XLOC_013087	-0.0257546	1	1	-0.335941	0.0788995	0.183264	-0.94983	3.166e-05	0.00013333	-1.57272	5.58595e-09	2.55e-08	-
OsI_11783	-0.800752	0.137123	0.421684	-0.105897	0.883603	1	-0.864733	0.0827752	0.151803	-1.55317	0.00708729	0.0138629	Os03g0376000; emp24/gp25L/p24 family protein.
OsI_31512	0.190449	0.309562	0.658921	0.195156	0.272328	0.462372	0.398735	0.0260235	0.056036	1.11506	1.09435e-11	6.67596e-11	Os09g0438400; Similar to Choline/ethanolamine kinase.; K00894 ethanolamine kinase [EC:2.7.1.82]
OsI_29365	0.174828	0.542921	0.848479	-0.416378	0.125457	0.260819	-0.724628	0.00659273	0.016748	-1.30296	1.91002e-06	6.4098e-06	6-phosphofructokinase 5, chloroplastic-like; K00850 6-phosphofructokinase 1 [EC:2.7.1.11]
OsI_32993	-0.22543	0.60458	0.889297	-0.972255	0.038082	0.103116	-0.897293	0.0741182	0.138226	-2.65088	2.20714e-05	6.40315e-05	hypothetical protein OsI_32993 [Oryza sativa Indica Group]
OsI_14476	-0.341208	0.0987289	0.34308	-0.667213	0.000836714	0.00425825	-0.702755	0.000759194	0.00243754	-1.04491	4.35537e-06	1.39135e-05	Os04g0228000; Peptidase A1 domain containing protein.
OsI_38859	-0.0880685	0.825076	1	-0.790499	0.00836795	0.0297209	-0.464615	0.106192	0.186347	-1.26092	4.35527e-05	0.000121288	Os12g0577100; Nucleotide-binding, alpha-beta plait domain containing protein.
OsI_06641	-0.408526	0.164889	0.468299	-0.690684	0.0227421	0.0677615	0.0280793	0.959154	1	-2.27021	5.43104e-13	3.78461e-12	BAG family molecular chaperone regulator 6-like
OsI_34449	-0.0888622	0.581931	0.873808	-0.492634	0.00413491	0.0164766	-0.417579	0.0120057	0.0284327	-1.32252	2.31604e-13	1.66764e-12	Os10g0533000; NAD(P)-binding domain containing protein.
OsI_24712	-0.164097	0.504062	0.834176	-0.568703	0.0117068	0.0392872	-0.519655	0.0181136	0.040696	-1.11268	4.64188e-05	0.000128764	uncharacterized LOC102719784
OsI_26725	-0.213807	0.421179	0.765827	-0.147474	0.564993	0.746922	-0.0541143	0.877033	0.979043	-1.25504	5.68334e-06	1.78879e-05	Os07g0595800; Prefoldin domain containing protein.
XLOC_023800	-0.523639	0.000233308	0.00417554	-0.471206	0.00301126	0.0125893	-0.563387	0.000222894	0.000799587	-1.72113	2.38283e-36	8.5827e-35	-
OsI_03516	-0.269487	0.165592	0.469454	0.017895	0.934439	1	0.79105	1.79288e-05	7.91357e-05	2.21798	4.66858e-37	1.74974e-35	Os01g0716800; Endonuclease/exonuclease/phosphatase domain containing protein.
OsI_05495	-0.541273	0.0566004	0.243402	-0.0115246	0.968259	1	-0.511399	0.0718363	0.134565	-1.61649	1.53532e-08	6.67232e-08	Os02g0106100; Similar to Fructosyltransferase.; K01193 beta-fructofuranosidase [EC:3.2.1.26]
OsI_11534	0.184539	0.17401	0.482972	0.456271	0.000620073	0.00327838	0.718563	3.85567e-08	2.62951e-07	1.06588	5.03044e-17	4.91729e-16	Os03g0344700; Similar to AAA-type ATPase family protein.
OsI_23610	-0.619143	0.00654975	0.054725	-0.856302	5.38876e-05	0.00038342	-0.969808	6.02624e-05	0.000240963	-1.52939	1.70269e-09	8.21275e-09	Os06g0602500; Serine/threonine protein kinase-related domain containing protein.
OsI_24141	-0.376183	0.127409	0.401834	-0.279114	0.250763	0.435234	-0.24304	0.324873	0.464301	-1.15391	0.000406742	0.000987025	Os06g0676700; Similar to High pI alpha-glucosidase.; K01187 alpha-glucosidase [EC:3.2.1.20]
OsI_13895	-5.73697	0.527142	0.846802	1.39232	0.530449	0.726655	2.39232	0.064347	0.122601	3.40088	0.00432355	0.00879528	Os06g0597250; Similar to B protein.
OsI_31325	0.0569379	0.704642	0.951815	-0.192527	0.181679	0.34238	-0.609498	3.93911e-05	0.000163034	-1.03055	2.04519e-11	1.2158e-10	Os09g0408600; Similar to Dihydrolipoamide S-acetyltransferase (EC 2.3.1.12).; K00627 pyruvate dehydrogenase E2 component (dihydrolipoamide acetyltransferase) [EC:2.3.1.12]
OsI_15553	-0.641199	1.25175e-05	0.000357976	-0.830527	1.31458e-08	2.04692e-07	-0.909707	8.53086e-11	8.25082e-10	-1.37641	1.10817e-22	1.69975e-21	Os04g0372800; Nucleotide-binding, alpha-beta plait domain containing protein.
OsI_37198	-0.359187	0.0700379	0.279196	-0.657741	0.000462495	0.00253357	-0.698949	0.000502008	0.00167732	-1.28213	2.03337e-08	8.71144e-08	Os12g0110300; Similar to cDNA, clone: J065191E12, full insert sequence.
OsI_27126	0.172048	0.664676	0.925691	-0.207595	0.63466	0.810163	-0.188099	0.665718	0.796822	-1.41858	0.000739601	0.00171993	probable receptor-like protein kinase At5g39030-like
OsI_37643	0.469526	0.29393	0.640509	-0.491557	0.394769	0.597094	-0.896731	0.0651406	0.123794	-1.98912	0.000253127	0.000632518	Os12g0173366; Preprotein translocase Sec, Sec61-beta subunit, eukarya domain containing protein.; K09481 protein transport protein SEC61 subunit beta
OsI_29350	-0.310942	0.179943	0.491474	-0.514573	0.0321364	0.0899641	-0.741297	0.00202325	0.00586499	-1.31675	2.01768e-07	7.63999e-07	Os08g0435800; Similar to Lipoate protein ligase-like protein.
OsI_02387	-0.127379	0.702325	0.950152	-0.453475	0.194937	0.360825	-0.511673	0.125256	0.21431	-1.72348	4.55174e-06	1.44983e-05	Os01g0551800; Similar to protein ABIL1.
OsI_36148	0.667425	0.185877	0.499989	-0.192645	0.71244	0.871751	-0.820676	0.134683	0.227719	-1.44361	0.00645714	0.0127182	Os11g0490200
OsI_16773	-0.307227	0.580888	0.873036	-1.50399	0.0287251	0.0820501	-1.16389	0.055023	0.107132	-1.81769	0.0019709	0.00425296	Os04g0533900; Heavy metal transport/detoxification protein domain containing protein.
OsI_31261	0.241426	0.424738	0.768794	-0.788002	0.0165951	0.0523311	-0.936185	0.00662444	0.0168173	-1.2879	0.00203562	0.0043793	Os09g0394100; Malonyl-CoA decarboxylase family protein.; K01578 malonyl-CoA decarboxylase [EC:4.1.1.9]
OsI_17142	-0.131087	0.454387	0.793045	-0.583481	0.00216798	0.00955384	-0.702936	0.000104124	0.000399611	-1.09484	2.48403e-07	9.30764e-07	Os04g0585600; Similar to H0307D04.4 protein.
OsI_25404	-0.0774183	0.600508	0.88682	-0.337751	0.025219	0.0737436	-0.422654	0.00237148	0.00675705	-1.40052	1.80714e-17	1.83835e-16	Os07g0224000; K02896 large subunit ribosomal protein L24e
OsI_21676	-0.0602175	0.894911	1	-0.38807	0.337535	0.534529	-0.878255	0.0490905	0.0968965	-1.3356	0.00151821	0.00333829	Os06g0148700
OsI_11522	-0.120458	0.413347	0.75919	-0.242624	0.117454	0.247948	-0.535112	0.000236975	0.00084435	-1.25613	1.65615e-16	1.5494e-15	Os03g0343500; Similar to 60S ribosomal protein L22-2.; K02891 large subunit ribosomal protein L22e
OsI_19806	0.245151	0.61193	0.894092	-0.261319	0.536382	0.73138	-0.220759	0.573143	0.710712	-1.37753	0.00165033	0.00360688	Os05g0387900; Similar to Protein N-terminal glutamine amidohydrolase.
OsI_05757	-0.0136922	0.983402	1	-0.580427	0.0249689	0.0731393	-0.835334	0.000990812	0.00309628	-1.5376	2.54903e-08	1.07918e-07	Os02g0135200
OsI_27165	-0.42541	0.0759475	0.294459	-0.598247	0.0164614	0.052022	-0.906435	8.66614e-05	0.000336995	-1.38674	4.47084e-09	2.06068e-08	uncharacterized LOC102714392
OsI_04177	-0.282452	0.568003	0.863272	0.123762	0.784709	0.92524	-0.117488	0.779467	0.895572	-1.54971	0.00107321	0.00242583	Os01g0812800; Ribosomal protein L30e domain containing protein.; K02908 large subunit ribosomal protein L30e
OsI_29033	0.217098	0.733307	0.964845	0.504675	0.514638	0.717173	0.201098	0.794057	0.908033	1.25892	0.0125953	0.0234661	Os08g0372900; Similar to Rhodopsin (Fragment).
OsI_35476	-0.207166	0.399551	0.746932	-0.667185	0.00574593	0.0217097	-0.90769	0.000102357	0.000393471	-1.4444	5.20937e-09	2.3863e-08	Os11g0208000; Cyclin-like F-box domain containing protein.
OsI_15095	-0.0587119	0.680051	0.936005	-0.534543	0.000161012	0.00100968	-0.622371	3.40761e-06	1.71463e-05	-1.20435	7.72821e-19	8.83042e-18	probable cleavage and polyadenylation specificity factor subunit 1-like; K14401 cleavage and polyadenylation specificity factor subunit 1
OsI_22288	-0.442889	0.0140474	0.0960054	-0.263088	0.20311	0.372408	-0.764999	2.45228e-05	0.000105335	-1.67759	7.01476e-18	7.38717e-17	Os06g0233800
XLOC_011024	0.109825	0.610388	0.893175	-0.374685	0.0950858	0.211153	-0.0730902	0.734371	0.857857	-1.20032	2.20756e-07	8.3105e-07	-
OsI_19541	-0.194109	0.141935	0.430976	-0.616777	2.29688e-05	0.000178822	-0.93547	1.96546e-12	2.28852e-11	-1.77835	2.29749e-39	9.5476e-38	BTB/POZ domain-containing protein At2g30600-like
OsI_00276	-0.896164	0.180011	0.49157	-0.896164	0.144272	0.290439	-0.896164	0.174596	0.282603	-2.67377	0.000822163	0.0018956	Os02g0452800
OsI_30588	0.00702088	0.961138	1	-0.15187	0.264798	0.45284	-0.193448	0.142575	0.238887	-1.08974	1.85279e-14	1.45683e-13	Os09g0258600; Similar to 60S ribosomal protein L17-1.; K02880 large subunit ribosomal protein L17e
OsI_01590	-0.121959	0.430246	0.77325	-0.44048	0.00461257	0.0180109	-0.690316	5.18754e-06	2.5238e-05	-1.30773	3.1191e-18	3.37798e-17	Os01g0311500; Similar to PHS1 (PROPYZAMIDE-HYPERSENSITIVE 1); phosphoprotein phosphatase/ protein tyrosine/serine/threonine phosphatase.; K14165 atypical dual specificity phosphatase [EC:3.1.3.16 3.1.3.48]
OsI_16318	-0.0897244	0.678085	0.934814	-0.492748	0.0118022	0.0395474	-0.862496	3.00235e-05	0.000126928	-1.58909	4.54358e-12	2.87883e-11	Os04g0477900; Similar to Cysteine proteinase EP-B 1 precursor (EC 3.4.22.-).
XLOC_002563	0.118839	0.727499	0.962921	-0.282831	0.0744613	0.175069	-0.434092	0.00418098	0.0112093	-1.52103	5.56386e-16	4.96468e-15	-
OsI_36121	-0.0287107	0.855632	1	-0.653798	0.000187828	0.00115445	-0.891933	3.49681e-08	2.3987e-07	-2.03951	6.68598e-31	1.78456e-29	Os11g0484300, MINI-CHROMOSOME_MAINTENANCE_PROTEIN_2, MCM2; Similar to Mcm2-prov protein.; K02540 DNA replication licensing factor MCM2 [EC:3.6.4.12]
OsI_20982	-0.504251	0.33281	0.679447	-0.263034	0.639159	0.8141	-0.31669	0.572382	0.709994	-1.50155	0.00944997	0.0180526	E3 SUMO-protein ligase MMS21-like
OsI_17401	-0.23951	0.57551	0.868926	-0.416941	0.36365	0.562681	-0.284372	0.519294	0.671803	-1.51141	0.000217688	0.000549589	Os01g0256400; Similar to Dynein light chain 1 protein DLC-1 (Fragment).; K10418 dynein light chain LC8-type
OsI_16281	-0.182864	0.578653	0.871266	-0.493464	0.12119	0.254126	-0.559427	0.0347485	0.0719459	-1.29078	1.60449e-06	5.44068e-06	Os04g0473900; Similar to OSIGBa0135C13.1 protein.
OsI_05172	-0.239717	0.627572	0.904196	0.0331962	0.953558	1	-0.169764	0.716914	0.842816	-1.32775	0.00171328	0.00373427	Os01g0948100; Restriction endonuclease, type II-like, core domain containing protein.; K08991 crossover junction endonuclease MUS81 [EC:3.1.22.-]
OsI_04007	-0.321928	0.565458	0.861507	-0.10276	0.837916	0.967516	-0.403065	0.282468	0.417665	-1.55374	0.000287034	0.00071159	Os01g0784200; Serine/threonine protein kinase-related domain containing protein.
OsI_37609	-0.520832	0.20999	0.537612	-0.191525	0.639214	0.814136	-0.36257	0.365299	0.508357	-1.70774	0.000369317	0.000901947	Os12g0168200; RNA polymerase II subunit A, C-terminal domain phosphatase domain containing protein.; K15544 RNA polymerase II subunit A C-terminal domain phosphatase SSU72 [EC:3.1.3.16]
OsI_27043	-0.19304	0.177336	0.487708	-0.411858	0.00258976	0.0110934	-0.826135	2.04854e-08	1.44748e-07	-1.81601	3.21677e-37	1.22061e-35	Os07g0639600; Peptidase C15, pyroglutamyl peptidase I family protein.; K01304 pyroglutamyl-peptidase [EC:3.4.19.3]
OsI_23929	-0.205961	0.259559	0.607489	-0.529047	0.00373057	0.0151035	-0.990822	1.14956e-07	7.35394e-07	-1.57578	3.32075e-16	3.02056e-15	Os06g0651100; Similar to NADPH HC toxin reductase.
OsI_01770	-0.158801	0.331598	0.678425	-0.378341	0.0230777	0.0686459	-0.551178	0.000665163	0.00216407	-1.1672	1.09161e-10	6.0157e-10	Os04g0319600; tRNA methyltransferase complex GCD14 subunit domain containing protein.; K07442 tRNA (adenine57-N1/adenine58-N1)-methyltransferase [EC:2.1.1.219 2.1.1.220]
OsI_06402	-0.00843914	0.95515	1	-0.24341	0.0738277	0.173835	-0.369123	0.0059761	0.0153512	-1.01326	8.16627e-13	5.58978e-12	Os02g0220600; K03233 elongation factor 1-gamma
OsI_37700	-0.191141	0.599444	0.88603	-0.864412	0.0131588	0.0432768	-0.854858	0.0196651	0.0437889	-2.6223	6.73644e-09	3.04738e-08	Os12g0181900; Pentatricopeptide repeat domain containing protein.
OsI_25694	-0.186198	0.551201	0.851161	-0.49356	0.112142	0.239475	-0.434403	0.16401	0.268701	-2.32583	7.12758e-10	3.59537e-09	Os07g0295000; Mitochondrial carrier protein domain containing protein.; K15111 solute carrier family 25 (mitochondrial S-adenosylmethionine transporter), member 26
OsI_38244	-0.0969226	0.679439	0.935597	-0.642484	0.0123614	0.0410834	-0.941165	3.0883e-05	0.000130255	-1.50519	1.77358e-10	9.5767e-10	Os12g0456100
OsI_21820	0.00566338	0.967752	1	-0.10931	0.48114	0.684262	0.263263	0.0527966	0.103278	1.03685	2.73799e-16	2.50844e-15	pre-mRNA-processing-splicing factor 8-like; K12856 pre-mRNA-processing factor 8
OsI_07707	0.0459984	0.876194	1	-0.422326	0.0605126	0.148717	-0.982963	2.72111e-05	0.000115953	-1.08338	1.53192e-05	4.55427e-05	Os02g0565400; Pentatricopeptide repeat domain containing protein.
OsI_20055	1.29571	0.0718679	0.28356	0.844955	0.354471	0.552281	0.982804	0.207117	0.325116	1.75058	0.00694755	0.0136131	Os05g0428800
OsI_05266	0.0695062	0.731826	0.964304	0.160154	0.410819	0.614162	-0.0540913	0.774737	0.891445	-1.01951	8.79212e-07	3.0863e-06	Os01g0957200
OsI_27623	-0.564242	0.0294139	0.15933	-0.286339	0.217912	0.392664	-0.596784	0.0224131	0.0491732	-1.52316	8.14091e-09	3.64864e-08	Os08g0118900; Adenylate kinase family protein.
OsI_05846	-0.234767	0.271005	0.621811	-0.433977	0.0202227	0.061455	-0.504481	0.00614108	0.0157169	-1.21147	1.38622e-09	6.75463e-09	Os02g0147600
OsI_29337	-0.159998	0.509368	0.838862	-0.291463	0.20955	0.381333	-0.74342	0.0012847	0.00390406	-1.35579	7.99568e-05	0.000214503	Os08g0433300; Sialidase domain containing protein.
OsI_07547	-0.200996	0.286378	0.635623	-0.452717	0.0334907	0.0930342	-0.492773	0.0100178	0.0242377	-1.23522	2.16866e-07	8.16911e-07	Os02g0536400; Nucleotide-binding, alpha-beta plait domain containing protein.
OsI_04194	0.3512	0.0158387	0.104958	0.569217	0.000124395	0.00080058	0.831485	2.05917e-09	1.66836e-08	1.1435	4.36585e-17	4.29933e-16	Os01g0814400
OsI_33440	-0.209528	0.324801	0.673442	-0.570424	0.00986413	0.0340605	-0.943279	4.80978e-05	0.000195755	-1.5386	7.87751e-11	4.40402e-10	Os10g0394000; Similar to GDSL-like Lipase/Acylhydrolase family protein, expressed.
OsI_12003	-0.705496	0.0487741	0.221594	-0.735742	0.0398982	0.106945	-0.883676	0.0159811	0.0364762	-1.73574	1.02149e-05	3.11201e-05	ubiquitin-like-specific protease 1A-like; K08592 sentrin-specific protease 1 [EC:3.4.22.68]
OsI_05083	-0.691102	0.247815	0.591239	-0.522211	0.335952	0.533596	-1.08458	0.0617804	0.118328	-1.52843	0.0106719	0.0201733	Os01g0934600; Similar to Esterase PIR7B.
OsI_12575	-0.0721662	0.715267	0.957655	-0.356413	0.0873122	0.197875	-0.566839	0.00623235	0.0159238	-1.31363	1.22579e-08	5.38234e-08	Os03g0607600; K06627 cyclin A
OsI_05691	-0.147109	0.479844	0.815046	0.0669584	0.746402	0.89677	0.504817	0.00774436	0.019317	1.41931	4.1673e-16	3.75697e-15	uncharacterized LOC102718334
OsI_02152	0.0695876	0.642637	0.916117	-0.202295	0.180069	0.340134	-0.236447	0.0893944	0.16191	-1.39466	8.75056e-20	1.06999e-18	Os01g0511300; Proteasome component region PCI domain containing protein.; K03039 26S proteasome regulatory subunit N9
OsI_03889	-0.348363	0.0186434	0.117384	-0.600844	6.94044e-05	0.000478122	-0.655805	1.06355e-05	4.89746e-05	-1.4421	1.45996e-22	2.21374e-21	Os01g0769200; Peptidase S8, subtilisin-related domain containing protein.
OsI_34953	-0.595207	0.182605	0.494924	-0.373304	0.395892	0.598136	-0.701858	0.104485	0.183922	-1.36452	0.00338999	0.00701592	Os11g0130300; Nse1 non-SMC component of SMC5-6 complex family protein.
OsI_21971	-0.189065	0.585974	0.876499	-0.747458	0.0479023	0.123552	-0.809316	0.0181413	0.0407432	-1.32193	0.000107874	0.000284567	Os06g0190700
OsI_16441	-0.464479	0.0642466	0.26398	-0.474326	0.0484157	0.124622	-0.516098	0.017178	0.0388626	-1.33174	8.33224e-09	3.73001e-08	Os04g0492900
OsI_16679	-0.410996	0.00480395	0.0434536	-0.560829	7.80126e-05	0.000530912	-0.894263	8.48801e-10	7.23993e-09	-1.44092	4.59624e-21	6.31063e-20	Os04g0521800; Peptidase M20 family protein.; K14664 IAA-amino acid hydrolase [EC:3.5.1.-]
OsI_05798	-0.763341	0.286989	0.635623	-0.978211	0.0196233	0.0598867	-1.00944	0.0365706	0.0752368	-1.47917	0.00128514	0.00285932	Os02g0140300; Molybdopterin biosynthesis MoaE family protein.; K03635 molybdopterin synthase catalytic subunit [EC:2.8.1.12]
OsI_27312	-1.39384	0.0267509	0.149764	0.625068	0.324374	0.52011	0.74366	0.0923702	0.166373	1.39391	0.0017186	0.00374561	Os07g0674800; K09286 EREBP-like factor
OsI_02171	-0.207124	0.168687	0.474362	-0.291907	0.0655852	0.158356	-0.557487	0.000161259	0.000595227	-1.25883	2.79036e-16	2.55334e-15	Os01g0514600; Similar to Fimbrin 1 (AtFIM1).
OsI_28146	0.0691244	0.852085	1	-0.396861	0.192659	0.357765	-0.164845	0.588593	0.725221	-1.0196	0.000999805	0.00227203	Os08g0197000; Cyclin-like F-box domain containing protein.
OsI_00766	-0.150867	0.39462	0.742287	-0.411631	0.0134267	0.0440135	-0.781999	1.31761e-06	7.11129e-06	-1.24231	6.51892e-13	4.50667e-12	DEAD-box ATP-dependent RNA helicase 20; K12823 ATP-dependent RNA helicase DDX5/DBP2 [EC:3.6.4.13]
OsI_29335	0.00782598	0.98093	1	-0.306304	0.0328551	0.0915871	-0.540547	0.000148385	0.000551889	-1.05744	4.56581e-13	3.2051e-12	GDT1-like protein 5-like
OsI_32526	-0.195396	0.774199	0.988616	0.63846	0.174494	0.333139	0.404177	0.336805	0.478068	-3.76939	1.80675e-07	6.87799e-07	Os10g0108800; Hypothetical conserved gene.
OsI_38069	-0.0711291	0.795062	1	-0.458152	0.106821	0.230448	-0.609634	0.03859	0.0788391	-1.08434	0.000437245	0.00105592	Os12g0407900; Pentatricopeptide repeat domain containing protein.
OsI_12475	-0.0520572	0.854863	1	-0.35686	0.188587	0.352122	-0.355769	0.268074	0.400467	-1.10882	0.000802648	0.00185508	Os03g0727900; GTP1/OBG domain containing protein.
OsI_24375	-0.226561	0.129885	0.407127	-0.462463	0.00212359	0.00938689	-0.931396	7.34981e-10	6.31848e-09	-1.10693	1.27512e-12	8.53285e-12	Os06g0703500, SPL12, RICE_SQUAMOSA_PROMOTER-BINDING-LIKE_12; Similar to SBP-domain protein 5 (Fragment).
OsI_25925	-0.242491	0.320364	0.669548	-0.249441	0.232557	0.411719	-0.616128	0.00633295	0.0161511	-1.22392	6.68437e-08	2.68997e-07	Os07g0466300; K12161 ubiquitin related modifier 1
OsI_18683	-0.987545	3.45585e-10	3.58515e-08	-0.805656	1.26533e-06	1.32619e-05	-0.913616	1.46387e-07	9.22557e-07	-1.38638	3.26871e-11	1.90164e-10	Os05g0180300; Leucine-rich repeat, plant specific containing protein.
OsI_05768	-0.304288	0.0869283	0.318441	-0.476096	0.00763859	0.0275793	-0.826409	4.65214e-06	2.27893e-05	-1.8946	2.36721e-20	3.06272e-19	Os02g0136800
OsI_10801	-0.0457416	0.854551	1	-0.490747	0.0106388	0.0362701	-0.660098	0.000715271	0.0023128	-1.14735	4.02128e-09	1.86474e-08	Os03g0255200; Heat shock protein DnaJ, N-terminal domain containing protein.
OsI_30450	-0.239094	0.134605	0.417098	-0.613865	0.000142652	0.000906161	-0.875228	2.11419e-08	1.4918e-07	-1.38772	6.47438e-18	6.83225e-17	Os09g0128600; CMP/dCMP deaminase, zinc-binding domain containing protein.; K15442 tRNA-specific adenosine deaminase 3
OsI_23511	-0.0894244	0.772439	0.987935	0.218698	0.400515	0.603382	0.612977	0.00380822	0.0103061	1.10579	1.79018e-08	7.70742e-08	Os06g0586150; Protein kinase, catalytic domain domain containing protein.
XLOC_040382	-0.0182292	0.747874	0.973614	-0.667501	0.0427117	0.112887	-0.830506	0.00514488	0.0134501	-1.70498	5.22359e-07	1.88616e-06	-
OsI_27048	0.203599	0.145259	0.437012	-0.0704598	0.626804	0.803627	-0.414278	0.00292134	0.00813792	-1.16227	1.76997e-16	1.65032e-15	Os07g0640200; Carbohydrate kinase, FGGY family protein.; K00854 xylulokinase [EC:2.7.1.17]
OsI_15897	-0.600393	0.0776431	0.29844	-0.514804	0.113809	0.242179	-0.766343	0.0156912	0.0359138	-1.2441	0.000121447	0.000318007	Os04g0423100; Monooxygenase, FAD-binding domain containing protein.
OsI_37228	-0.156594	0.314632	0.664196	-0.128032	0.510562	0.713692	-0.315779	0.0309731	0.0651692	-1.18564	1.04016e-08	4.60434e-08	Os12g0115500; Similar to nonspecific lipid-transfer protein 3.
OsI_06431	-0.0563601	0.81341	1	0.308859	0.0809693	0.186936	0.656587	6.82614e-05	0.000270364	1.30894	1.29872e-15	1.12242e-14	mitochondrial substrate carrier family protein B-like; K15084 solute carrier family 25 (mitochondrial carrier protein), member 16
OsI_10373	-0.00871879	0.958531	1	0.0523608	0.788981	0.928794	0.36427	0.0432377	0.0870194	1.076	6.32265e-09	2.87169e-08	low affinity sulfate transporter 3-like; K17469 sulfate transporter 2, low-affinity
OsI_38998	0.762359	0.0807133	0.304713	0.422183	0.30401	0.496883	0.671103	0.0785642	0.145345	1.15335	0.00159795	0.00350268	Os12g0600701
OsI_06481	-0.225152	0.10317	0.351674	-0.699348	5.42063e-07	6.1419e-06	-0.963258	5.1256e-12	5.65556e-11	-1.67452	4.92037e-28	1.0981e-26	Os02g0234800; Similar to U2 small nuclear ribonucleoprotein A' (U2 snRNP-A').; K11092 U2 small nuclear ribonucleoprotein A'
OsI_20471	0.233823	0.209459	0.536715	0.738505	7.84777e-06	6.93181e-05	0.831931	3.37868e-07	2.01186e-06	1.30161	2.20798e-16	2.04063e-15	Os05g0497600; Similar to ribosomal protein L11 methyltransferase containing protein.; K10695 E3 ubiquitin-protein ligase RNF1/2 [EC:2.3.2.27]
OsI_15307	-1.63559	0.351569	0.696998	-0.355481	0.799565	0.937343	-8.17991	0.0290246	0.0615397	-8.17991	0.0280403	0.0488189	Os04g0304400, MADS25, MADS_BOX_GENE_25; Similar to MADS-box protein AGL16-II.
OsI_10983	-0.173784	0.433829	0.776435	-0.752884	0.00115622	0.00561397	-0.897496	4.55247e-05	0.000186279	-2.3893	1.251e-19	1.51872e-18	Os03g0276600; FMN-binding split barrel-related domain containing protein.
OsI_14797	-0.842459	0.445708	0.786552	-1.53051	0.200724	0.368857	-2.53051	0.0272859	0.0583554	-3.70044	0.0135702	0.0251336	uncharacterized LOC102704207
OsI_11609	-0.158899	0.445855	0.786718	-0.367532	0.133185	0.273217	-0.329689	0.156531	0.258542	-1.07563	1.13589e-06	3.92855e-06	Os03g0356414; Similar to Ubiquitin ligase SINAT5 (EC 6.3.2.-) (Seven in absentia homolog 5). Splice isoform 2.; K04506 E3 ubiquitin-protein ligase SIAH1 [EC:2.3.2.27]
OsI_34125	-0.772323	0.00136246	0.0168059	-0.767965	0.00210607	0.00932711	-0.939931	5.33136e-05	0.00021549	-1.15357	2.03534e-06	6.79962e-06	uncharacterized LOC100846112
OsI_24394	-0.0461923	0.870093	1	-0.64223	0.0148622	0.0478303	-0.767596	0.00342537	0.00937436	-1.1536	8.27162e-05	0.000221418	Os06g0705500; Ataxin-2, C-terminal domain containing protein.
OsI_36620	0.0561399	0.732584	0.964374	0.679987	3.36795e-06	3.23793e-05	0.736881	1.20978e-07	7.71497e-07	1.28122	1.15696e-21	1.65091e-20	ETO1-like protein 1-like
OsI_34983	0.11231	0.728941	0.963084	-0.0785967	0.761062	0.907839	-0.318026	0.22993	0.354836	-1.32728	0.000167356	0.000428943	Os11g0133800; Similar to zinc finger (DHHC type) family protein.
OsI_21343	0.450714	0.00190346	0.0217409	0.572482	3.21954e-05	0.000241721	0.690938	2.09174e-07	1.28641e-06	1.17941	1.74028e-19	2.08533e-18	Os06g0111400; Guanine nucleotide binding protein (G-protein), alpha subunit family protein.
XLOC_037118	-1.57798	0.0732617	0.287514	-1.51658	0.087217	0.197718	-0.516576	0.523365	0.676012	-9.42347	7.23125e-05	0.000195175	-
OsI_20413	-0.0297797	0.897233	1	-0.428023	0.0708045	0.168348	-0.465017	0.0539473	0.105293	-1.15373	0.000275762	0.00068526	Os05g0488900; Similar to Cytochrome b5 reductase.; K00326 cytochrome-b5 reductase [EC:1.6.2.2]
OsI_11953	-0.0304593	0.842963	1	-0.270772	0.080262	0.185642	-0.642181	2.12427e-05	9.24412e-05	-1.35505	2.71807e-15	2.28752e-14	Os03g0402000; TRAPP I complex, Bet3 domain containing protein.
OsI_18105	-0.470052	0.183869	0.496607	-0.246203	0.421424	0.62523	0.233391	0.618668	0.75453	-2.9189	1.79362e-19	2.14755e-18	Os05g0104300
OsI_22293	-0.197939	1	1	-0.156119	0.856371	0.981761	-0.331206	0.757295	0.876559	1.45606	0.0208534	0.0373113	Os06g0234400; Hypothetical conserved gene.
OsI_06429	-0.0296562	0.894632	1	-0.276122	0.205471	0.375782	-0.963641	2.70061e-05	0.000115143	-1.66817	5.96606e-11	3.37498e-10	Os02g0226000; Similar to Peroxisomal membrane protein PMP22 (22 kDa peroxisomal membrane protein).; K13347 peroxisomal membrane protein 2
OsI_38827	-0.213281	1	1	0.90182	0.355756	0.553657	0.240359	1	1	1.72935	0.0245456	0.043268	uncharacterized LOC100843105
OsI_02155	-0.124028	0.466068	0.803256	-0.144417	0.416151	0.619457	-0.409534	0.00809848	0.0200936	-1.07013	3.6016e-10	1.87857e-09	Os01g0512100; Similar to Chaperone protein dnaJ 15 (Protein ALTERED RESPONSE TO GRAVITY) (AtARG1) (AtJ15) (AtDjB15).
OsI_34508	-1.20914	0.071783	0.283374	-1.30456	0.052198	0.132358	-1.23241	0.0471598	0.0936119	-3.927	3.63725e-05	0.00010248	Os03g0129800
OsI_20579	0.0586508	0.778064	0.991066	0.018675	0.918529	1	0.337059	0.0378021	0.0774362	1.08165	2.71503e-13	1.94027e-12	Os05g0510400; Cyclin-like F-box domain containing protein.
OsI_23848	0.417333	0.405864	0.752753	0.346829	0.525255	0.725018	-0.7503	0.191281	0.304085	-2.67013	0.000305503	0.000754007	Os06g0640100; Similar to Cytochrome P450 CYP71Y10.
OsI_19133	-0.158314	0.252273	0.597609	-0.567698	4.64768e-05	0.000336372	-0.948694	8.24923e-12	8.93438e-11	-1.94481	3.91756e-30	9.99306e-29	Os05g0243300; Similar to 50S ribosomal protein L13.; K02871 large subunit ribosomal protein L13
OsI_20556	-0.0353276	0.82709	1	-0.307514	0.0606346	0.148957	-0.840457	2.1956e-08	1.54639e-07	-1.44884	2.49005e-21	3.46646e-20	Os05g0507300; Similar to Calreticulin-3.; K08057 calreticulin
OsI_24364	-1.53797	0.113009	0.372957	-1.40551	0.0962843	0.213191	-0.392915	0.603377	0.739534	-3.65344	0.00424445	0.00864416	Os06g0702200
OsI_38740	-0.080715	0.599879	0.88615	-0.265805	0.0988344	0.216889	-0.29752	0.0478683	0.0947535	-1.03979	2.59544e-10	1.37516e-09	Os12g0563500; Peptidase M24 family protein.; K01262 Xaa-Pro aminopeptidase [EC:3.4.11.9]
OsI_36140	-0.691162	0.149874	0.444145	-0.548204	0.204376	0.374208	-0.534657	0.248842	0.37722	-1.72154	0.000239706	0.000601197	Os11g0485200; ATPase, P-type, K/Mg/Cd/Cu/Zn/Na/Ca/Na/H-transporter family protein.
OsI_01577	-0.055737	0.760531	0.981587	-0.982859	1.57843e-07	1.99321e-06	-0.978709	1.48345e-08	1.07351e-07	-1.23205	7.90566e-13	5.42234e-12	Os01g0306800
OsI_16979	-1.02944	0.0660933	0.269308	-0.933548	0.0891994	0.201204	-1.01465	0.0556703	0.108206	-1.83928	0.00142095	0.00313792	GDSL esterase/lipase At4g16230-like
OsI_20028	-0.0866796	0.564036	0.860411	-0.55178	0.000342914	0.00195182	-0.853887	6.86365e-08	4.52438e-07	-1.44743	3.66882e-18	3.95088e-17	Os05g0424800; Similar to AER274Wp.
OsI_38768	0.115831	0.424602	0.768648	-0.320405	0.0241715	0.0712716	-0.622189	1.00411e-05	4.6357e-05	-1.21166	1.6552e-15	1.41646e-14	diaminopimelate epimerase, chloroplastic; K01778 diaminopimelate epimerase [EC:5.1.1.7]
OsI_26099	0.0837955	0.529218	0.848479	-0.274557	0.047879	0.123502	-0.524588	6.53356e-05	0.000260043	-1.22203	1.39126e-20	1.83504e-19	Os07g0498800
OsI_15021	5.43741	0.54086	0.848479	7.02237	0.12897	0.266715	6.73697	0.168977	0.275303	7.59495	0.00893701	0.0171586	protein FAR1-RELATED SEQUENCE 5-like
OsI_25754	0.254981	0.524833	0.846802	-0.619692	0.126639	0.262863	-0.359653	0.531148	0.678719	-3.30451	1.97254e-12	1.29695e-11	Os07g0417200; Similar to Delta 12 oleic acid desaturase FAD2.; K10256 omega-6 fatty acid desaturase (delta-12 desaturase) [EC:1.14.19.-]
OsI_05486	-0.363776	0.142622	0.432061	-0.675006	0.00567069	0.0214736	-0.96288	0.000123004	0.000464945	-1.8064	3.52668e-11	2.04742e-10	Os02g0105000; Nucleotide-binding, alpha-beta plait domain containing protein.
OsI_10303	-0.115099	0.839126	1	-0.607812	0.195212	0.361179	-0.69908	0.177392	0.285666	-1.43115	0.00748697	0.0145755	Os03g0186950; Similar to CUTA.; K03926 periplasmic divalent cation tolerance protein
OsI_30162	0.668794	0.309527	0.658921	0.547488	0.476501	0.67964	1	0.173038	0.280527	2.01838	0.000179494	0.000458319	Os08g0549200; Glycoside hydrolase, family 35 protein.
OsI_23945	-0.144332	0.50046	0.831291	-0.563251	0.0255566	0.0745513	-0.774367	0.000454761	0.00153258	-2.45528	1.39056e-20	1.83492e-19	Os06g0653000; Similar to Glossy1 homolog (Fragment).
OsI_27412	-0.452293	0.00126338	0.0158173	-0.614424	2.97227e-05	0.000225106	-0.847003	5.29973e-09	4.07144e-08	-1.37497	1.224e-21	1.7425e-20	Os07g0688800; Aldehyde dehydrogenase domain containing protein.
OsI_38894	-0.00616293	1	1	-0.589982	0.00586691	0.0221227	-0.719008	0.00148822	0.00445911	-1.28961	2.42518e-09	1.1503e-08	Os12g0581900; Zinc finger, C2H2-like domain containing protein.
OsI_25774	-0.413107	0.237054	0.577151	-0.363067	0.195529	0.361651	0.0712168	0.825714	0.934649	1.25189	7.1431e-08	2.85986e-07	Os07g0421000; Cyclin-like F-box domain containing protein.
OsI_10504	-0.0355467	0.832249	1	-0.340943	0.0591727	0.146254	-0.260004	0.130369	0.221718	-1.1397	4.17581e-09	1.93229e-08	Os03g0212600; Targeting for Xklp2 family protein.
OsI_20138	-0.239342	0.228082	0.564018	-0.442141	0.0261637	0.0760516	-0.83335	4.0282e-05	0.000166293	-1.46842	1.3839e-11	8.36374e-11	Os05g0444300; K15287 solute carrier family 35, member F1/2
OsI_14111	-0.177481	0.207456	0.534385	-0.392812	0.00616452	0.0230877	-0.804181	1.76483e-08	1.2619e-07	-1.09562	5.22954e-14	3.97863e-13	Os03g0822200; NAD(P)-binding domain containing protein.
OsI_07313	0.173368	0.322629	0.671345	0.00972432	0.966474	1	-0.412893	0.0334993	0.0697067	-1.53963	9.99268e-14	7.4301e-13	cytochrome P450 76C2-like
OsI_01506	0.871436	0.201031	0.524684	0.00791387	1	1	-1.97639	0.0311006	0.065397	-1.77285	0.0248252	0.0437254	Os01g0294500; Similar to Class III peroxidase 9.; K00430 peroxidase [EC:1.11.1.7]
OsI_00834	-0.609953	0.0728767	0.286301	-0.332928	0.298397	0.490047	-0.432293	0.206627	0.324413	-1.11294	0.00221981	0.00474241	Os01g0206800; Protein kinase, core domain containing protein.
OsI_15630	-0.176142	0.25962	0.60755	-0.435265	0.0064739	0.0240734	-0.808833	2.32485e-07	1.41864e-06	-1.34096	7.69095e-16	6.7755e-15	Os04g0382700; Vacuolar protein sorting-associated protein 11 domain containing protein.
OsI_00677	-0.862496	1	1	1.37851	0.510991	0.713893	-1.152	1	1	3.15381	0.00258544	0.00546577	uncharacterized LOC105053449
OsI_16836	-0.101815	1	1	0.507649	0.43421	0.637749	0.102544	0.906028	1	1.22125	0.024132	0.0426052	Os04g0543200; Nucleotide-binding, alpha-beta plait domain containing protein.
OsI_03133	1.12318	0.102404	0.349993	-0.324073	0.400493	0.603382	-0.21913	0.645064	0.78017	-2.67074	1.16542e-08	5.12832e-08	sphinganine C(4)-monooxygenase 1-like; K04713 sphinganine C4-monooxygenase [EC:1.14.18.5]
XLOC_022765	-0.301944	0.578261	0.870938	-0.654733	0.168744	0.325519	-0.533269	0.337132	0.478421	-1.19176	0.0245246	0.0432333	-
OsI_33803	-0.155996	0.389909	0.737741	-0.496878	0.000576967	0.00308065	-0.748717	3.52587e-07	2.09298e-06	-1.11873	5.36016e-11	3.04521e-10	Os10g0444700, PT8, PHOSPHATE_TRANSPORTER_8; Similar to Phosphate transporter 6.; K08176 MFS transporter, PHS family, inorganic phosphate transporter
OsI_11569	-0.0654038	0.748765	0.974081	0.718726	2.8159e-05	0.00021428	0.556984	0.00075725	0.00243258	1.41603	1.705e-18	1.89081e-17	Os03g0351100; Similar to CONSTANS-like protein CO9 (Fragment).
OsI_11782	-0.334761	0.103761	0.352669	-0.702297	0.00116122	0.00563463	-0.679033	0.000949767	0.00298173	-1.77219	4.53541e-13	3.18596e-12	cationic amino acid transporter
OsI_04271	-0.538274	0.100944	0.347192	-0.335384	0.298619	0.490268	-0.0553901	0.87125	0.97396	-1.03957	0.0011188	0.00252067	Os01g0825800; Amino acid transporter, transmembrane domain containing protein.
OsI_05911	-0.897638	0.155901	0.453606	-1.3061	0.0423514	0.112094	-1.25457	0.033808	0.0702677	-3.62803	3.19691e-05	9.08029e-05	Os02g0156600; Hypothetical conserved gene.
OsI_31127	-0.155811	0.332207	0.678979	-0.408916	0.011771	0.0394474	-0.50321	0.00162533	0.00482182	-1.05062	1.00466e-10	5.56367e-10	Os09g0372400; Similar to cDNA clone:J033042L23, full insert sequence.; K13099 CD2 antigen cytoplasmic tail-binding protein 2
OsI_02766	-0.272064	0.101819	0.349086	-0.578547	0.00133147	0.00633209	-0.79816	2.40617e-06	1.24413e-05	-1.68868	6.86595e-22	9.93202e-21	Os01g0605500; K10401 kinesin family member 18/19
XLOC_013925	-0.129581	0.708849	0.954409	-0.68189	0.0343954	0.0950685	0.0189416	0.969522	1	-1.065	0.00267799	0.005645	-
OsI_36775	-0.65149	0.407469	0.754521	-1.04731	0.146863	0.294756	-1.2603	0.0910865	0.16447	-11.7786	2.4585e-05	7.08855e-05	Os03g0773150; 40S ribosomal protein S29.; K02980 small subunit ribosomal protein S29e
OsI_13427	0.151637	0.378984	0.726197	-0.454728	0.0193454	0.0591874	-0.635886	0.00018423	0.000672012	-1.15229	1.47286e-06	5.01217e-06	Os03g0736400
OsI_30245	0.0328951	0.969177	1	-0.495758	0.174773	0.333302	-0.84675	0.0249879	0.0541151	-1.40623	0.000206864	0.000524213	Os08g0557700, HISTIDINE_CONTAINING_PHOSPHOTRANSMITTER_1, OHP1; Similar to Histidine-containing phosphotransfer protein.; K14490 histidine-containing phosphotransfer peotein
OsI_24637	-0.393156	0.37214	0.71935	-0.251196	0.526795	0.725018	-0.809033	0.152907	0.253405	-1.28642	0.00361681	0.00745222	Os07g0110800
OsI_20007	0.0752515	0.589636	0.878812	-0.115593	0.426139	0.630132	-0.691545	6.6799e-06	3.18643e-05	-1.18855	3.61293e-17	3.58916e-16	Os05g0420500
OsI_14810	-0.207044	0.271063	0.62185	-0.767851	0.000284892	0.00166084	-0.979721	2.89076e-07	1.7417e-06	-2.05127	3.6892e-20	4.69155e-19	Os04g0166400
OsI_20426	-0.404149	0.628736	0.905081	-0.279523	0.829735	0.961143	0.690316	0.314076	0.451851	1.38606	0.0093949	0.0179564	Os05g0490600; OSMYB5.; K09422 myb proto-oncogene protein, plant
OsI_09863	0.431683	0.00501229	0.0448127	0.709635	8.89021e-06	7.73101e-05	0.891755	6.48804e-10	5.62161e-09	1.49112	2.09043e-25	3.84418e-24	Os03g0132000; Similar to 4-coumarate-CoA ligase-like protein.; K10526 OPC-8:0 CoA ligase 1 [EC:6.2.1.-]
XLOC_011826	0.352633	0.253572	0.599411	0.399235	0.179813	0.33972	0.670692	0.0181008	0.0406702	1.12967	2.51798e-06	8.3083e-06	-
OsI_37373	-0.164685	0.913505	1	0.764372	0.140553	0.284825	0.185215	0.823916	0.93334	1.77018	4.47888e-05	0.000124548	Os12g0131600
OsI_21774	-0.568528	0.100379	0.346093	-0.755183	0.0173912	0.0543156	-0.915179	0.00927151	0.0226437	-1.36021	0.000277075	0.000688188	Os06g0161400
OsI_15929	0.195404	0.177172	0.487356	0.830313	2.48686e-09	4.35517e-08	0.973789	5.06736e-13	6.29362e-12	1.82049	8.51656e-43	4.1907e-41	probable serine/threonine-protein kinase At1g01540
OsI_25138	-6.86625	0.548205	0.848479	1.6909	0.366457	0.565869	1.50007	0.515567	0.667746	3.65535	0.000493181	0.00118091	hypothetical protein OsI_25138 [Oryza sativa Indica Group]
XLOC_001040	-0.791413	1	1	0.050405	0.572789	0.754564	-0.705257	0.730067	0.854313	1.28951	0.0015013	0.00330388	XP_015621911.1 PREDICTED: uncharacterized protein LOC4325236 [Oryza sativa Japonica Group]
OsI_37072	-0.367262	0.355786	0.701889	-0.116287	0.764771	0.910902	-0.350907	0.43516	0.584636	-1.74875	0.000146463	0.000378732	Os11g0704000; SelT/selW/selH selenoprotein family protein.
OsI_22803	0.396682	0.00528081	0.0465086	0.485238	0.000606335	0.00321534	0.768391	2.62627e-08	1.83197e-07	1.19178	7.74119e-19	8.84194e-18	Os06g0332400; VHS domain containing protein.
OsI_11920	-0.277747	0.0876326	0.320031	-0.644537	0.000159071	0.000999148	-0.899256	6.15951e-08	4.08652e-07	-1.0475	3.98741e-08	1.65126e-07	Os03g0397500; WD40 repeat-like domain containing protein.; K12816 pre-mRNA-processing factor 17
OsI_16245	-0.157588	0.304851	0.652582	-0.488105	0.00371552	0.0150584	-0.603014	0.000186464	0.000679268	-1.62161	3.86888e-23	6.16354e-22	kinesin KP1; K10406 kinesin family member C2/C3
OsI_07604	0.490364	0.0505083	0.226754	0.307862	0.211922	0.384658	0.959938	3.33433e-05	0.000139879	1.09396	8.78091e-07	3.08271e-06	Os02g0549800 [Oryza sativa Japonica Group]
OsI_13104	-0.377078	0.0598711	0.252761	-0.592737	0.00833854	0.0296269	-0.789087	5.48308e-05	0.000221125	-1.20192	7.12057e-09	3.21352e-08	uncharacterized LOC102702550
OsI_21079	8.1964	0.319887	0.669032	8.30682	0.349253	0.546397	9.53138	0.0250278	0.0541899	11.5411	9.07442e-07	3.1821e-06	Os05g0574400; Similar to Malate dehydrogenase.; K00026 malate dehydrogenase [EC:1.1.1.37]
OsI_32224	-0.0839056	0.784537	0.994598	-0.346023	0.240702	0.421973	-0.817308	0.0107994	0.0258726	-1.03727	0.000180003	0.000459543	Os09g0541500; Sedlin domain containing protein.
OsI_00647	-0.856557	1.13572e-08	8.2532e-07	-0.215827	0.142379	0.287683	-0.376227	0.00874209	0.0214846	-1.03586	6.73296e-13	4.64411e-12	Os01g0180000; Pistil-specific extensin-like protein family protein.
OsI_12134	0.00454393	0.973701	1	-0.379327	0.00489894	0.0189703	-0.551227	0.000667893	0.00217225	-1.27652	7.95685e-20	9.78413e-19	Os03g0426900, CLASS_I_CLP_ATPASE_B-C, CLPB-C; Similar to Heat shock protein 101.; K03695 ATP-dependent Clp protease ATP-binding subunit ClpB
OsI_09053	-0.492704	0.185928	0.500014	-0.188762	0.560604	0.743063	-0.937844	0.00933745	0.0227824	-1.66183	6.10327e-06	1.91405e-05	Os02g0764200; Similar to Xyloglucan fucosyltransferase-like [Oryza sativa (japonica cultivar-group)].; K13681 xyloglucan fucosyltransferase [EC:2.4.1.-]
XLOC_017944	-0.463033	0.0360094	0.182289	0.188569	0.350293	0.547526	0.729677	0.000345912	0.0011911	1.47088	3.04719e-12	1.9679e-11	-
OsI_34858	-0.490452	0.000812208	0.0112813	-0.632052	9.17863e-06	7.96585e-05	-0.938356	3.64691e-11	3.67009e-10	-1.30345	3.05149e-19	3.58333e-18	Os11g0114700; PAP/25A core domain containing protein.
OsI_23588	0.0704507	0.852308	1	0.0481788	0.894122	1	-0.455569	0.184393	0.294914	-1.07543	0.00738705	0.0144021	Os06g0597900; SOUL haem-binding protein domain containing protein.
OsI_14196	-0.0876176	0.763902	0.982599	-0.781386	0.00390934	0.0157078	-0.601564	0.0445013	0.0891397	-1.68403	8.55058e-09	3.8227e-08	tRNA:m(4)X modification enzyme TRM13 homolog; K15446 tRNA:m4X modification enzyme [EC:2.1.1.225]
OsI_34300	-0.221468	0.138777	0.424644	-0.503812	0.00254533	0.0109324	-0.637813	3.00913e-05	0.000127197	-2.36357	7.9671e-43	3.92666e-41	aquaporin NIP3-1; K09874 aquaporin NIP
OsI_33852	0.76651	0.112446	0.371956	0.311944	0.490961	0.694437	0.549995	0.230546	0.35532	-1.27804	0.0159388	0.0291593	Os10g0452700; Eggshell protein family protein.
OsI_31061	0.276581	0.487335	0.821187	-0.216959	0.645083	0.819306	0.253932	0.531013	0.678575	-1.13099	0.018557	0.0335112	uncharacterized LOC101770635
OsI_01006	0.419714	0.0430679	0.204224	0.593525	0.00119773	0.00578218	0.797956	8.92191e-06	4.16424e-05	1.63898	3.45007e-23	5.51939e-22	Os01g0229300
OsI_12728	-0.396253	0.0426779	0.20312	0.492264	0.0186443	0.0575182	0.474178	0.0163159	0.0371378	1.43179	4.83271e-17	4.73159e-16	Os03g0634400, CIPK07, CALCINEURIN_B-LIKE_PROTEIN-INTERACTING_PROTEIN_KINASE_7; Serine/threonine protein kinase domain containing protein.
OsI_18118	-0.220201	0.236523	0.576131	-0.662559	0.000321332	0.00184351	-0.98256	1.67878e-07	1.05128e-06	-1.09988	8.29597e-09	3.71486e-08	Os05g0105600; YT521-B-like protein family protein.
OsI_16364	-0.296924	0.0480899	0.219818	-0.661421	5.21588e-06	4.79454e-05	-0.84377	3.80119e-09	2.98478e-08	-1.63191	5.09753e-25	9.11045e-24	Os04g0483600; Kelch-type beta propeller domain containing protein.
OsI_32631	-0.979709	0.172167	0.480086	-1.55663	0.0270923	0.0782932	-1.52101	0.0234601	0.0511617	-2.19674	0.00649519	0.012785	Os10g0126600; Cyclin-like F-box domain containing protein.
OsI_01334	-0.314605	0.381103	0.728939	-0.741869	0.0433546	0.114172	0.378794	0.228072	0.352396	1.39284	7.55461e-08	3.01591e-07	Os01g0269800
OsI_31766	0.37231	0.0250278	0.143367	0.548134	0.00165268	0.00760336	0.661098	4.1092e-05	0.000169329	1.20864	8.02227e-14	6.01927e-13	Os09g0478100, CELLULOSE_SYNTHASE_LIKE_E1, CSLE1; Cellulose synthase family protein.
OsI_10510	0.0975034	0.478494	0.814087	0.179276	0.263183	0.450602	0.479482	0.000240059	0.000853746	1.07632	1.07489e-15	9.35334e-15	Os03g0213300; Phosphopantetheine attachment site domain containing protein.
OsI_14068	-0.567981	0.158094	0.457331	-0.791338	0.11091	0.237429	-0.808331	0.0230459	0.0503699	-1.02164	0.00476146	0.00961049	Os03g0816800
OsI_25062	1.42321	0.230489	0.567314	2.30875	0.0355543	0.0976487	1.88042	0.182449	0.292406	3.91561	1.23031e-05	3.70564e-05	uncharacterized LOC102705182
OsI_24921	0.296797	0.265107	0.614086	0.0854857	0.761464	0.90814	-0.136657	0.62171	0.757501	-1.4261	1.99885e-06	6.69164e-06	Os07g0151800
OsI_33867	1.20626	0.048159	0.220012	0.503008	0.449495	0.6521	-0.187307	0.825575	0.934561	-3.21378	0.000804889	0.00185971	Os10g0454700
OsI_37464	-0.404135	0.0109802	0.0799662	-0.665544	2.5331e-05	0.000194664	-0.688574	8.57759e-06	4.01273e-05	-1.54197	1.48641e-17	1.52326e-16	Os12g0147500; DNA/RNA helicase, DEAD/DEAH box type, N-terminal domain containing protein.
OsI_24207	-0.150224	0.498302	0.829421	-0.607812	0.00642386	0.0239371	-0.938751	3.91937e-05	0.000162349	-1.9112	5.64102e-14	4.28313e-13	Os06g0682900; Aldolase-type TIM barrel domain containing protein.
OsI_09156	0.00034651	0.985206	1	-0.392686	0.050423	0.128642	-0.69979	0.000968918	0.00303686	-1.706	1.39898e-13	1.02547e-12	Os02g0778300
OsI_09988	0.0837616	0.599751	0.886093	0.624363	1.12859e-05	9.55674e-05	0.992432	1.30009e-11	1.37874e-10	1.55496	4.12172e-31	1.12073e-29	Os03g0144800; Similar to Xyloglucan galactosyltransferase KATAMARI 1 (EC 2.4.1.-) (MURUS3 protein).
OsI_17416	0.198922	0.879711	1	0.661198	0.134273	0.274964	0.859137	0.0413277	0.0836215	1.5969	2.62015e-05	7.53186e-05	Os04g0619000
OsI_38724	-0.436806	0.116098	0.379248	-0.334626	0.203671	0.373234	-0.817588	0.00667132	0.0169279	-1.10907	7.13278e-05	0.000192692	Os12g0560600
OsI_22125	0.29575	0.457301	0.795693	0.0131754	1	1	-0.986825	0.0162198	0.0369493	-2.4319	4.83387e-05	0.000133749	Os06g0211600; Similar to Galactoside 2-alpha-L-fucosyltransferase (EC 2.4.1.69) (Xyloglucan alpha-(1,2)-fucosyltransferase) (PsFT1).; K13681 xyloglucan fucosyltransferase [EC:2.4.1.-]
OsI_06156	-0.25401	0.276933	0.628825	-0.709521	0.00172285	0.00788316	-0.830654	0.000169625	0.000623427	-2.00522	3.87869e-15	3.22253e-14	Os02g0187600; Similar to Tic21.
OsI_19257	-0.313281	0.0339806	0.175654	-0.611552	6.86031e-05	0.000472901	-0.78578	3.92768e-07	2.30552e-06	-1.0737	7.14523e-14	5.38106e-13	Os05g0272800; Similar to F20D23.27 protein.
OsI_12943	0.839535	1	1	1.55943	0.379141	0.580084	1.90182	0.316434	0.454387	3.13578	0.00625908	0.0123618	zinc finger CCCH domain-containing protein 43-like
OsI_12871	-0.0272448	0.92535	1	-0.566347	0.0428169	0.11307	-0.962571	0.000704544	0.00228101	-1.094	0.000177771	0.000454224	Os03g0659200; Similar to Ferredoxin.; K02639 ferredoxin
OsI_22696	-0.136745	0.298247	0.644596	-0.323034	0.0181328	0.0561687	-0.590229	1.04276e-05	4.80389e-05	-1.25944	6.70069e-20	8.30656e-19	Os06g0308300; Similar to 65kD microtubule associated protein.; K16732 protein regulator of cytokinesis 1
OsI_06982	-0.509638	0.0204032	0.124966	-0.6498	0.00353579	0.014448	-0.851137	0.000211944	0.000764616	-1.62332	1.58542e-11	9.52691e-11	Os02g0321800; B-cell receptor-associated 31-like family protein.; K14009 B-cell receptor-associated protein 31
OsI_26532	0.236674	0.103303	0.351972	0.632844	1.63349e-05	0.000132372	0.691634	1.16125e-06	6.31758e-06	1.32624	1.62243e-22	2.45521e-21	Os07g0568600, CDPK20, CALCIUM-DEPENDENT_PROTEIN_KINASE_20; Similar to Calcium-dependent protein kinase.; K13412 calcium-dependent protein kinase [EC:2.7.11.1]
OsI_32804	0.340229	1	1	-2.30666	0.0434036	0.114243	-2.55459	0.0448131	0.0896703	-3.23266	0.0207646	0.0371677	Os10g0159600; Heat shock protein Hsp20 domain containing protein.
OsI_26353	-0.278434	0.287629	0.635623	-0.49704	0.0440451	0.115685	-0.690316	0.006157	0.0157524	-1.06883	3.6827e-05	0.000103636	Os07g0540200; Similar to OSIGBa0116M22.12 protein.
OsI_17480	0.00429374	1	1	-0.746313	0.101524	0.221479	-0.943086	0.0367854	0.0756278	-1.14699	0.00896666	0.0172069	peroxisomal (S)-2-hydroxy-acid oxidase GLO1-like; K11517 (S)-2-hydroxy-acid oxidase [EC:1.1.3.15]
OsI_16839	0.660354	0.0620252	0.258511	0.534523	0.0796349	0.184587	0.676767	0.0245559	0.0532737	1.31408	7.2566e-06	2.25259e-05	cationic amino acid transporter 7, chloroplastic-like
OsI_09331	-1.42513	0.104091	0.353569	-0.587984	0.443232	0.645837	-1.3773	0.107246	0.187873	1.68972	0.000459881	0.00110534	Os02g0803900; UDP-glucuronosyl/UDP-glucosyltransferase domain containing protein.
OsI_03280	-0.577942	0.566744	0.862458	-1.53652	0.0920507	0.206026	-1.58496	0.053291	0.104151	-11.0014	0.000140587	0.000364559	Os01g0681400, ATG6A, AUTOPHAGY_ASSOCIATED_GENE_6A; Similar to Autophagy protein beclin1.; K08334 beclin 1
OsI_08879	-0.0867136	0.72198	0.960687	-0.00489351	1	1	-0.167706	0.449238	0.597803	-1.49626	8.85579e-07	3.10746e-06	Os02g0740500
OsI_08121	-0.0874561	0.545742	0.848479	-0.324978	0.0212576	0.0641449	-0.449905	0.00127429	0.00387856	-1.42702	1.66824e-23	2.73187e-22	Os02g0622300; Ribosomal protein L14 family protein.; K02875 large subunit ribosomal protein L14e
OsI_20567	2.06609	0.121377	0.390147	1.11548	0.725358	0.881004	2.27922	0.0991983	0.176384	3.12584	0.00617962	0.0122127	Os05g0508900; Similar to cDNA clone:001-011-D03, full insert sequence.
OsI_32802	-0.0853218	1	1	0.288987	0.633784	0.809497	0.281955	0.643882	0.779202	1.51771	0.00120678	0.00269975	Os10g0158700
OsI_07742	0.375485	0.266191	0.615648	-0.611907	0.136634	0.278674	-0.486601	0.443667	0.592818	-2.96924	1.18733e-06	4.09487e-06	Os02g0570700; Cytochrome P450 family protein.
OsI_06013	-0.205608	0.555207	0.85387	-0.977721	0.00216142	0.00953327	-0.984937	0.00186383	0.00544987	-1.80814	9.30678e-08	3.67026e-07	Os02g0168900; Ribonuclease H2, subunit C domain containing protein.; K10745 ribonuclease H2 subunit C
OsI_03361	0.0626151	0.777549	0.990748	-0.336992	0.172554	0.330758	-0.620429	0.00921548	0.022523	-1.63986	1.6778e-07	6.42397e-07	Os01g0693900; Peptidyl-tRNA hydrolase family protein.; K01056 peptidyl-tRNA hydrolase, PTH1 family [EC:3.1.1.29]
OsI_17731	6.38082	0.288327	0.635623	6.64386	0.172518	0.33071	6.98489	0.0872134	0.158609	9.52487	6.55947e-07	2.34301e-06	G-type lectin S-receptor-like serine/threonine-protein kinase At1g34300
OsI_34565	-0.0985743	0.562786	0.859594	-0.492695	0.014336	0.0464224	-0.705887	6.94483e-05	0.000274674	-1.04845	5.01535e-08	2.05187e-07	Os10g0548900; UDP-N-acetylmuramoylalanyl-D-glutamate-2,6-diaminopimelate ligase domain containing protein.
OsI_11952	0.412548	0.833295	1	0.720958	0.584144	0.764987	0.39752	0.852088	0.957549	1.69967	0.0156414	0.0286583	Os03g0401900 [Oryza sativa Japonica Group]
OsI_35426	-0.272687	0.0865367	0.31762	-0.549246	0.00132482	0.00630444	-0.751108	4.63596e-06	2.27246e-05	-1.06187	1.62332e-10	8.79962e-10	Os11g0191400; ATP-NAD kinase, PpnK-type, all-beta domain containing protein.; K00858 NAD+ kinase [EC:2.7.1.23]
OsI_30829	1.85688	0.16673	0.471658	2.30256	0.0933504	0.208158	1.98388	0.267242	0.399523	3.14839	0.00542545	0.0108381	Os09g0313500; NB-ARC domain containing protein.
OsI_20897	0.00843033	0.96064	1	-0.288613	0.0384044	0.103785	-0.340379	0.0209234	0.0462805	-1.34001	3.32512e-21	4.5985e-20	Os05g0552300; Similar to Guanine nucleotide-binding protein beta subunit-like protein (GPB-LR) (RWD).; K14753 guanine nucleotide-binding protein subunit beta-2-like 1 protein
OsI_08485	-0.174877	0.349966	0.695035	-0.369517	0.0465399	0.120685	-0.836303	1.18249e-05	5.38832e-05	-1.2109	3.34539e-09	1.56416e-08	Os02g0682500; Similar to TRANSPARENT TESTA GLABRA 1 protein (TTG1 protein).; K11805 WD repeat-containing protein 68
OsI_07179	-0.452735	0.00433333	0.0401257	-0.497378	0.00177915	0.00809193	-0.790459	4.42485e-06	2.17841e-05	-1.80003	7.23052e-30	1.81107e-28	Os02g0473200; Peptidase aspartic, catalytic domain containing protein.
OsI_15998	-0.199085	0.307633	0.656672	-0.506531	0.0179255	0.0556572	-0.759991	9.54356e-05	0.000368721	-1.49202	8.22184e-13	5.6253e-12	Os04g0438700, C3H28, ZINC_FINGER_CCCH_DOMAIN-CONTAINING_PROTEIN_28; Similar to Muscleblind-like protein.; K14943 muscleblind
OsI_00773	-0.45499	0.033402	0.173798	-0.367117	0.093616	0.208607	-0.986085	7.28363e-06	3.45447e-05	-1.21774	1.01299e-08	4.48865e-08	probable RNA-dependent RNA polymerase 3-like; K11699 RNA-dependent RNA polymerase [EC:2.7.7.48]
OsI_20888	-0.227368	0.22296	0.557354	-0.47205	0.00906434	0.031796	-0.754011	5.58012e-05	0.000224624	-1.15597	4.44044e-10	2.29531e-09	Os05g0551100
OsI_18421	0.518984	0.017694	0.11314	0.377808	0.111914	0.239109	0.58547	0.0081962	0.0202982	1.78896	1.15813e-19	1.40878e-18	Os05g0143300
OsI_11151	-0.170619	0.477168	0.812979	-0.790804	0.00187191	0.00844924	-0.688893	0.00429195	0.0114656	-1.71078	6.66332e-10	3.36899e-09	Os03g0296500; Similar to Glycosyl hydrolases family 17 protein, expressed.
OsI_34182	0.0935023	0.69846	0.947179	-0.358615	0.079427	0.18423	-0.658993	0.00161073	0.00478536	-1.01494	2.04649e-06	6.83612e-06	Os10g0497100; Similar to 1-acyl-sn-glycerol-3-phosphate acyltransferase 1, chloroplast precursor (EC 2.3.1.51) (Lysophosphatidyl acyltransferase 1). Splice isoform 2.; K00655 1-acyl-sn-glycerol-3-phosphate acyltransferase [EC:2.3.1.51]
OsI_08719	-0.0333633	0.83719	1	0.742585	1.67953e-07	2.10249e-06	0.996712	1.0719e-12	1.28229e-11	1.71875	7.50998e-35	2.52607e-33	Os02g0719800
OsI_18564	-0.044867	0.858414	1	-0.331948	0.159635	0.313299	-0.21144	0.330083	0.470428	-1.12906	0.000107391	0.000283342	DNA polymerase epsilon subunit 2-like; K02325 DNA polymerase epsilon subunit 2 [EC:2.7.7.7]
OsI_12967	-0.338149	0.0614025	0.256783	-0.549442	0.00193678	0.0086959	-0.78579	1.0293e-05	4.74403e-05	-2.03569	2.93151e-25	5.34256e-24	Os03g0672400
OsI_14002	-0.667887	0.244431	0.586979	0.187723	0.790662	0.929949	-1.03582	0.0585567	0.113097	-1.67415	0.00339348	0.00702172	Os03g0808400; Ubiquitin domain containing protein.
OsI_18100	-0.423267	0.326845	0.675491	-0.0590476	0.886821	1	-0.789615	0.0402737	0.0817596	-1.24931	0.00333334	0.00690383	Os05g0103700
OsI_31895	0.502115	0.0207191	0.126333	0.770127	9.61236e-05	0.000640374	0.969989	5.81768e-07	3.31309e-06	1.49562	1.00241e-17	1.04303e-16	Os09g0497000; Adenine nucleotide translocator 1 domain containing protein.; K14684 solute carrier family 25 (mitochondrial phosphate transporter), member 23/24/25/41
XLOC_031050	0.0233745	0.924337	1	-0.483857	0.0645691	0.156506	-0.829784	0.0144143	0.033357	-2.11722	6.79702e-08	2.73134e-07	-
OsI_20735	-1.09276	0.142511	0.431812	0.890236	0.0863147	0.196156	0.60073	0.266515	0.39865	1.90795	2.08504e-05	6.06855e-05	Os05g0531000
OsI_06832	-0.126484	0.422474	0.767095	-0.697562	2.05088e-05	0.000162167	-0.731946	3.95463e-06	1.96465e-05	-1.43657	4.85848e-18	5.18079e-17	Os02g0295700; Aldehyde dehydrogenase, conserved site domain containing protein.; K12617 DNA topoisomerase 2-associated protein PAT1
OsI_25553	-0.385654	0.531668	0.848479	-1.3101	0.0248255	0.0728036	-1.11746	0.0472519	0.093752	-1.63941	0.00368006	0.00756901	Os07g0256050
OsI_04462	-0.423211	0.0122915	0.0871115	-0.391255	0.0246395	0.0723629	-0.754555	7.23525e-06	3.43419e-05	-1.62375	2.5541e-18	2.78387e-17	Os01g0852400
OsI_19002	-0.324018	0.0619005	0.258112	0.201782	0.353894	0.551581	0.0218013	0.932515	1	1.34288	2.56115e-20	3.30243e-19	Os12g0268000; Similar to Cytochrome P450 71A1 (EC 1.14.-.-) (CYPLXXIA1) (ARP-2).
OsI_37580	-0.810125	0.0230541	0.136183	-0.468918	0.123911	0.25842	-0.63661	0.0284866	0.0605883	-1.13124	0.000345231	0.000846292	Os12g0163600; Pentatricopeptide repeat domain containing protein.
OsI_10049	0.322146	0.0318478	0.168842	0.552142	0.000270829	0.00159016	0.867461	4.04573e-09	3.16298e-08	1.74048	3.76772e-33	1.15989e-31	Os03g0151800; Similar to Cell division control protein 48 homolog A (AtCDC48a).; K13525 transitional endoplasmic reticulum ATPase
OsI_06162	0.0847227	1	1	0.56544	0.607379	0.786401	-1.39961	0.242161	0.368868	-9.69116	0.00845722	0.016301	Os02g0187800, GH2, GOLD_HULL_AND_INTERNODE_2; Cinnamyl alcohol dehydrogenase (EC 1.1.1.195).; K00083 cinnamyl-alcohol dehydrogenase [EC:1.1.1.195]
OsI_13303	0.0305883	1	1	-1.77173	0.113631	0.241921	-0.703018	0.678968	0.808784	-8.86625	0.00806636	0.0156068	Os03g0718500; Homeodomain-related domain containing protein.
OsI_25353	-0.142878	0.33961	0.685901	-0.578153	9.23928e-05	0.000619054	-0.971074	5.55987e-11	5.46673e-10	-1.04327	7.91577e-13	5.42684e-12	mediator of RNA polymerase II transcription subunit 33A-like
OsI_04329	-0.045938	0.756386	0.97879	-0.21512	0.168431	0.325012	-0.538031	0.000150813	0.000559742	-1.54331	6.53834e-25	1.16242e-23	40S ribosomal protein S23; K02973 small subunit ribosomal protein S23e
OsI_12893	-0.22752	0.648102	0.918807	-0.116544	0.8357	0.965445	0.808725	0.191531	0.304398	-2.22902	2.15208e-05	6.24995e-05	Os03g0663400; Similar to Thaumatin-like protein.
OsI_26969	0.518467	0.838908	1	0.148099	1	1	-1.75002	0.187127	0.298646	1.72128	0.024351	0.0429546	Os07g0628900; Similar to KI domain interacting kinase 1.
OsI_25723	6.12928	1	1	7.09452	0.54808	0.739538	7.69116	0.29151	0.427629	10.4784	9.02447e-06	2.76674e-05	Os07g0409500; BTB/POZ fold domain containing protein.; K03094 S-phase kinase-associated protein 1
OsI_17536	-0.200533	0.3968	0.744889	-0.664504	0.00705062	0.0258378	-0.959788	0.000287223	0.00100623	-1.17544	8.37377e-07	2.94656e-06	Os04g0629000
OsI_21591	-0.317029	0.042806	0.203415	-0.641869	0.000119536	0.00077424	-0.611804	0.000114922	0.000438135	-1.73602	1.82764e-24	3.18433e-23	Os06g0142800; Ribosomal L11 methyltransferase domain containing protein.; K11434 protein arginine N-methyltransferase 1 [EC:2.1.1.-]
OsI_38583	-0.130207	0.616087	0.89697	-0.352485	0.148261	0.296919	-0.967872	0.000127751	0.000481221	-1.10812	0.000147544	0.000381271	Os12g0534200; Similar to Acyl carrier protein I, chloroplast precursor (ACP I).
OsI_29770	-0.566082	0.0141912	0.0968077	-0.591661	0.0106817	0.0363797	-0.989181	3.02039e-05	0.000127638	-1.3049	9.34318e-08	3.68366e-07	Os08g0500900; Similar to Phosphoribosylglycinamide formyltransferase, chloroplast precursor (EC 2.1.2.2) (GART) (GAR transformylase) (5'-phosphoribosylglycinamide transformylase).; K00601 phosphoribosylglycinamide formyltransferase [EC:2.1.2.2]
OsI_14151	-2.13614	0.0915475	0.327996	0.867615	0.429045	0.632875	1.51969	0.031672	0.066402	2.26616	0.00052949	0.00126211	Os03g0826900
XLOC_015766	-0.606989	0.28453	0.635623	-0.228477	0.678548	0.844545	-0.908257	0.0820228	0.150739	-1.34395	0.015735	0.0288123	-
OsI_21411	-0.121856	0.42612	0.770042	-0.441039	0.00342373	0.0140564	-0.938776	9.7206e-10	8.20651e-09	-1.47874	1.03029e-21	1.47431e-20	Os06g0119600; Peptidase aspartic, catalytic domain containing protein.
OsI_08040	-0.390189	0.187888	0.502949	-0.711132	0.0140026	0.0455715	-0.884446	0.0080992	0.0200938	-1.19968	7.20987e-05	0.000194654	Os02g0612100; Phospholipid methyltransferase family protein.; K00550 methylene-fatty-acyl-phospholipid synthase [EC:2.1.1.16]
OsI_09620	-0.917538	0.596016	0.883656	-1.98437	0.11777	0.248484	-3.035	0.0439359	0.0881342	-10.5793	0.0155964	0.0285827	uncharacterized LOC100276734
OsI_27922	-0.588311	0.0242829	0.140436	-0.61414	0.0135671	0.0444162	-0.958936	0.000748626	0.00240893	-1.38247	1.15359e-05	3.49145e-05	Os08g0162500
OsI_01687	-0.115693	0.446666	0.787271	-0.222095	0.143687	0.289589	-0.351211	0.0155331	0.0355946	-1.25178	2.0187e-16	1.87364e-15	Os01g0328400; Ubiquitin.; K02977 small subunit ribosomal protein S27Ae
OsI_25354	-0.112037	0.536857	0.848479	-0.464467	0.0122755	0.0408351	-0.521852	0.00361488	0.00983628	-1.27684	2.56287e-11	1.50884e-10	Os07g0211400; Similar to Kinase associated protein phosphatase.; K01090 protein phosphatase [EC:3.1.3.16]
OsI_02349	-0.958331	0.0128738	0.0902182	-0.989469	0.00888813	0.0312682	-0.986849	0.00917211	0.022426	-1.32127	0.000548624	0.00130364	Os01g0546500; Pentatricopeptide repeat domain containing protein.
OsI_12892	0.0492575	0.911865	1	-0.142523	0.74544	0.895934	0.0851275	0.87551	0.977792	-1.06185	0.0109654	0.0206721	Os03g0663100; PDZ/DHR/GLGF domain containing protein.
OsI_20654	-0.457707	0.00355914	0.0349581	-0.584432	0.000172494	0.00107325	-0.553561	0.000442109	0.00149385	-1.16924	2.10167e-14	1.647e-13	Os05g0519500; K14558 periodic tryptophan protein 2
OsI_36980	0.0762356	0.730648	0.96385	-0.478287	0.0689511	0.164757	-0.751955	0.00997145	0.0241409	-1.7407	2.07753e-09	9.92504e-09	pentatricopeptide repeat-containing protein At4g13650-like
OsI_26488	-0.323739	0.0450397	0.210211	-0.706627	1.56011e-05	0.000127071	-0.61443	6.46204e-05	0.000257412	-1.57393	3.32237e-22	4.91555e-21	Os07g0563700; IKI3 family protein.; K11373 elongator complex protein 1
XLOC_009544	0.12908	0.903572	1	0.29756	0.647835	0.821647	-0.366128	0.31512	0.452846	-1.47551	0.00214119	0.0045886	-
OsI_35276	-0.456176	0.257836	0.604924	-0.525374	0.230891	0.409771	-0.542149	0.184095	0.2945	-2.40541	1.08959e-06	3.7787e-06	uncharacterized LOC101766871
OsI_11770	-0.326885	0.183768	0.49647	0.213063	0.337813	0.534732	0.287386	0.183855	0.294178	1.40931	1.05633e-13	7.83018e-13	Os03g0374400; SNARE associated Golgi protein domain containing protein.
OsI_01919	-0.121679	1	1	1.28758	0.32045	0.515725	1.58849	0.109463	0.19111	2.20256	0.00892715	0.0171429	Os01g0364100; Similar to OSIGBa0145M07.8 protein.
OsI_13514	-0.0195402	1	1	-0.0527071	0.954268	1	-0.702868	0.220543	0.343036	-1.53411	0.00982761	0.0187154	Os03g0749100; Similar to Beta-glucanase.; K05349 beta-glucosidase [EC:3.2.1.21]
OsI_29113	-0.21864	1	1	0.78136	0.842653	0.971395	1.08746	0.501087	0.653815	2.34873	0.0129388	0.024059	Os09g0468650
OsI_32987	-0.565199	0.718856	0.959575	-0.931982	0.441286	0.644754	-0.0713846	1	1	-8.91687	0.0112985	0.0212485	Os10g0198900; Drug/metabolite transporter domain containing protein.
OsI_39122	-0.414784	0.0522782	0.231974	-0.507521	0.0148318	0.0477579	-0.509687	0.018631	0.0417142	-1.62237	1.34369e-11	8.13039e-11	p21-activated protein kinase-interacting protein 1-like; K14830 protein MAK11
OsI_02769	0.0978473	1	1	-0.0255351	1	1	0.189478	0.906533	1	2.04363	0.000513941	0.00122792	Os01g0603500; Similar to Cf2/Cf5-like disease resistance protein (Fragment).
OsI_01768	-0.312143	0.0427857	0.203411	-0.639324	0.000143185	0.000909163	-0.738699	3.29922e-06	1.66311e-05	-1.55566	9.54296e-15	7.71427e-14	Os04g0326300; K07442 tRNA (adenine57-N1/adenine58-N1)-methyltransferase [EC:2.1.1.219 2.1.1.220]
OsI_19560	-1.80145	0.0169804	0.110264	0.727474	0.165219	0.320484	-1.2773	0.0702064	0.131928	-2.2303	0.00365077	0.00751693	Os05g0346800
OsI_38455	0.0939239	0.858921	1	-0.376919	0.485464	0.689022	-0.929335	0.0208931	0.0462202	-2	2.09947e-05	6.10515e-05	ubiquitin-like-conjugating enzyme ATG10-like; K17888 ubiquitin-like-conjugating enzyme ATG10, animal type
OsI_25308	-0.764446	0.100399	0.346093	-0.534149	0.20004	0.367868	-0.900101	0.0378314	0.0774759	-2.11911	6.108e-05	0.000166601	Os07g0203900
OsI_13146	-0.21517	0.315014	0.664506	-0.380077	0.0682917	0.16349	-0.691319	0.00111397	0.00344276	-1.07218	1.48111e-06	5.03854e-06	Os03g0698500
OsI_24529	-0.125142	0.938716	1	-0.710104	0.204068	0.373711	-1.03905	0.08795	0.15972	-4.22668	3.82039e-06	1.22842e-05	uncharacterized LOC102700909
OsI_18492	-0.240478	0.305899	0.654177	-0.541045	0.0184193	0.056944	-0.542743	0.0201367	0.0447297	-1.21387	1.08911e-06	3.7779e-06	Os05g0152400
OsI_16277	0.128577	0.710753	0.955355	-0.456804	0.155072	0.306567	-0.856438	0.00667672	0.0169402	-2.09549	1.08797e-08	4.80414e-08	Os04g0472700
OsI_30869	-0.11907	0.614836	0.896344	-0.392214	0.086552	0.196563	-0.825971	0.000271337	0.000954708	-1.6321	2.06287e-11	1.22583e-10	nudix hydrolase 20, chloroplastic-like
OsI_18721	-0.30122	0.38791	0.736387	-0.358279	0.294433	0.485394	-0.66519	0.0519921	0.101897	-2.28108	5.34829e-07	1.93004e-06	Os05g0182000; Similar to late embryogenesis abundant protein.
OsI_09133	-0.334664	0.372112	0.71935	-0.933911	0.0213686	0.064403	-0.933911	0.0325566	0.0680325	-1.34895	0.0010396	0.00235563	Os02g0774800
XLOC_004179	-0.714832	0.000329611	0.00555537	-0.392571	0.036861	0.100488	-0.785596	7.86487e-05	0.000307953	-1.06958	4.12641e-06	1.32139e-05	BAS73392.1 Os01g0644500, partial [Oryza sativa Japonica Group]
XLOC_028304	0.0731372	0.911125	1	-0.436216	0.00902421	0.0316771	-0.947201	9.78266e-08	6.32436e-07	-1.03155	6.50548e-07	2.32536e-06	-
OsI_18788	-0.913887	0.00122161	0.0154393	-0.064221	0.789486	0.929085	0.323722	0.148276	0.247164	1.6626	7.19947e-20	8.88517e-19	Os05g0197300; IQ calmodulin-binding region domain containing protein.
OsI_32339	-0.118034	0.661225	0.923899	0.85189	0.000636827	0.00335281	0.872965	0.000111955	0.000427784	1.17257	3.84054e-08	1.59216e-07	Os09g0555300; Kelch-type beta propeller domain containing protein.
OsI_10449	-0.952119	0.00106108	0.0138373	-0.22571	0.373929	0.574334	-0.511794	0.0416246	0.0841342	-1.06302	8.08885e-05	0.000216888	Os03g0205800; Similar to Acetyltransferase, GNAT family protein, expressed.
OsI_04635	-0.229188	0.0997465	0.345047	-0.718499	6.27923e-07	7.03849e-06	-0.704247	3.65858e-07	2.16419e-06	-1.83143	1.11895e-36	4.08336e-35	Os01g0875500, BETA-GALACTOSIDASE_4, BGAL4; Similar to Beta-galactosidase (EC 3.2.1.23).
OsI_12759	0.158299	0.422432	0.767073	0.75376	9.37281e-05	0.000626893	0.944416	6.05601e-08	4.02413e-07	1.07655	2.59313e-10	1.37417e-09	Os03g0639600; Similar to Zinc-finger protein Lsd1.
OsI_33538	-0.253551	0.101893	0.349181	-0.248933	0.125634	0.261116	-0.526853	0.000348877	0.00120082	-1.44506	1.68793e-18	1.87256e-17	Os10g0411800; Similar to 40S ribosomal protein S17-3.; K02962 small subunit ribosomal protein S17e
OsI_28848	-0.298406	0.0847933	0.313327	-0.645658	0.000182133	0.00112491	-0.95566	9.75455e-09	7.232e-08	-1.63257	3.29216e-20	4.20416e-19	Os08g0337100
OsI_11795	0.0553768	1	1	-0.260528	0.881437	1	0.546827	0.503198	0.656008	1.42364	0.00681798	0.0133764	Os03g0377600; Zinc finger, RING/FYVE/PHD-type domain containing protein.
OsI_31314	0.167101	0.312473	0.662025	-0.119507	0.444104	0.646693	-0.312096	0.0373827	0.0766752	-1.09906	7.28051e-12	4.52555e-11	Os09g0407200, DNA_REPAIR_PROTEIN_RAD23, RAD23; Similar to RAD23, isoform I.; K10839 UV excision repair protein RAD23
OsI_10886	-0.116594	0.552763	0.852333	-0.0688473	0.73218	0.886318	-0.213904	0.306447	0.442571	-1.07506	1.82508e-07	6.94433e-07	Os03g0267200, 17.7_KDA_CLASS_I_HEAT_SHOCK_PROTEIN, HSP17.7; Low molecular mass heat shock protein Oshsp17.7.; K13993 HSP20 family protein
OsI_08948	-0.441612	0.0757114	0.293869	-0.859476	0.000288213	0.00167665	-0.901573	0.00132286	0.00400926	-1.35664	4.744e-08	1.94661e-07	Os02g0749900; Mitochodrial transcription termination factor-related family protein.; K15032 mTERF domain-containing protein, mitochondrial
OsI_20259	-0.0495201	1	1	0.744029	0.308014	0.501325	1.31127	0.070027	0.131639	1.94474	0.00114626	0.00257549	Os05g0464400; Hypothetical conserved gene.
OsI_09348	-0.267571	0.39727	0.745123	-0.687755	0.0320637	0.089802	-0.289671	0.387685	0.533688	-1.12867	0.00698906	0.0136813	Os02g0805700
OsI_20602	-0.406935	0.0330812	0.172837	-0.467212	0.0132043	0.0434018	-0.516106	0.00497526	0.0130592	-1.30947	3.85994e-10	2.00886e-09	Os05g0513200; NLI interacting factor domain containing protein.; K17496 mitochondrial import inner membrane translocase subunit TIM50
OsI_36448	-0.372669	0.19566	0.515584	-0.0702978	0.791437	0.930713	-0.332948	0.220887	0.343465	-1.20723	4.96706e-05	0.000137223	mitochondrial translocator assembly and maintenance protein 41 homolog; K17807 mitochondrial translocator assembly and maintenance protein 41
OsI_02613	-0.125722	0.407625	0.754578	-0.275174	0.0702457	0.167376	-0.44456	0.00293054	0.00816122	-1.31393	1.18753e-14	9.50649e-14	Os01g0586600
OsI_07663	-0.109389	0.5873	0.877405	-0.396913	0.039662	0.106453	-0.584184	0.00180168	0.00528482	-1.02653	4.77235e-07	1.73121e-06	Os02g0557700; Short-chain dehydrogenase/reductase SDR domain containing protein.
OsI_21456	0.106828	0.803258	1	-0.391743	0.148637	0.297392	-0.682858	0.0168928	0.0382826	-1.24586	1.68842e-05	4.98408e-05	Os06g0127500
OsI_25238	-0.789819	0.0234406	0.137629	-0.967627	0.00309712	0.0128917	-0.810086	0.0171502	0.0388027	-2.17868	9.4258e-09	4.18943e-08	Os07g0193800; Similar to BHLH transcription factor (Fragment).
OsI_04889	0.745862	0.0735707	0.288237	0.789539	0.0321123	0.0899048	0.823553	0.0224997	0.0493338	1.5328	2.30024e-06	7.62862e-06	Os01g0912900; Pentatricopeptide repeat domain containing protein.
OsI_31914	-1.12286	0.0954827	0.336448	-1.34792	0.0318755	0.089374	-0.794531	0.246912	0.374927	-3.80735	5.82555e-05	0.000159352	Os09g0500100; Cyclin-like F-box domain containing protein.
OsI_19355	-0.247167	0.229745	0.566224	-0.61571	0.001216	0.00585828	-0.814584	9.30105e-05	0.000360125	-1.32689	1.23678e-11	7.50728e-11	WD repeat-containing protein 91 homolog
OsI_03686	-0.0439315	0.801624	1	0.894416	5.40024e-09	8.95082e-08	0.741109	2.25587e-06	1.17157e-05	1.31652	4.89791e-17	4.79389e-16	Os01g0741900; Similar to Auxin-responsive protein IAA26 (Indoleacetic acid-induced protein 26) (Phytochrome-associated protein 1).; K14484 auxin-responsive protein IAA
OsI_34928	0.0194524	0.955074	1	-0.395585	0.102594	0.223191	-0.544729	0.0293776	0.0622018	-1.04419	0.000530725	0.00126475	Os11g0125500; Protein prenyltransferase domain containing protein.
OsI_32501	-0.240925	0.226727	0.561961	0.719105	0.00011218	0.000732473	0.985853	1.55249e-08	1.12135e-07	1.47377	1.69489e-20	2.22494e-19	Os10g0103800; Inositol 1, 3, 4-trisphosphate 56-kinase family protein.; K00913 inositol-1,3,4-trisphosphate 5/6-kinase / inositol-tetrakisphosphate 1-kinase [EC:2.7.1.159 2.7.1.134]
OsI_20090	-0.060652	0.844354	1	-0.406045	0.121149	0.254075	-0.758208	0.00484882	0.0127745	-1.96974	5.51321e-10	2.81266e-09	Os05g0435700; Similar to (3R)-hydroxymyristoyl-[acyl carrier protein] dehydratase (EC 4.2.1.-) ((3R)-hydroxymyristoyl ACP dehydrase).; K02372 3-hydroxyacyl-[acyl-carrier-protein] dehydratase [EC:4.2.1.59]
OsI_32553	0.407567	0.0514489	0.229183	0.531835	0.00322654	0.0133808	-0.717757	0.00297925	0.00828631	-1.30132	3.1402e-13	2.23105e-12	Os10g0113100; Aldo/keto reductase family protein.
OsI_28166	0.00122107	0.977587	1	-0.110396	0.669939	0.83757	-0.0855554	0.743397	0.865125	-1.39844	1.19082e-06	4.10411e-06	Os08g0199000; F-box domain, cyclin-like domain containing protein.
OsI_16178	-0.706804	1	1	1.55416	0.253375	0.438549	2.40484	0.0251142	0.0543539	3.8059	8.345e-08	3.31324e-07	Os04g0461600; Similar to Fw2.2.
OsI_20825	-0.0809496	0.604012	0.888848	-0.225659	0.158483	0.311591	-0.192925	0.20306	0.319815	-1.0777	1.12141e-11	6.83553e-11	60S ribosomal protein L28-1-like; K02903 large subunit ribosomal protein L28e
OsI_08218	0.159807	0.274165	0.625719	0.489869	0.00158648	0.00734003	0.81928	1.98958e-09	1.61841e-08	1.4768	8.21688e-28	1.80216e-26	Os02g0639000, LESION_MIMIC_AND_SENESCENCE, LMS; Double-stranded RNA binding domain containing protein.; K18998 RNA polymerase II C-terminal domain phosphatase-like 1/2 [EC:3.1.3.16]
OsI_38749	0.415754	0.13179	0.411169	-0.616863	0.0434351	0.114304	-0.799489	0.00861057	0.0211955	-1.86589	6.24287e-07	2.23594e-06	Os12g0565200
OsI_11395	-0.59773	0.0231877	0.136731	-0.72064	0.00956687	0.0332359	-0.956184	0.000302534	0.00105433	-1.93781	8.42867e-09	3.77096e-08	Os03g0326600; Nucleotide-binding, alpha-beta plait domain containing protein.; K13157 U11/U12 small nuclear ribonucleoprotein 65 kDa protein
OsI_16969	0.180679	0.417419	0.762595	-0.42811	0.0710084	0.168666	-0.736058	0.00296095	0.00824065	-1.33012	2.03315e-07	7.69476e-07	15-cis-phytoene desaturase, chloroplastic/chromoplastic-like
OsI_32771	0.0114956	1	1	0.204141	0.893539	1	1.11636	0.129741	0.220798	1.65992	0.010026	0.0190574	Os10g0154500; Similar to cDNA, clone: J075187A19, full insert sequence.; K08818 cell division cycle 2-like [EC:2.7.11.22]
XLOC_003732	-1	0.0792574	0.301884	0.0833026	0.876577	0.997377	-0.0937821	0.873358	0.975817	-1.35252	0.015943	0.0291653	-
OsI_19140	0.021342	1	1	0.369719	0.678916	0.844767	1.06001	0.142621	0.238938	1.92668	0.00676354	0.0132764	Os11g0451700, DHN6, DEHYDRIN_6; Similar to Dehydrin DHN1 (M3) (RAB-17 protein).
OsI_01078	-0.733664	0.230588	0.567414	-1.36151	0.0251305	0.0735204	-0.756515	0.23187	0.356731	-1.35833	0.02849	0.0495198	protein NUCLEAR FUSION DEFECTIVE 6, chloroplastic/mitochondrial-like
OsI_20029	-0.0925021	0.807012	1	-0.16727	0.654998	0.827737	-0.662965	0.0365925	0.0752768	-1.73191	1.61679e-06	5.47996e-06	Os05g0424900
OsI_30016	-0.211624	0.196921	0.517492	-0.526383	0.00328752	0.0136003	-0.807482	3.13494e-06	1.58527e-05	-1.50681	4.8809e-18	5.20289e-17	Os08g0531200; WD40 repeat domain containing protein.
OsI_36815	-0.188211	0.327286	0.675758	-0.920716	7.88277e-06	6.95868e-05	-0.984123	2.77726e-06	1.41801e-05	-1.10543	4.31463e-09	1.9926e-08	Os12g0202900
OsI_37578	0.243791	0.0798682	0.303235	0.504929	0.000321529	0.00184429	0.790351	1.14507e-08	8.39703e-08	1.42019	1.27574e-27	2.76031e-26	Os12g0163400; Tubby family protein.
OsI_13981	0.114516	0.500696	0.83137	0.29267	0.100995	0.220561	0.548652	0.000624298	0.00204242	1.51033	5.09162e-24	8.56785e-23	Os03g0806500; Thioredoxin domain 2 containing protein.
OsI_12653	-0.0995357	1	1	0.332575	0.648696	0.822139	-1.14608	0.251608	0.380695	-2.82889	0.0089476	0.0171735	Os03g0622100; Transcriptional factor B3 family protein.
OsI_19627	0.584963	0.808942	1	0.260764	1	1	-1.14296	0.397306	0.544272	-8.46489	0.0235024	0.041607	uncharacterized LOC101776453
OsI_37181	-0.326482	0.478348	0.813977	-0.35256	0.389532	0.591296	-0.407782	0.327729	0.467684	-1.30087	0.00365945	0.00753068	Os12g0108000; Similar to Laccase (Diphenol oxidase).; K05909 laccase [EC:1.10.3.2]
OsI_13713	-0.192667	0.330045	0.676758	-0.510399	0.00923599	0.032263	-0.517899	0.00569611	0.0147224	-1.30218	1.00586e-10	5.5693e-10	Os03g0775500
OsI_05424	-0.279407	0.189457	0.505651	-0.71948	0.000722809	0.00374389	-0.752878	0.000719489	0.00232546	-1.26543	4.22106e-09	1.95145e-08	Os01g0975300; K09422 myb proto-oncogene protein, plant
OsI_00268	-0.74797	0.00737371	0.0596981	-0.126648	0.629952	0.806266	-0.455623	0.0776071	0.143783	-1.46927	2.51938e-07	9.42272e-07	Os01g0133200
OsI_15102	0.0977011	0.563872	0.860291	-0.303893	0.0975667	0.215103	-0.503678	0.00659407	0.01675	-1.05531	5.57139e-09	2.54411e-08	Os04g0254000; Similar to Dihydrodipicolinate synthase 1, chloroplast precursor (EC 4.2.1.52) (DHDPS 1).; K01714 4-hydroxy-tetrahydrodipicolinate synthase [EC:4.3.3.7]
OsI_07300	0	1	1	0	1	1	4.73697	1	1	8.55714	0.00421175	0.00858387	Os10g0426100; Similar to HAT family dimerisation domain containing protein.
OsI_16698	-0.0154209	0.945678	1	-0.555441	0.00363879	0.0147991	-0.920429	5.23257e-06	2.54409e-05	-1.46798	8.92533e-13	6.08206e-12	probable metal-nicotianamine transporter YSL13
OsI_18653	-0.157566	0.558186	0.856128	-0.114623	0.699325	0.860385	-0.190816	0.456081	0.605125	-1.21664	2.8461e-05	8.13842e-05	Os05g0176500; ATP10 family protein.; K18192 mitochondrial ATPase complex subunit ATP10
OsI_39245	3.53605	0.098546	0.342628	3.33628	0.0694622	0.165782	3.41954	0.0249864	0.0541151	3.52356	0.020259	0.0363288	NADPH-dependent 1-acyldihydroxyacetone phosphate reductase-like
OsI_27101	0.148644	0.628722	0.905081	0.816909	0.00423249	0.0167707	0.462478	0.101719	0.17983	1.74533	1.37632e-12	9.16787e-12	Os07g0647200
OsI_31722	-0.33361	0.497821	0.829242	-0.117936	0.784565	0.925178	-0.164119	0.63215	0.767864	-1.40166	0.00257434	0.00544343	Os09g0471200
OsI_27184	0.365637	0.0761674	0.294878	0.598021	0.00231467	0.0100961	0.432928	0.0264241	0.0567708	1.08928	1.00114e-09	4.95825e-09	Os07g0658700; Phosphatidylinositol-4-phosphate 5-kinase family protein.; K00889 1-phosphatidylinositol-4-phosphate 5-kinase [EC:2.7.1.68]
OsI_04369	-0.0345411	0.85976	1	-0.430172	0.0527302	0.133451	-0.526093	0.0168867	0.0382715	-1.77472	1.17429e-09	5.77363e-09	Os01g0839300; Similar to 50S ribosomal protein L17.; K02879 large subunit ribosomal protein L17
OsI_17769	-0.124216	0.337007	0.684181	-0.230927	0.0934477	0.208339	-0.639518	1.31599e-06	7.10378e-06	-1.15396	2.46771e-19	2.92368e-18	Os04g0660400, UDP-ARABINOPYRANOSE_MUTASE_2, UAM2; Similar to Amylogenin; reversibly glycosylatable polypeptide (Amylogenin).; K13379 reversibly glycosylated polypeptide / UDP-arabinopyranose mutase [EC:2.4.1.- 5.4.99.30]
OsI_27484	0.000917427	0.997554	1	-0.342144	0.0128912	0.0425479	-0.543313	4.91201e-05	0.000199703	-1.3604	3.1897e-22	4.73535e-21	Os08g0102100; Nicastrin family protein.
OsI_38605	-0.60949	0.233458	0.571444	0.311971	0.53478	0.730431	0.643117	0.0821484	0.150893	1.43904	3.05318e-05	8.69795e-05	Os12g0538700; Similar to AT.I.24-1 protein (Fragment).; K03676 glutaredoxin 3
OsI_14093	-0.0233241	0.872346	1	-0.290021	0.0555383	0.139073	-0.500103	0.00134996	0.0040845	-1.42916	4.07036e-19	4.73061e-18	Os03g0820100; Similar to Auxin-resistance protein AXR1.; K04532 amyloid beta precursor protein binding protein 1
XLOC_041240	-1.18728	0.0620392	0.258511	-1.06086	0.0873735	0.197954	-1.0906	0.0812868	0.149693	-2.07731	0.00376065	0.00772592	-
OsI_05915	-0.119147	0.850842	1	-0.487187	0.421685	0.625455	-0.931287	0.0998753	0.177315	-2.60266	0.000388865	0.000947033	Os02g0157200; Leucine-rich repeat domain containing protein.
XLOC_006586	-0.221201	0.735887	0.966422	-0.61874	0.233875	0.413085	-1.07087	0.046682	0.0928625	-2.14276	0.00108524	0.00244977	-
OsI_01309	-0.00701646	0.974	1	-0.0703812	0.750942	0.900441	-0.699423	0.00144888	0.00435318	-1.38268	5.81785e-07	2.09256e-06	Os01g0266500; Phenazine biosynthesis PhzC/PhzF protein family protein.
OsI_20422	-0.185258	0.20994	0.537581	-0.55813	0.00017617	0.00109254	-0.918138	7.9352e-10	6.79877e-09	-1.50909	1.61274e-22	2.44176e-21	Os05g0490200
OsI_15815	-0.875776	0.0176565	0.112972	-0.510723	0.11801	0.24887	-0.807137	0.029709	0.0627904	-1.28073	0.000428602	0.00103636	Os04g0412700; Carbonic anhydrase, eukaryotic family protein.
OsI_10126	-0.252464	0.223062	0.557494	-0.441137	0.0291845	0.0830805	-0.946311	2.86763e-06	1.46073e-05	-2.39261	2.76809e-19	3.26815e-18	Os03g0162200; Similar to Histone H2A.; K11251 histone H2A
OsI_07605	0.894427	0.349277	0.694423	-0.614346	0.584998	0.765759	0.856375	0.268083	0.400467	1.5674	0.0218443	0.0389221	Os02g0549700
OsI_10021	-0.243281	0.0910724	0.327037	0.350258	0.0175603	0.0547587	0.590572	3.70661e-05	0.000154268	1.21701	2.19576e-18	2.41051e-17	Os03g0147400; Divalent ion symporter domain containing protein.
OsI_00254	-0.266686	0.757815	0.979375	0.956444	0.0816202	0.188092	0.631057	0.225734	0.349686	1.82548	1.68993e-05	4.98755e-05	Os01g0131600, ETHYLENE_RESPONSE_FACTOR_108, ERF108; Hypothetical conserved gene.
OsI_12184	0.0526157	0.709477	0.954931	-0.0448501	0.755495	0.903648	-0.388517	0.00534679	0.0139196	-1.14951	5.88236e-14	4.4575e-13	Os03g0436400; Similar to A.thaliana gene induced upon wounding stress.
XLOC_015935	-0.102831	0.88882	1	-0.213558	0.520458	0.723089	-0.302563	0.239078	0.365227	-1.08768	2.65658e-05	7.63225e-05	-
OsI_20910	-0.364007	0.458754	0.796631	-0.131484	0.78901	0.928794	-0.372659	0.390397	0.536636	-1.14254	0.0143076	0.0263952	Os05g0554100; Ribosomal protein L7/L12 family protein.; K02935 large subunit ribosomal protein L7/L12
OsI_03792	1.04264	0.213197	0.541956	0.0840643	1	1	0.485427	0.703553	0.830526	1.63227	0.0134738	0.0249746	Os06g0727900
OsI_16428	-0.628031	0.0102122	0.0758226	-0.743597	0.00324316	0.0134406	-0.903387	0.00021743	0.000782005	-1.30357	2.96675e-07	1.10067e-06	protein NRT1/ PTR FAMILY 4.6-like
OsI_01982	-0.4885	0.442771	0.784404	-1.18536	0.115699	0.245106	-1.19704	0.0975212	0.17402	-2.13955	0.0028996	0.00606771	uncharacterized LOC102716220
OsI_34203	-0.0785629	0.711152	0.955391	0.251023	0.233256	0.412279	0.697207	0.000128084	0.000482417	1.29039	2.83699e-15	2.38301e-14	Os10g0500300; Zinc finger, RING/FYVE/PHD-type domain containing protein.
OsI_09971	-0.024641	0.919451	1	-0.509695	0.0137356	0.044871	-0.651204	0.00162821	0.00482979	-1.39603	1.16197e-07	4.52911e-07	Os03g0143600; Similar to Inhibitor of growth protein 1. Splice isoform 2.; K11346 inhibitor of growth protein 4
OsI_19923	-0.365304	0.0645783	0.264836	-0.328103	0.141874	0.286907	-0.506402	0.0128501	0.0302099	-1.16866	2.61803e-08	1.10671e-07	Os05g0405600; Similar to Cytochrome P450 CYP721B4.
OsI_04423	0.180027	0.256133	0.602785	0.374338	0.0176077	0.0548673	0.59333	6.61884e-05	0.000262972	1.0202	1.17437e-13	8.6624e-13	Os01g0846900; Histone-fold domain containing protein.; K03126 transcription initiation factor TFIID subunit 12
OsI_31243	-0.349835	0.135426	0.41891	-0.92234	0.00537484	0.020525	-0.631993	0.0004133	0.00140447	-1.32456	4.51658e-08	1.85829e-07	mannose-6-phosphate isomerase 1; K01809 mannose-6-phosphate isomerase [EC:5.3.1.8]
OsI_02246	-0.505664	0.000708915	0.0101803	-0.604613	0.000382553	0.00214961	-0.492611	0.000919078	0.0028955	-1.47248	9.16021e-18	9.56399e-17	DNA (cytosine-5)-methyltransferase 1-like; K00558 DNA (cytosine-5)-methyltransferase 1 [EC:2.1.1.37]
OsI_06040	-0.544704	0.0443277	0.207953	0.28593	0.22136	0.397508	0.447712	0.0400922	0.0814616	1.30118	2.18533e-10	1.16842e-09	Os02g0173200; VQ domain containing protein.
OsI_24035	-0.793071	0.543727	0.848479	-1.17532	0.245342	0.4283	-2.69686	0.057789	0.111734	-9.38802	0.00622215	0.0122912	Os06g0666500; Zinc finger, RING/FYVE/PHD-type domain containing protein.
OsI_10599	-0.103093	1	1	0.463947	0.482514	0.685862	0.568284	0.32522	0.464624	1.16439	0.0282559	0.0491494	Os03g0226800, CMT1, CHROMOMETHYLTRANSFERASE_1; Similar to Cytosine-specific methyltransferase.; K00558 DNA (cytosine-5)-methyltransferase 1 [EC:2.1.1.37]
OsI_35562	-0.0672834	0.775818	0.989596	-0.640196	0.0106486	0.0362994	-0.731645	0.00748222	0.0187242	-2.37072	5.48977e-16	4.9e-15	calmodulin-interacting protein 111-like
XLOC_040125	-0.118547	0.579533	0.872112	-0.232554	0.233701	0.412824	-0.570912	0.00655453	0.0166662	-1.70537	3.85957e-13	2.72438e-12	-
OsI_29024	-0.22039	0.78961	0.997394	-1.41504	0.0567874	0.141581	-1.38333	0.0562218	0.109112	-1.95269	0.0218699	0.0389656	Os08g0371608; Similar to carotenoid cleavage dioxygenase.
OsI_25393	-0.210229	0.178911	0.489826	-0.491278	0.00384016	0.0154688	-0.544795	0.000883375	0.00279397	-1.52912	1.02152e-16	9.70859e-16	pentatricopeptide repeat-containing protein At1g80270, mitochondrial-like
OsI_02055	-0.0772612	0.673818	0.932304	-0.889104	0.000178144	0.0011032	-0.667996	7.41595e-05	0.000291646	-1.38793	2.27633e-13	1.64098e-12	Os01g0388566
OsI_34472	0.166682	0.349776	0.694945	-0.557875	0.000969936	0.00483997	-0.861104	5.77829e-08	3.84963e-07	-1.09695	2.06648e-11	1.22773e-10	flavanone 3-dioxygenase-like
XLOC_039131	-2.70895	0.156997	0.455342	-2.08746	0.235562	0.415363	-3.40939	0.099692	0.177076	-8.14636	0.0244698	0.0431442	-
OsI_32135	0.0309756	0.924788	1	0.0497122	0.938779	1	0.823436	0.013645	0.0318145	2.5753	1.9904e-24	3.4541e-23	Os09g0530300; Cytochrome P450 family protein.
OsI_05577	-0.376114	0.00900973	0.0690945	-0.5778	1.88549e-05	0.000150502	-0.594918	6.08062e-06	2.92109e-05	-1.35242	1.0779e-14	8.67898e-14	Os02g0115900; Endosperm lumenal binding protein.; K09490 heat shock 70kDa protein 5
OsI_38040	-0.144572	0.343268	0.688803	-0.277797	0.0745805	0.175308	-0.427926	0.0032661	0.00898741	-1.07071	3.68748e-13	2.60773e-12	Os12g0290600; Similar to Dual specificity protein phosphatase 8 (EC 3.1.3.48) (EC 3.1.3.16) (Neuronal tyrosine threonine phosphatase 1).; K11364 SAGA-associated factor 29
OsI_24963	0.470956	0.062798	0.260267	0.0359153	0.892995	1	-0.191977	0.351541	0.492667	-1.05345	3.46993e-06	1.12259e-05	Os07g0158900; Cyclin-like F-box domain containing protein.
XLOC_015788	-0.562664	0.0889269	0.322566	-0.728998	0.0264744	0.0768061	-0.800256	0.0166741	0.0378746	-1.14652	0.00105417	0.00238616	-
OsI_35297	-0.254929	0.714496	0.957242	-0.920928	0.231893	0.410778	-1.17247	0.0411482	0.083308	-1.53504	0.0134177	0.0248828	probable LRR receptor-like serine/threonine-protein kinase At3g47570
OsI_18961	0.114893	0.840467	1	-0.592576	0.295959	0.487352	-0.749677	0.21476	0.335493	-2.29373	0.00130229	0.00289263	Os05g0228000; Purine and other phosphorylases, family 1 protein.
OsI_20812	-0.297641	0.239459	0.580883	-0.255753	0.366196	0.56561	-0.47719	0.0495249	0.097672	-1.09734	3.71447e-05	0.000104482	Os05g0540600; Cyclin-like F-box domain containing protein.
OsI_30106	-0.742086	8.1593e-06	0.000251767	-0.495538	0.00084135	0.00428042	-0.808113	3.00387e-08	2.07826e-07	-1.05635	1.48698e-13	1.0871e-12	Os08g0542700; Ankyrin repeat containing protein.
OsI_18479	0.0225012	0.965907	1	-0.272268	0.139994	0.283843	-0.24119	0.178661	0.287235	-1.0648	7.19235e-08	2.87883e-07	Os05g0150600; K10900 werner syndrome ATP-dependent helicase [EC:3.6.4.12]
OsI_27546	-0.00161893	0.99074	1	-0.181887	0.237924	0.418263	-0.552453	0.000315687	0.00109642	-1.36345	3.95275e-18	4.24465e-17	Os08g0109200; Similar to S-glutathione dehydrogenase/class III alcohol dehydrogenase.
OsI_26987	-0.211504	0.718087	0.959375	-0.97265	0.0676894	0.162446	-0.679453	0.181872	0.291623	-1.43123	0.0156805	0.0287194	Os07g0633000
OsI_01120	7.61961	0.209348	0.536685	6.38082	0.52598	0.725018	6.43741	0.551229	0.694466	8.93664	0.0037814	0.00776552	Os01g0242400; Lateral organ boundaries, LOB domain containing protein.
OsI_13414	-0.253015	0.512443	0.841301	0.0765898	0.879227	0.999539	1.02338	0.0268178	0.0575033	-1.80605	5.75616e-06	1.81021e-05	Os03g0734300; Similar to Proteinase inhibitor type II CEVI57 precursor.
OsI_20424	0.146009	0.541092	0.848479	0.525017	0.0115747	0.0389402	0.847021	3.02935e-05	0.000127945	1.42495	1.66219e-13	1.21258e-12	Os05g0490400
OsI_14833	-0.429471	0.0352891	0.179731	-0.766442	0.000186242	0.00114612	-0.938297	5.76068e-06	2.77568e-05	-2.06162	1.22306e-13	9.01065e-13	probable glucuronosyltransferase Os03g0107900-like
OsI_24459	-0.464607	0.0282822	0.155094	-0.495559	0.011664	0.0391796	-0.785196	4.14491e-05	0.000170627	-1.0025	2.24201e-07	8.43291e-07	Os06g0715000; UV radiation resistance protein/autophagy-related protein 14 domain containing protein.
OsI_32342	0.24365	0.242485	0.584783	-0.32744	0.0953984	0.211662	-0.447959	0.0263874	0.0567038	-1.12191	8.63849e-08	3.42264e-07	Os09g0555600; MORN motif repeat containing protein.
OsI_07209	-0.166304	0.607085	0.891108	-0.133371	0.62042	0.797871	-0.323201	0.186411	0.297718	-1.1795	6.92168e-06	2.15322e-05	Os02g0478700; Ribosomal protein S27.; K02978 small subunit ribosomal protein S27e
OsI_24505	-0.201187	0.247687	0.591074	-0.60598	0.00144854	0.00679518	-0.511595	0.00194931	0.00566572	-1.14079	1.52582e-11	9.18505e-11	serine/threonine-protein kinase ATR-like; K06640 serine/threonine-protein kinase ATR [EC:2.7.11.1]
OsI_11204	-0.624089	0.33255	0.679256	-1.33831	0.0843936	0.192831	-0.622231	0.291845	0.427804	-1.7564	0.00594874	0.0117923	Os03g0302700; Zinc finger, RING/FYVE/PHD-type domain containing protein.; K03358 anaphase-promoting complex subunit 11
OsI_12680	-0.141683	0.656239	0.921071	-0.585658	0.115275	0.244581	-0.952111	0.00326633	0.00898741	-1.179	0.000151337	0.000390476	Os03g0625800; Zinc finger, C6HC-type domain containing protein.; K11968 ariadne-1 [EC:2.3.2.27]
OsI_16700	0.0267173	0.89856	1	-0.352334	0.0966279	0.213748	-0.819957	0.000121066	0.000458413	-1.44039	1.19072e-10	6.53472e-10	Os04g0524600, YSL12, YELLOW_STRIP-LIKE_GENE_12; Oligopeptide transporter OPT superfamily protein.
OsI_27095	7.98489	0.288366	0.635623	8.32193	0.174888	0.333396	0	1	1	9.49852	0.0280443	0.0488207	Os07g0646100
OsI_29911	-0.27684	0.299142	0.645508	-0.45087	0.0882817	0.199461	-0.846748	0.00175104	0.00515607	-1.2111	1.76798e-05	5.20029e-05	Os08g0520100; Pseudouridine synthase domain containing protein.
OsI_26409	-0.449423	0.097171	0.339695	-0.690681	0.0149865	0.0481536	-0.70289	0.00951887	0.0231774	-1.66816	4.57067e-08	1.87902e-07	Os07g0549200; Pentatricopeptide repeat domain containing protein.
OsI_23783	-1.31228	0.0958008	0.337174	-1.02934	0.160764	0.314904	-0.361188	0.685804	0.815167	-3.04924	0.00132778	0.00294496	Os06g0627500; Leucine-rich repeat, plant specific containing protein.
OsI_02685	-0.0475207	0.873279	1	-0.463669	0.158812	0.31213	-0.513422	0.107569	0.188319	-1.41343	5.31131e-05	0.000146138	Os01g0595700
OsI_12876	-0.10702	0.572601	0.866211	-0.423069	0.0402715	0.107686	-0.212852	0.255791	0.385649	-1.43358	3.07108e-12	1.98249e-11	si606001c09; LOC100277799
OsI_30553	-0.0360172	0.861812	1	-0.400112	0.0481529	0.12403	-0.298407	0.140937	0.236518	-1.27538	1.00953e-08	4.47396e-08	Os09g0252000; Similar to Exosome complex exonuclease RRP41.; K11600 exosome complex component RRP41
OsI_35888	-0.407399	0.135254	0.418505	-0.49736	0.0443858	0.116332	-0.925128	0.000441739	0.00149297	-1.26256	4.90388e-07	1.77576e-06	Os11g0302700; RecA bacterial DNA recombination family protein.; K03553 recombination protein RecA
OsI_20100	-0.648218	0.0621516	0.258836	-0.53387	0.101956	0.222196	-0.941897	0.00712135	0.0179431	-1.42373	0.000122697	0.000321116	Os05g0437700; Similar to G-box-binding factor 4.; K14432 ABA responsive element binding factor
OsI_31068	-0.0256392	0.892653	1	-0.364416	0.045443	0.118448	-0.326309	0.0535849	0.104676	-1.25299	9.44648e-08	3.72006e-07	Os09g0364000, ZINC_FINGER_CCCH_DOMAIN-CONTAINING_PROTEIN_59, C3H59; Histidine triad motif domain containing protein.
OsI_10145	-0.2869	0.0741063	0.289544	-0.552092	0.000757767	0.00390496	-0.787841	8.89973e-07	4.91973e-06	-1.43808	9.98919e-18	1.03975e-16	Os03g0164700; Carbohydrate/purine kinase domain containing protein.
OsI_17521	-0.569547	0.095985	0.337388	-0.0170064	1	1	-0.551539	0.10376	0.182845	-1.28118	0.000496609	0.00118884	Os04g0627200; Similar to H0303G06.1 protein.
OsI_02422	-0.0443604	0.910161	1	-0.183199	0.472867	0.676047	-0.75142	0.00744742	0.018654	-1.3314	4.24141e-06	1.35665e-05	Os01g0558800; Similar to oxidoreductase/ transition metal ion binding protein.
OsI_06806	0.0248832	0.868005	1	-0.633976	0.000118741	0.000769804	-0.937136	7.91508e-09	5.94322e-08	-1.39345	1.73236e-16	1.61821e-15	Os02g0290000; Pentatricopeptide repeat domain containing protein.
OsI_10533	-1.43105	0.0525443	0.232696	-1.20498	0.0673921	0.161848	-1.22718	0.0716375	0.134249	-1.81214	0.0220642	0.0392751	Os03g0216400; Pentatricopeptide repeat domain containing protein.
OsI_28084	0.200736	0.269616	0.620089	0.415269	0.0205114	0.0622151	0.643879	0.000882191	0.0027908	-1.28085	9.94441e-12	6.09694e-11	Os08g0189300, GERMIN-LIKE_PROTEIN_8-4, GLP8-4; Similar to Oxalate oxidase (Fragment).
OsI_19872	-0.289548	0.140696	0.428382	-0.510868	0.00853278	0.0302179	-0.528676	0.00456694	0.0121186	-1.00566	1.0151e-06	3.53644e-06	Os05g0397700; SecY protein family protein.
OsI_35166	-0.137548	0.355225	0.701243	-0.632128	0.000159952	0.00100428	-0.913654	3.11481e-08	2.14872e-07	-1.96412	7.03033e-29	1.66265e-27	mRNA-decapping enzyme-like protein-like; K12611 mRNA-decapping enzyme 1B [EC:3.-.-.-]
OsI_14322	0.0401187	0.891529	1	-0.0749922	0.774826	0.918334	-0.768275	0.00297673	0.00828081	-1.55145	1.52711e-08	6.63849e-08	Os03g0848300; Similar to Actin-related protein 2/3 complex subunit 4 (ARP2/3 complex 20 kDa subunit) (p20-ARC).; K05755 actin related protein 2/3 complex, subunit 4
OsI_30278	-0.110113	0.662089	0.924228	-0.851127	0.00643539	0.0239713	-0.584718	0.0252678	0.0546491	-1.00735	0.000237505	0.000596068	Os08g0560600; Similar to nucleobase:cation symporter.; K19373 DnaJ homolog subfamily C member 28
OsI_31502	-0.204755	0.509974	0.839309	-0.242841	0.420546	0.624206	-0.352465	0.223483	0.346727	-1.23718	0.000668731	0.00156767	uncharacterized LOC101783707
XLOC_038604	3.8893	0.0131928	0.0917114	3.64909	0.0165313	0.0521993	3.50635	0.0308899	0.0650074	5.52356	4.43753e-08	1.82675e-07	-
OsI_33438	-0.5025	0.840254	1	0.121991	1	1	-0.065095	1	1	-7.82443	0.0204235	0.0366069	Os10g0392900
OsI_33840	-0.148899	0.664869	0.925831	-0.445516	0.246285	0.429686	-0.85757	0.0109666	0.0262301	-1.61153	2.77738e-05	7.95534e-05	uncharacterized LOC102704091
OsI_00940	-0.390283	0.557284	0.855621	0.535267	0.362385	0.561181	0.696677	0.170715	0.277558	1.19326	0.0118978	0.0222782	Os01g0221600; Malate transporter, aliminium toerance domain containing protein.
OsI_38175	-0.0232808	1	1	-0.0638834	0.847394	0.975118	-0.378376	0.429358	0.578817	-2.08678	6.53654e-09	2.96222e-08	Os12g0434400; K01255 leucyl aminopeptidase [EC:3.4.11.1]
OsI_03756	-0.0629665	0.670927	0.930262	-0.279438	0.0562076	0.140389	-0.383504	0.00816415	0.020227	-1.10323	2.27757e-14	1.78073e-13	Os01g0752300; Similar to 60S ribosomal protein L18a-1.; K02882 large subunit ribosomal protein L18Ae
OsI_10561	-0.0633435	0.705692	0.952438	-0.421024	0.014352	0.0464595	-0.661219	3.57641e-05	0.000149317	-1.48719	5.67858e-15	4.66708e-14	Os03g0221300; Similar to No apical meristem protein, expressed.
OsI_03114	0.341037	0.855544	1	-1.90689	0.0574026	0.14281	-1.90689	0.0643482	0.122601	-9.3443	0.00225967	0.0048195	Os01g0655000 [Oryza sativa Japonica Group]
OsI_07698	0.263465	0.366384	0.713071	-0.131953	0.694771	0.856763	-0.539452	0.119639	0.206004	-1.06955	0.00596451	0.0118205	Os02g0564500; SFT2-like family protein.
OsI_12175	-0.0473318	0.891415	1	-0.143463	0.49801	0.701233	-0.841906	0.000150976	0.00056021	-1.6003	8.39509e-10	4.19933e-09	Os03g0434400; Similar to Phenazine biosynthesis-like protein, expressed.
OsI_16570	0.00515907	1	1	-0.544736	0.0274515	0.079135	-0.89124	0.000609257	0.00199749	-1.18654	7.88983e-06	2.43898e-05	2-phytyl-1,4-beta-naphthoquinone methyltransferase, chloroplastic-like; K03183 demethylmenaquinone methyltransferase / 2-methoxy-6-polyprenyl-1,4-benzoquinol methylase [EC:2.1.1.163 2.1.1.201]
OsI_23793	0.141491	0.38624	0.734282	0.276143	0.0590121	0.14588	0.451542	0.0017031	0.00502994	1.0965	2.86201e-14	2.22457e-13	dentin sialophosphoprotein-like
OsI_10728	0.125991	0.554428	0.853283	-0.354148	0.0839382	0.192109	-0.441023	0.0279223	0.0595581	-1.47276	3.73329e-09	1.73621e-08	Os03g0245100; NAD(P)-binding domain containing protein.; K00215 4-hydroxy-tetrahydrodipicolinate reductase [EC:1.17.1.8]
OsI_11689	-1.26303	0.079083	0.301624	-1.21299	0.0520867	0.132127	-0.802061	0.213748	0.334117	-2.02857	0.0044255	0.0089853	Os03g0365200; Similar to Ulp1 protease family, C-terminal catalytic domain containing protein.
OsI_11565	-0.0975232	0.47875	0.814298	-0.235245	0.0967912	0.213907	-0.243264	0.0804533	0.148364	-1.18048	1.09068e-17	1.12881e-16	Os03g0350100; SAR DNA-binding protein-2.; K14565 nucleolar protein 58
OsI_22701	-0.103826	0.562532	0.859529	-0.399958	0.0355822	0.0976988	-0.514385	0.00582909	0.015022	-1.38009	1.67002e-11	1.00116e-10	lipid binding protein
OsI_32625	-0.239071	0.836299	1	-0.722821	0.242244	0.424039	-1.1896	0.0504669	0.0993311	-1.9649	0.00742792	0.0144735	Os10g0126500; Cyclin-like F-box domain containing protein.
OsI_06807	0.411025	0.00345528	0.0341723	0.423378	0.00388872	0.0156353	0.814075	1.00273e-08	7.4252e-08	1.08138	6.56815e-15	5.3808e-14	Os02g0290300; WD40/YVTN repeat-like domain containing protein.; K17985 activating molecule in BECN1-regulated autophagy protein 1
XLOC_008289	0.983698	0.205503	0.531587	-1.89077	0.0646143	0.156578	-2.38827	0.025746	0.0555089	-4.15381	0.00249775	0.00529654	-
OsI_07472	-0.347532	0.0555601	0.240762	-0.701517	0.000123085	0.000793328	-0.760744	2.63463e-05	0.000112613	-1.17023	1.76609e-10	9.53962e-10	Os02g0527100; DEAD-like helicase, N-terminal domain containing protein.; K15505 DNA repair protein RAD5 [EC:3.6.4.-]
OsI_31630	0.0301153	0.872752	1	0.313609	0.0784235	0.182433	0.423914	0.00735437	0.0184602	1.7786	8.96631e-23	1.38925e-21	Os09g0454600; Similar to Mitochondrial phosphate transporter (Fragment).; K15102 solute carrier family 25 (mitochondrial phosphate transporter), member 3
XLOC_036312	-1.27846	0.148117	0.441374	-1.5888	0.0239559	0.0707183	-1.5659	0.0560992	0.108922	-10.2916	3.43285e-06	1.11142e-05	-
OsI_05356	-0.14625	0.505914	0.835827	-0.603851	0.00216411	0.00954217	-0.243519	0.190057	0.302423	-1.05627	5.60674e-08	2.27855e-07	Os01g0968000; K18213 proteinaceous RNase P [EC:3.1.26.5]
OsI_34535	0.0750909	0.856358	1	-0.618806	0.0341281	0.0944759	-0.708644	0.0176311	0.0397523	-2.09622	2.42634e-09	1.15049e-08	Os10g0545600; Similar to transposon protein.; K15691 E3 ubiquitin-protein ligase RFWD3 [EC:2.3.2.27]
OsI_22770	-3.51457	0.0193732	0.120522	-0.514573	0.739649	0.892156	-0.895663	0.442516	0.592185	2.41278	0.00175897	0.00382403	Os06g0325200, PT10, PHOSPHATE_TRANSPORTER_10; Major facilitator superfamily protein.; K08176 MFS transporter, PHS family, inorganic phosphate transporter
OsI_09917	-1.10053	0.045506	0.211534	-1.199	0.0393764	0.105827	-0.254183	0.600687	0.737125	-1.1675	0.0198027	0.0355795	Os03g0136600; Complex 1 LYR protein family protein.
OsI_29201	0.0952483	0.650519	0.920289	0.418458	0.0464627	0.120515	0.583535	0.00120616	0.00369084	1.25175	3.50834e-13	2.48611e-12	Os08g0408200, SALT_RESPONSIVE_WD40_PROTEIN_4, SRWD4; WD40 subfamily protein, Salt stress
OsI_03449	-0.120735	0.631548	0.90723	-0.142144	0.553183	0.739687	-0.606477	0.00804841	0.0199921	-1.00072	9.52827e-05	0.000253213	Os01g0706700
OsI_23875	0.42393	0.00950763	0.0718686	0.563445	0.000192723	0.00118118	0.576726	0.000170582	0.000626642	1.04483	2.91243e-12	1.88527e-11	Os06g0644200; Similar to Pyrophosphate-energized vacuolar membrane proton pump (EC 3.6.1.1) (Pyrophosphate-energized inorganic pyrophosphatase) (H+-PPase) (Vacuolar H+-pyrophosphatase).; K01507 inorganic pyrophosphatase [EC:3.6.1.1]
OsI_08875	-0.330505	0.0205835	0.125712	-0.538151	0.000186246	0.00114612	-0.967576	1.48013e-11	1.55886e-10	-1.32663	1.69759e-14	1.34067e-13	Os02g0739900; Similar to microtubule-associated protein TORTIFOLIA1.
OsI_06252	-0.240142	0.109588	0.366002	-0.564887	0.000152903	0.00096341	-0.53077	0.000421361	0.00143027	-1.23937	2.04874e-16	1.89978e-15	uncharacterized LOC100844890
OsI_34903	-0.311743	0.771271	0.987434	-0.994171	0.20031	0.368297	-1.60852	0.0418142	0.0844883	-2.22045	0.00893524	0.0171563	Os11g0120700
OsI_37935	-0.213203	0.19216	0.51025	-0.441005	0.00978345	0.0338448	-0.46705	0.00814239	0.0201829	-1.5435	2.70494e-19	3.19483e-18	DNA polymerase alpha subunit B; K02321 DNA polymerase alpha subunit B
OsI_05388	0.109064	0.64196	0.915629	0.532829	0.0254364	0.0742576	0.374935	0.101732	0.179836	1.429	2.65727e-11	1.56099e-10	Os01g0971700; Streptomyces cyclase/dehydrase family protein.
OsI_38641	0.498389	0.000280213	0.00484773	0.531299	8.12585e-05	0.000551395	0.818058	3.65958e-10	3.27795e-09	1.20143	3.38237e-21	4.67343e-20	Os12g0548200
OsI_18349	0.0764334	0.751	0.975259	0.182095	0.437439	0.641215	0.0831036	0.723178	0.848106	-1.24875	2.36897e-06	7.84293e-06	Os05g0134700; Haem peroxidase family protein.
OsI_04232	7.26053	0.205281	0.531427	0	1	1	5.1964	1	1	8.05889	0.0242421	0.0427774	Os01g0820500 [Oryza sativa Japonica Group]
OsI_27358	-0.897736	0.000201646	0.00372866	-0.616845	0.017053	0.0534566	-0.486337	0.0391123	0.0798155	-1.10727	5.14157e-05	0.0001418	Os07g0681300; Cytochrome P450 family protein.
OsI_14320	0.0177593	0.935439	1	-0.821532	0.00076318	0.00392552	-0.515648	0.0292584	0.0619883	-1.09123	3.68092e-06	1.1862e-05	Os03g0848100
OsI_13198	-0.0707851	0.728359	0.962921	-0.406508	0.0299983	0.0850065	-0.860862	6.78706e-06	3.23301e-05	-1.22848	6.48317e-09	2.93891e-08	Os03g0704100; Similar to structural molecule.
OsI_23832	-0.32442	0.104843	0.35524	-0.608419	0.00273907	0.0116279	-0.740461	0.000229599	0.000821038	-1.55876	5.05041e-14	3.84714e-13	Os06g0638100; Similar to Tic21.
OsI_06146	-0.0610191	0.746828	0.972781	-0.500969	0.00622356	0.0232909	-0.899545	2.10902e-06	1.10073e-05	-1.10978	1.85586e-09	8.91493e-09	Os02g0186400; Spectrin repeat containing protein.
OsI_13181	-0.68189	0.115673	0.378313	-0.626876	0.115306	0.24463	-0.733791	0.0896834	0.162338	-1.19719	0.00683372	0.013403	Os03g0702500; UDP-glucuronosyl/UDP-glucosyltransferase family protein.
OsI_13119	-0.909179	0.253951	0.599931	-0.679444	0.377264	0.578259	-0.546609	0.412713	0.561301	-2.67214	0.00478339	0.00965285	Os03g0694800; Ribosomal protein L18/L5 domain containing protein.
OsI_37212	-0.793549	0.0242584	0.140376	-0.221272	0.556331	0.739687	-0.402759	0.241829	0.368435	-1.71693	1.04088e-05	3.1654e-05	Os12g0113900; Inorganic pyrophosphatase domain containing protein.
OsI_22461	-0.339376	0.226862	0.562111	-0.355927	0.315417	0.509682	-0.412511	0.192592	0.30585	-1.0429	0.00118388	0.00265339	Os06g0265400; Similar to Transcription factor HBP-1b(C38) (Fragment).; K14431 transcription factor TGA
OsI_34530	0.438121	0.0705461	0.280361	-0.481798	0.0398593	0.106854	-0.884278	0.000286202	0.00100314	-1.00319	3.23392e-05	9.17857e-05	Os10g0545100
OsI_04539	-0.683672	0.0542595	0.237612	0.521282	0.0314868	0.0884384	-0.40691	0.119693	0.206073	-1.05156	0.000162269	0.000416708	Os01g0864000; Similar to plant-specific domain TIGR01568 family protein.
OsI_18422	0.323813	0.415366	0.761003	-0.150607	0.771893	0.916148	-1.01263	0.0257622	0.0555361	-1.46297	0.00401726	0.00821384	Os05g0143400; Similar to SLD5.; K10735 GINS complex subunit 4
OsI_00776	-0.974005	0.549985	0.850135	0.765535	0.573812	0.755551	0.327165	1	1	1.96683	0.0232816	0.0412614	hypothetical protein OsI_00776 [Oryza sativa Indica Group]
OsI_11427	-0.14241	0.399076	0.746388	-0.647465	0.000444369	0.00244754	-0.971095	1.21423e-07	7.74173e-07	-1.71517	6.38858e-19	7.34098e-18	Os03g0333000
XLOC_023670	-0.282757	0.53519	0.848479	-0.468061	0.15336	0.304253	-0.348645	0.356252	0.498043	-1.06774	0.00311343	0.00648448	-
OsI_37194	-1.078	0.432599	0.77565	0.980891	0.23909	0.419827	1.29123	0.0585088	0.113012	1.80735	0.0174098	0.0315852	Os12g0109800; Hypothetical conserved gene.
OsI_07806	0.406939	0.00398308	0.0378494	0.574505	6.21785e-05	0.000433962	0.644071	1.16918e-05	5.33083e-05	1.14461	5.35507e-17	5.21957e-16	Os02g0580300, GIBBERELLIN-INSENSITIVE_DWARF_2, GID2; Similar to 14-3-3 protein 6.; K06630 14-3-3 protein epsilon
OsI_30006	-0.202997	0.304979	0.65272	-0.325923	0.14783	0.296246	-0.89874	2.09145e-05	9.11142e-05	-1.35301	3.69773e-10	1.92772e-09	Os08g0529800; Alpha/beta hydrolase fold-1 domain containing protein.
OsI_31355	-0.191847	0.235745	0.574892	-0.454145	0.00268068	0.0114216	-0.537289	0.000442185	0.00149385	-1.62886	3.35992e-19	3.93038e-18	60S ribosomal protein L34; K02915 large subunit ribosomal protein L34e
OsI_32942	-0.0615327	0.676432	0.934235	0.300717	0.0361067	0.098799	0.369064	0.00865325	0.0212852	1.20232	5.66123e-19	6.51992e-18	receptor-like serine/threonine-protein kinase At2g45590
OsI_09228	-0.0564374	0.780062	0.992186	0.507335	0.00156448	0.00725374	0.713285	1.44357e-06	7.74052e-06	1.35827	2.96297e-19	3.48475e-18	probable cyclic nucleotide-gated ion channel 17-like; K05391 cyclic nucleotide gated channel, other eukaryote
OsI_04426	-0.172735	0.643194	0.916347	-0.156376	0.677109	0.843525	-0.395338	0.287439	0.423338	-1.63059	3.74229e-05	0.000105216	Os01g0847600, ALDO-KETO_REDUCTASE_1, ARK1, AKR1; Aldo/keto reductase family protein.
OsI_26403	0.174683	0.401001	0.74836	-0.324612	0.126093	0.261891	-0.904987	3.94529e-05	0.000163267	-1.36839	3.48589e-09	1.6271e-08	Os07g0548300
OsI_25222	-1.55748	0.0450876	0.210255	-1.15612	0.099009	0.217193	-1.64155	0.026345	0.0566247	-3.03747	0.000236872	0.000594528	ABC transporter G family member 16-like
XLOC_007257	0.425306	1	1	1.45568	0.0792228	0.183799	1.80145	0.0245414	0.0532461	1.94753	0.0180158	0.0326188	-
OsI_37518	-0.0461087	1	1	0.0187854	1	1	-0.621343	0.22314	0.3463	-1.42072	0.00920115	0.0176236	Os12g0154900, GERMIN-LIKE_PROTEIN_12-3, GLP12-3; Germin-like protein 12-3, Disease resistance
OsI_12768	-0.0205193	0.968546	1	-0.503027	0.124274	0.259022	-0.365433	0.255638	0.385476	-1.11741	0.00383142	0.00785703	Os03g0640400; Uncharacterised domain KxDL domain containing protein.
OsI_39144	-0.33666	0.21422	0.543773	0.0190511	0.944938	1	0.0442447	0.875899	0.978012	1.06115	5.291e-06	1.67099e-05	Os12g0618600; Similar to Transcriptional activator HAP2.; K08064 nuclear transcription factor Y, alpha
OsI_14152	0.278476	0.175775	0.485691	0.211942	0.223252	0.400076	-0.296664	0.0737004	0.137538	-1.09097	1.99116e-08	8.54136e-08	Os03g0829200; Similar to Soluble epoxide hydrolase.
OsI_20762	-0.266163	0.683726	0.937344	-0.0333687	1	1	0.129432	0.862167	0.965643	-2.49903	0.000728198	0.00169587	Os05g0534500; Phospholipase C, phosphatidylinositol-specific , X region domain containing protein.
OsI_31602	-0.0595494	0.690375	0.941715	-0.549379	0.000107093	0.000703715	-0.853186	1.20845e-09	1.00659e-08	-2.19372	4.52777e-31	1.22567e-29	Os09g0451500; K09584 protein disulfide-isomerase A6 [EC:5.3.4.1]
OsI_30493	-0.154227	0.379706	0.727238	-0.359269	0.054824	0.137659	-0.739844	0.000491614	0.00164588	-2.08189	1.99969e-22	3.00672e-21	Os09g0241100; Similar to nucleotide binding.; K11274 chromosome transmission fidelity protein 4
OsI_22214	-0.0580056	0.897368	1	0.332784	0.41624	0.619529	0.889253	0.00656392	0.0166872	1.72268	2.27948e-08	9.71126e-08	Os06g0224100; Membrane-anchored ubiquitin-fold protein, HCG-1 domain containing protein.
OsI_33261	-0.0742724	0.5765	0.869631	-0.335666	0.0166843	0.052573	-0.431038	0.00115585	0.00355452	-1.31861	1.8438e-22	2.7833e-21	Os10g0369000; Similar to Glutamyl-tRNA synthetase.; K01885 glutamyl-tRNA synthetase [EC:6.1.1.17]
OsI_08090	0.0466276	0.877259	1	-0.159302	0.543754	0.738377	0.00164738	1	1	-1.09319	0.000417383	0.00101132	Os02g0617900; K17422 large subunit ribosomal protein L41
OsI_14308	-3.03653	0.0825632	0.308301	-0.895663	0.487063	0.690613	-1.10276	0.45646	0.605568	-10.0589	0.02036	0.0365035	Os03g0846400; Peptidase, trypsin-like serine and cysteine domain containing protein.
OsI_27860	-0.060754	1	1	0.342602	1	1	1.13818	0.297189	0.431416	1.99814	0.0171742	0.0311893	Os08g0156033
OsI_30329	0.0594732	0.719287	0.959734	-0.292536	0.0914115	0.204929	-0.703573	3.6749e-05	0.000153073	-1.60891	1.06289e-17	1.1022e-16	Os08g0566900; Mpv17/PMP22 family protein.; K13348 protein Mpv17
OsI_23271	0.061656	0.851692	1	-0.443562	0.25404	0.439337	-0.53996	0.19942	0.314951	-1.31803	0.00410196	0.00837186	Os06g0538800; K02946 small subunit ribosomal protein S10
OsI_25529	-0.561632	0.0489514	0.222053	-0.393015	0.0833109	0.191076	-0.406162	0.0778037	0.144121	-1.03592	1.97559e-05	5.77532e-05	IAA-amino acid hydrolase ILR1-like 9; K14664 IAA-amino acid hydrolase [EC:3.5.1.-]
OsI_28666	7.84549	0.288358	0.635623	7.09452	0.526332	0.725018	8.91687	0.0236618	0.0515576	9.27612	0.00717041	0.0140111	uncharacterized LOC101757010
XLOC_014094	0.268489	0.421247	0.765892	-0.141115	0.700415	0.861341	-0.445969	0.283151	0.418474	-1.1964	0.00116509	0.00261434	-
OsI_00145	-0.153075	0.326501	0.675183	-0.441181	0.00436593	0.017176	-0.792679	4.36953e-07	2.54726e-06	-1.14364	1.68877e-11	1.0114e-10	Os01g0116600; Protein synthesis factor, GTP-binding domain containing protein.; K14416 elongation factor 1 alpha-like protein
OsI_02068	-0.0470223	0.797394	1	-0.333798	0.0834493	0.191307	-0.674606	0.00059454	0.00195448	-1.75327	1.07777e-14	8.67898e-14	Os01g0390900; Similar to Dual-specificity protein phosphatase-like protein.
OsI_09828	-0.266757	0.241637	0.583888	-0.625564	0.0130527	0.0429781	-0.724469	0.00209625	0.00605529	-1.53163	3.22004e-10	1.68821e-09	Os03g0128500; Similar to DNA polymerase delta small subunit (EC 2.7.7.7).; K02328 DNA polymerase delta subunit 2
OsI_35506	-0.583591	0.0275869	0.15293	-0.28533	0.309638	0.503134	-0.415366	0.0884558	0.160486	-2.18169	7.48842e-15	6.1052e-14	Os11g0211800; Similar to Specific abundant protein-like protein 1.
OsI_25750	0.120243	0.525514	0.846802	-0.347729	0.105532	0.228334	-0.34664	0.192562	0.305819	-2.12277	1.05651e-17	1.09596e-16	fatty acyl-CoA reductase 1-like; K13356 fatty acyl-CoA reductase [EC:1.2.1.-]
OsI_14361	-0.186213	0.330132	0.676773	-0.533348	0.0135791	0.0444411	-0.906239	3.13566e-06	1.58537e-05	-1.11281	2.80912e-08	1.18208e-07	Os03g0852200; Der1-like domain containing protein.; K13989 Derlin-2/3
OsI_37189	0.417363	0.255143	0.601612	0.560978	0.0875792	0.198287	0.598345	0.0825206	0.151417	1.02461	0.000924127	0.0021117	pentatricopeptide repeat-containing protein At1g09900-like
OsI_09025	1.25222	0.0686638	0.275764	0.421827	0.621577	0.798884	-1.37037	0.248585	0.376906	-9.46489	0.00172369	0.00375617	Os09g0356800; Protein kinase, core domain containing protein.
XLOC_030900	0.27914	0.560078	0.857373	-0.764638	0.21553	0.389621	-1.06264	0.0894858	0.162038	-1.62898	0.006601	0.0129757	EEE68270.1 hypothetical protein OsJ_26499 [Oryza sativa Japonica Group]
OsI_19106	0.0519278	0.786487	0.995769	-0.35697	0.0932012	0.207938	-0.63023	0.00311088	0.00861241	-1.69316	9.94388e-12	6.09694e-11	Os05g0239150
OsI_18771	-0.522538	0.00249727	0.0268036	-0.586344	0.000532447	0.00287268	-0.679988	1.34527e-05	6.06941e-05	-1.80533	4.59867e-17	4.51259e-16	Os05g0194600; Peptidase M22, O-sialoglycoprotein endopeptidase family protein.; K01409 N6-L-threonylcarbamoyladenine synthase [EC:2.3.1.234]
OsI_39261	-0.374519	0.258052	0.605249	-0.37668	0.286382	0.478914	-0.639282	0.0393889	0.0802781	-1.86948	4.19419e-07	1.53094e-06	Os12g0636100; Tetratricopeptide-like helical domain containing protein.
OsI_33226	-0.0358129	0.794116	0.999976	-0.392858	0.00918452	0.0321321	-0.997809	3.57903e-12	4.02614e-11	-1.22524	1.1088e-18	1.24778e-17	Os10g0363300; Similar to Acetyl-CoA carboxylase (EC 6.4.1.2) (Fragment).
OsI_39180	0.155353	0.372725	0.719892	-0.133617	0.444931	0.647211	-0.392279	0.0285913	0.0607857	-1.03731	1.48331e-09	7.20241e-09	Os12g0624000; Similar to Methionine synthase protein.; K00549 5-methyltetrahydropteroyltriglutamate--homocysteine methyltransferase [EC:2.1.1.14]
OsI_26918	-0.864643	0.0364487	0.183715	-0.401236	0.147746	0.296117	-0.464155	0.0906881	0.163884	-1.37824	7.66282e-07	2.70889e-06	Os07g0623000; K15448 multifunctional methyltransferase subunit TRM112
OsI_17673	0	1	1	6.49185	0.535184	0.730666	7.84549	0.0495393	0.0976941	8.43741	0.0168332	0.0306376	Os04g0647701
OsI_04721	-0.573941	0.123693	0.394166	-0.756271	0.0280318	0.0804256	-0.651761	0.0660648	0.125239	-1.27191	0.00106322	0.00240486	Os01g0888300; Similar to NAC-domain containing protein 18 (ANAC018) (NO APICAL MERISTEM protein) (AtNAM).
OsI_06510	-0.0604266	0.831845	1	0.217706	0.31271	0.506764	-0.273761	0.197901	0.312947	1.26605	1.401e-12	9.32615e-12	Os02g0241200; Myb-like DNA-binding domain, SHAQKYF class domain containing protein.
XLOC_011762	-0.702559	0.282123	0.634936	-0.310679	0.527716	0.725018	-0.148557	0.7519	0.872164	-1.47362	0.0170837	0.0310342	-
OsI_37110	-0.351951	0.0338097	0.175011	-0.525548	0.00116258	0.00563943	-0.760587	2.35667e-06	1.2206e-05	-1.09543	1.39447e-10	7.59282e-10	probable trans-2-enoyl-CoA reductase, mitochondrial-like; K07512 mitochondrial trans-2-enoyl-CoA reductase [EC:1.3.1.38]
OsI_17283	-0.262214	0.252595	0.598136	-0.725257	0.00246826	0.0106527	-0.865158	0.000256643	0.000907653	-2.09171	1.09454e-14	8.80366e-14	Os04g0604500; Similar to OSIGBa0118P15.9 protein.
OsI_09335	-0.0849262	0.634492	0.909523	-0.233721	0.182989	0.344276	-0.349491	0.0343523	0.071244	-1.22198	6.27914e-12	3.9263e-11	Os02g0804300; Methyltransferase type 11 domain containing protein.; K19306 18S rRNA (guanine1575-N7)-methyltransferase [EC:2.1.1.309]
OsI_18361	0.0165571	0.906261	1	0.635788	3.00271e-05	0.000227241	0.735492	6.9288e-08	4.56438e-07	1.18286	1.5038e-19	1.81264e-18	Os05g0135800; Similar to Pto kinase interactor 1.; K13436 pto-interacting protein 1 [EC:2.7.11.1]
OsI_08865	0.119268	0.41698	0.762349	0.434222	0.00172247	0.00788263	0.689446	3.45489e-07	2.05484e-06	1.26646	2.98596e-22	4.45021e-21	Os02g0738400; Similar to Histidine kinase.; K14489 arabidopsis histidine kinase 2/3/4 (cytokinin receptor) [EC:2.7.13.3]
XLOC_034682	0.130619	0.659596	0.923061	-0.39243	0.0944393	0.21004	-0.835281	0.000438199	0.00148215	-1.45024	2.87023e-09	1.3511e-08	-
OsI_25162	0.0321846	0.818306	1	0.261903	0.0665761	0.160282	0.619909	7.71444e-06	3.63677e-05	1.03699	1.40198e-15	1.20756e-14	Os07g0185200; Similar to Membrane related protein-like.
OsI_04893	-0.360546	0.621222	0.899604	0.415923	0.540784	0.735894	-0.961526	0.219665	0.341966	-2.17703	0.01858	0.0335468	Os01g0913600; Similar to Rho GDP-dissociation inhibitor 1 (Rho GDI-1) (AtRhoGDI1).
OsI_17587	0.994123	0.00594887	0.0509311	0.374898	0.348542	0.54565	0.0461702	0.947466	1	1.10733	0.001507	0.00331619	Os04g0636500; BTB domain containing protein.
OsI_08573	0.10505	0.496427	0.828229	-0.172525	0.270273	0.45973	-0.615609	0.000268055	0.000944189	-1.16248	7.58119e-14	5.70094e-13	Os02g0697800; Similar to Secretory carrier-associated membrane protein 5.
OsI_17616	-0.102311	0.590894	0.879795	-0.705729	0.000288334	0.00167704	-0.928206	1.40189e-06	7.53686e-06	-1.72203	1.64269e-16	1.53775e-15	Os04g0640800; Programmed cell death protein 2, C-terminal domain containing protein.; K14801 pre-rRNA-processing protein TSR4
OsI_11615	-2.34152	0.00999258	0.0746157	0.301839	0.657591	0.829222	-1.24034	0.0694711	0.130771	-1.56803	0.0258265	0.045332	Os03g0356526; Hypothetical conserved gene.
OsI_34045	-0.225962	0.340002	0.686415	-0.802609	0.00144569	0.00678486	-0.838285	0.00123416	0.00376808	-1.02638	0.000149543	0.000386075	Os10g0479200
OsI_26643	-0.210487	0.48964	0.822813	-0.618594	0.077958	0.18155	-0.794882	0.0180266	0.0405303	-1.67552	1.35335e-06	4.62609e-06	Os07g0584000; Similar to Yippee-like protein CG15309.
OsI_32638	-0.506062	0.498096	0.829364	-0.241008	0.816981	0.950908	-0.389652	0.60956	0.745582	-2.19143	0.0103333	0.0195831	Os10g0128200
OsI_11848	-0.27711	0.890755	1	-1.36457	0.138843	0.28198	-0.664133	0.458259	0.607427	-2.87915	0.0125408	0.0233703	Os03g0386700; Similar to serine carboxypeptidase.; K16297 serine carboxypeptidase-like clade II [EC:3.4.16.-]
OsI_31943	-0.184648	0.478422	0.814042	-0.612234	0.0206788	0.0626353	-0.820749	0.00160984	0.00478366	-1.57517	1.33144e-08	5.82108e-08	Os09g0504900
OsI_15914	-0.314595	0.152263	0.448064	-0.387243	0.0857484	0.195191	-0.527474	0.0173942	0.0393023	-1.06901	2.93272e-06	9.58348e-06	Os04g0428900; Similar to CSN8.; K12181 COP9 signalosome complex subunit 8
OsI_20515	-0.213763	0.243364	0.585971	-0.254222	0.143806	0.289694	-0.502315	0.0034174	0.00935505	-1.26754	8.96583e-13	6.10557e-12	Os05g0501700; Rossmann-like alpha/beta/alpha sandwich fold domain containing protein.
OsI_18234	-0.352391	0.405223	0.752074	-0.91427	0.0101166	0.0348107	-0.970854	0.00539316	0.014026	-1.69869	6.55416e-06	2.04829e-05	Os05g0119600; Similar to Protein binding protein.; K11271 sister chromatid cohesion protein DCC1
OsI_06592	-0.429988	0.473437	0.810174	-0.748164	0.191922	0.356768	-0.0646375	0.951749	1	-2.74193	0.000223999	0.0005644	Os02g0252200; Similar to GRAB2 protein.
XLOC_032243	0.365284	0.505854	0.835821	0.636993	0.342194	0.538635	-0.533915	0.612429	0.748208	-2.10128	0.0129917	0.02415	-
XLOC_018451	-0.129658	0.639796	0.914494	0.148131	0.569988	0.751723	0.404331	0.120607	0.207414	1.18847	2.25971e-10	1.20692e-09	-
OsI_27792	0.0505218	0.945771	1	-0.926302	0.0212658	0.0641633	-0.973033	0.0144537	0.0334325	-1.67868	0.000181515	0.000463248	uncharacterized LOC102721967
OsI_15893	-0.758992	0.129037	0.405387	-0.716207	0.133326	0.273413	-0.688373	0.241756	0.36836	-2.9169	5.33304e-06	1.68322e-05	WAT1-related protein At1g68170
OsI_26176	-0.067338	0.738686	0.967968	-0.419296	0.0246446	0.072364	-0.676059	0.000446467	0.00150678	-1.31791	6.07098e-11	3.43179e-10	Os07g0513100; Similar to RRP6-like protein 3.; K12951 cation-transporting P-type ATPase D [EC:3.6.3.-]
OsI_27027	-0.791758	0.433763	0.776435	-0.275634	0.816377	0.950438	-1.40018	0.294138	0.428248	-9.06788	0.0266596	0.0466439	dirigent protein 6-like
OsI_06649	0.103715	0.506741	0.836504	-0.223441	0.138755	0.281877	-0.484537	0.00127706	0.00388596	-1.3864	1.05271e-17	1.09276e-16	ubiquitin-conjugating enzyme E2 28-like; K06689 ubiquitin-conjugating enzyme E2 D/E [EC:2.3.2.23]
OsI_17272	0.0276667	0.951934	1	0.590429	0.00991684	0.034201	0.695629	0.00301374	0.00837308	1.6228	2.86807e-16	2.6213e-15	Os04g0602600; Pentatricopeptide repeat domain containing protein.
OsI_20777	0.165631	0.255483	0.602048	-0.0811293	0.565902	0.74783	-0.216577	0.11495	0.199154	-1.17447	2.30618e-13	1.66132e-12	Os05g0536400; Similar to Delta-1-pyrroline-5-carboxylate dehydrogenase.; K00294 1-pyrroline-5-carboxylate dehydrogenase [EC:1.2.1.88]
OsI_27893	-0.210926	0.658649	0.922143	-0.447316	0.325658	0.521534	-0.593623	0.215782	0.336882	-1.23659	0.0127214	0.0236851	dnaJ homolog subfamily C member 2-like
OsI_32898	-0.412383	0.148227	0.441568	-0.402771	0.236336	0.416147	-0.482531	0.0616385	0.118116	-1.51013	1.06001e-06	3.68364e-06	Os01g0829000; Thioredoxin-like fold domain containing protein.
OsI_34779	-0.693065	0.00329406	0.0329132	-0.775562	0.000446963	0.00246049	-0.996697	5.4938e-06	2.65967e-05	-2.08746	9.83533e-17	9.36213e-16	Os10g0577400
OsI_22361	-0.58995	0.114365	0.375932	-0.224469	0.522932	0.725018	-0.430472	0.241824	0.368435	-1.07014	0.00287224	0.00601664	Os06g0246500; Similar to Pyruvate dehydrogenase E1 alpha subunit (EC 1.2.4.1).; K00161 pyruvate dehydrogenase E1 component alpha subunit [EC:1.2.4.1]
OsI_11425	0.144585	0.36705	0.714044	-0.230817	0.107339	0.231352	-0.478037	0.00162503	0.00482176	-1.09	7.16253e-13	4.92593e-12	Os03g0332700; Similar to ABC Transporter, ATP binding component.; K09013 Fe-S cluster assembly ATP-binding protein
OsI_37203	0.775796	0.0609048	0.255346	0.337538	0.369284	0.568863	0.422864	0.28426	0.419716	-1.13799	0.0126174	0.0235045	transcription factor bHLH61-like
OsI_28368	0.283712	0.568087	0.863272	-0.0650601	0.895921	1	-0.310613	0.455928	0.604994	-2.21258	3.12609e-05	8.89403e-05	Os08g0241400
OsI_10405	-0.578784	0.569324	0.864359	-1.08283	0.246474	0.42983	0.217963	0.833105	0.941097	1.51519	0.00677914	0.0133039	Os03g0200000; Similar to Haemolysin-III related family protein, expressed.; K07297 adiponectin receptor
OsI_05871	-0.477478	0.0528044	0.233346	-0.77465	0.00178428	0.00811041	-0.891037	0.00189764	0.00553523	-1.73962	1.23436e-10	6.76329e-10	Os02g0151000
OsI_11455	-0.575845	4.81116e-05	0.00113703	-0.848945	5.16585e-09	8.60936e-08	-0.919481	2.86671e-11	2.9215e-10	-1.81292	6.32397e-35	2.13893e-33	Os03g0335500; Protein kinase, core domain containing protein.
OsI_17320	-1.01707	0.0994195	0.344509	-0.86507	0.188308	0.351818	-0.86507	0.108621	0.1899	-1.30785	0.0243549	0.042959	probable nucleoredoxin 3-like; K17609 nucleoredoxin [EC:1.8.1.8]
OsI_34070	-0.706608	4.48962e-05	0.0010797	-0.516902	0.00447821	0.0175745	-0.865909	1.21521e-05	5.52341e-05	-1.52997	1.32393e-16	1.24742e-15	Os10g0482900; Thioredoxin fold domain containing protein.
OsI_01678	0.0844495	0.690212	0.941715	-0.157486	0.479449	0.682561	-0.514745	0.0439836	0.0882185	-2.28282	9.53889e-19	1.07982e-17	Os01g0327100; Haem peroxidase family protein.
OsI_26630	-0.0135891	1	1	0.426265	0.448611	0.651315	0.566815	0.309741	0.446603	1.33092	0.0112504	0.0211646	Os07g0582500; Similar to Proton myo-inositol cotransporter.
OsI_31925	0.0832887	0.685431	0.938478	0.0329362	0.887813	1	-0.275706	0.182932	0.292992	-1.00831	3.71445e-06	1.19663e-05	Os09g0501850; Similar to FK506-binding protein 2-1 precursor (EC 5.2.1.8) (Peptidyl-prolyl cis- trans isomerase) (PPIase) (Rotamase) (15 kDa FKBP) (FKBP-15-1).; K09569 FK506-binding protein 2 [EC:5.2.1.8]
OsI_19785	-0.291463	0.856145	1	-0.865699	0.259374	0.445792	-1	0.260978	0.391692	-2.45066	0.0154394	0.0283203	Os05g0384300; Peptidase aspartic, catalytic domain containing protein.
OsI_00748	-0.516374	0.0185801	0.117138	-0.601859	0.00339833	0.0139657	-0.835983	0.00016537	0.000608961	-1.92959	4.75367e-17	4.65869e-16	Os01g0194200; IQ calmodulin-binding region domain containing protein.
OsI_38419	-0.0383762	0.872166	1	-0.198354	0.366127	0.565533	-0.350306	0.119171	0.205267	-1.37883	1.59138e-06	5.39803e-06	Os12g0500700; Similar to Vacuolar sorting protein-like; embryogenesis protein H beta 58-like protein.; K18466 vacuolar protein sorting-associated protein 26
OsI_06931	0.0644355	0.745037	0.971963	0.389738	0.033898	0.0939419	0.898457	1.26902e-07	8.06579e-07	1.35829	9.28751e-16	8.12571e-15	Os02g0313700
OsI_03158	-0.108054	0.491152	0.823783	-0.46099	0.00305165	0.0127234	-0.653417	0.0016112	0.0047863	-1.83425	9.14766e-34	2.88899e-32	Os01g0663400; Similar to Aspartic proteinase oryzasin 1 precursor (EC 3.4.23.-).; K08245 phytepsin [EC:3.4.23.40]
OsI_17353	-0.0561676	0.715343	0.957655	-0.315758	0.0462605	0.120124	-0.503813	0.00111621	0.00344795	-1.17457	6.26395e-14	4.7396e-13	probable RNA-binding protein 19-like; K14787 multiple RNA-binding domain-containing protein 1
OsI_16991	0.106533	0.539852	0.848479	-0.436237	0.0163693	0.0517741	-0.630432	9.70776e-05	0.000374733	-1.03962	2.19988e-08	9.3892e-08	niemann-Pick C1 protein-like; K12385 Niemann-Pick C1 protein
OsI_03571	-0.28916	0.0673644	0.272275	-0.349366	0.0313294	0.0881276	-0.339727	0.0323451	0.0676367	-1.18965	5.14085e-10	2.63902e-09	Os01g0723200; Similar to 40S ribosomal protein S19-like.; K02974 small subunit ribosomal protein S24e
XLOC_007955	-0.375699	0.457808	0.79613	-0.97904	0.0980664	0.215686	-0.519609	0.34408	0.484305	-1.57096	0.00790125	0.0153165	-
XLOC_006757	-0.100846	0.745466	0.972125	-0.0837434	0.756853	0.904347	-0.685194	0.0142744	0.0330812	-1.14072	0.000105145	0.00027768	EEE57071.1 hypothetical protein OsJ_06894 [Oryza sativa Japonica Group]
OsI_08893	-0.427421	0.827689	1	-1.76184	0.0875971	0.198305	-1.70044	0.0911955	0.164597	-3.47805	0.0197226	0.0354482	Os11g0441900; Protein kinase, core domain containing protein.
OsI_22996	-0.600365	0.0550203	0.239514	-0.75683	0.0109463	0.0371226	-0.732914	0.0113047	0.0269459	-1.80882	1.38739e-07	5.36389e-07	Os06g0482200; Thioredoxin fold domain containing protein.
OsI_23895	0.284966	0.03864	0.190353	0.516614	0.000267113	0.00157047	0.994512	2.14549e-14	3.08186e-13	1.36254	2.39363e-27	5.02926e-26	Os06g0646400; Tyrosine protein kinase domain containing protein.
OsI_07073	-0.356379	0.225113	0.559831	-0.356379	0.218464	0.393487	-0.65355	0.0167454	0.0380021	-1.417	3.69064e-05	0.00010384	Os11g0648800; Hypothetical conserved gene.
OsI_10559	-0.141277	0.593882	0.882022	-0.166229	0.523975	0.725018	-0.587657	0.0350364	0.072466	-1.12553	9.2001e-05	0.000244876	Os03g0221100; Peptidase S1C, HrtA/DegP2/Q/S domain containing protein.
OsI_21457	-0.13822	0.396069	0.743942	-0.704613	2.45918e-05	0.000189705	-0.633765	0.0149812	0.0344748	-1.77912	7.27188e-22	1.05093e-20	Os06g0127700; Similar to Oligopeptide transporter 9.
OsI_37169	0.0233022	0.960544	1	-0.291668	0.393386	0.595567	-0.353457	0.314658	0.452454	-1.20228	0.0011962	0.00267844	Os12g0106100
OsI_15076	-0.0652052	0.867917	1	-0.299009	0.330282	0.527213	-0.357462	0.258958	0.389157	-1.47004	3.0808e-05	8.77255e-05	Os04g0244500; K09142 uncharacterized protein
OsI_02710	6.90689	0.100299	0.346093	5.32193	0.547988	0.739538	6.1964	0.176526	0.284806	8.27612	0.000323144	0.000795294	Os01g0599900
OsI_35965	-0.201472	0.580496	0.872819	-0.489322	0.15849	0.311591	-0.0228745	1	1	-1.18295	0.00263162	0.00555454	Os11g0433101; Pentatricopeptide repeat domain containing protein.
OsI_28778	-0.0933827	0.539093	0.848479	-0.599121	0.000324557	0.00185745	-0.785239	3.66652e-07	2.16775e-06	-1.16022	7.91072e-11	4.42096e-10	Os08g0323600
OsI_27018	-0.0645692	0.686977	0.93974	-0.171206	0.293126	0.483952	-0.940703	7.20042e-09	5.44271e-08	-1.12464	5.80877e-09	2.64848e-08	Os07g0636800; Plant disease resistance response protein family protein.
OsI_17354	0.605721	0.397996	0.745676	-0.327165	0.703295	0.863798	-0.0641303	1	1	-2.7866	0.0114573	0.0215151	Os04g0611700; Similar to Ent-kaurene synthase-like 3.; K04121 ent-kaurene synthase [EC:4.2.3.19]
OsI_18730	0.815088	0.000740553	0.0105302	0.768983	0.000262314	0.00154495	0.995101	5.42925e-07	3.10636e-06	1.65677	2.61777e-20	3.37116e-19	Os05g0183100
OsI_29659	-0.0874628	0.735523	0.966277	0.0572133	0.805287	0.941742	-0.536649	0.0141951	0.0329297	-1.37269	7.85317e-09	3.52693e-08	Os08g0485400
OsI_16063	-0.10862	0.488182	0.821532	-0.367653	0.0165867	0.0523198	-0.547851	0.00031778	0.00110293	-1.19303	3.70024e-12	2.3671e-11	Os04g0446300; Microsomal signal peptidase 25 kDa subunit family protein.; K12947 signal peptidase complex subunit 2 [EC:3.4.-.-]
OsI_24197	0.272912	0.0634351	0.261933	0.305936	0.0274918	0.0792212	0.382874	0.0082014	0.0203078	1.11244	1.49026e-17	1.52617e-16	Os06g0681700; K15289 solute carrier family 35, member F5
OsI_12188	-0.0107531	1	1	-0.400824	0.528568	0.725018	-1.09597	0.0787871	0.145656	-3.30066	0.000248318	0.000621365	Os03g0436600; Similar to polygalacturonase inhibitor 1.
OsI_08644	-0.953635	0.00482362	0.0435739	-0.526159	0.103343	0.224456	-0.690239	0.0421154	0.0850633	-1.65272	4.36592e-06	1.39428e-05	uncharacterized LOC100827381
OsI_31153	-0.31034	1	1	-0.146841	1	1	-0.199309	1	1	-6.69116	0.0236453	0.0418219	Os09g0376600; Tyrosine protein kinase domain containing protein.
OsI_30098	-0.295654	0.168871	0.474599	-0.391818	0.0550711	0.138131	-0.498611	0.00885962	0.0217368	-1.05076	2.73956e-07	1.02012e-06	Os08g0542100; Similar to 60S ribosomal protein L7.; K02937 large subunit ribosomal protein L7e
OsI_21123	-0.732034	0.0173424	0.111675	-0.797722	0.0039975	0.0160048	-0.936346	0.00193961	0.00564283	-1.48118	7.12495e-07	2.53195e-06	Os05g0579300; Homeodomain-related domain containing protein.
OsI_05046	-0.558546	0.00222839	0.0246113	0.420396	0.0127529	0.0421742	0.423407	0.00596711	0.0153333	1.7563	3.44804e-32	1.00856e-30	Os01g0930200
OsI_27155	-0.202126	0.215657	0.54581	-0.387438	0.0367758	0.100331	-0.83288	9.10602e-07	5.02283e-06	-1.11057	1.036e-10	5.72368e-10	Os07g0655400
OsI_37652	-0.381282	0.0752138	0.292731	-0.616919	0.00434281	0.0170984	-0.68902	0.00102483	0.0031931	-1.48675	4.97663e-11	2.84107e-10	Os12g0174800; Protein-tyrosine phosphatase, receptor/non-receptor type domain containing protein.
OsI_05191	0.206575	0.367746	0.714567	0.102643	0.683021	0.848065	0.556057	0.0046265	0.012264	1.20617	1.82158e-11	1.08647e-10	Os01g0948500; Armadillo-like helical domain containing protein.; K08332 vacuolar protein 8
OsI_34481	1.38638	0.00793256	0.0628525	0.0644487	1	1	0.191729	0.760363	0.879077	-1.86716	0.0208375	0.0372851	aspartic proteinase nepenthesin-1-like
OsI_14494	-0.147677	0.887474	1	-1.44392	0.0182263	0.0564181	-1.32193	0.0412528	0.0834866	-3.72403	6.28876e-06	1.97019e-05	Os04g0100300; Similar to Formin-like protein 18.
OsI_26766	-0.399189	0.338755	0.685314	0.0195528	1	1	-0.106483	0.774426	0.891298	-1.11712	0.0104242	0.0197395	Os07g0602000; Similar to NADPH HC toxin reductase (Fragment).
OsI_01676	-0.577429	0.507325	0.836963	-0.292027	0.720072	0.877192	-1.21988	0.105231	0.184958	-1.82254	0.0165518	0.0301722	peroxidase 1-like; K00430 peroxidase [EC:1.11.1.7]
OsI_27932	-1.6105	0.334226	0.680785	-1.15107	0.392991	0.595177	-9.15482	0.0244439	0.0530649	-9.15482	0.0234998	0.041607	Os08g0163300; K03505 DNA polymerase delta subunit 4
OsI_14223	-1.77444	0.0114371	0.0825985	-0.875526	0.150429	0.299751	-1.1573	0.0627232	0.119939	-2.78533	0.000223571	0.000563416	Os03g0836400; Harpin-induced 1 domain containing protein.
OsI_07035	0.0886956	0.533174	0.848479	-0.0864995	0.546531	0.739538	-0.291231	0.0484948	0.095826	-1.00518	2.64551e-12	1.71941e-11	Os02g0437800; K12479 vacuolar protein sorting-associated protein 45
OsI_25696	-0.294754	0.19509	0.514924	-0.48835	0.0198444	0.060452	-0.583295	0.00531114	0.0138421	-1.32005	7.30155e-08	2.91909e-07	Os07g0295400; K14308 nuclear pore complex protein Nup54
OsI_21251	-0.203468	0.153098	0.449625	-0.416541	0.0041206	0.0164326	-0.519016	0.000333359	0.00115203	-1.8675	9.14351e-34	2.88899e-32	Os05g0597100; Similar to Nucleolar histone deacetylase HD2-p39.
OsI_05645	-0.271258	0.0633996	0.261859	-0.337731	0.0215224	0.0647894	-0.407063	0.00438419	0.0116865	-1.13352	1.23267e-12	8.26147e-12	Os02g0122300; Translation initiation factor eIF3 subunit domain containing protein.; K03245 translation initiation factor 3 subunit J
OsI_00115	-0.0960627	0.861231	1	-0.593841	0.0965801	0.213705	-0.771299	0.0424396	0.0856444	-1.2507	0.000886131	0.00203233	Os01g0113100
OsI_23189	-0.147091	0.780295	0.992314	0.540787	0.0847272	0.193333	0.745795	0.0126466	0.0297912	1.54878	7.42583e-09	3.34239e-08	Os06g0522900
OsI_30012	-0.212729	0.51644	0.844637	-0.535641	0.0512534	0.130388	-0.759439	0.00746053	0.0186807	-1.33703	8.97669e-06	2.7532e-05	Os08g0530500
OsI_08661	-0.0794596	0.713242	0.956656	-0.342964	0.0995729	0.218018	-0.904172	3.77177e-05	0.000156894	-1.34071	6.59165e-08	2.65511e-07	uncharacterized LOC102707469; K01551 arsenite-transporting ATPase [EC:3.6.3.16]
OsI_18436	0.0698679	0.769385	0.98669	-0.631174	0.00718505	0.0262448	-0.793942	0.00109228	0.00338292	-1.41139	5.35257e-07	1.93136e-06	Os05g0145300; RNA-binding, CRM domain domain containing protein.
OsI_19649	8.71425	0.146424	0.439282	7.80305	0.289962	0.482062	0	1	1	9.29155	0.0122072	0.0228071	Os05g0362600
OsI_12224	-0.205669	0.234294	0.572557	-0.367833	0.0369046	0.100583	-0.716123	8.99769e-05	0.000349088	-1.07796	9.46062e-10	4.70502e-09	Os03g0448700; Interferon-related developmental regulator domain containing protein.
OsI_13248	-0.73078	0.148852	0.442469	-0.796548	0.0896655	0.202119	-0.820978	0.0917697	0.165506	-2.3869	5.13019e-05	0.000141512	Os03g0711700; Similar to Transcription factor S-II family protein, expressed.; K03000 DNA-directed RNA polymerase I subunit RPA12
OsI_01241	-0.00905731	0.990766	1	0.346356	0.0387125	0.10445	0.699067	9.53383e-06	4.41746e-05	1.00815	2.11797e-11	1.25686e-10	Os01g0257400, ZINC_FINGER_CCCH_DOMAIN-CONTAINING_PROTEIN_5, C3H5; Zinc finger, CCCH-type domain containing protein.
OsI_18099	-0.0909157	0.861853	1	-0.627869	0.142479	0.287843	-0.614182	0.144849	0.242272	-1.28113	0.00840457	0.0162057	Os05g0103600; Similar to Ankyrin-like protein.
XLOC_011221	-0.53307	0.23299	0.570947	-0.580375	0.104353	0.226234	-0.747726	0.0768293	0.142532	-1.4181	0.0013361	0.0029617	-
OsI_26507	-0.767189	0.180397	0.492223	0.703524	0.107314	0.231314	0.434969	0.357985	0.499977	1.47883	7.48317e-05	0.000201479	hypothetical protein OsI_26507 [Oryza sativa Indica Group]
OsI_12907	-0.0760418	0.733763	0.965208	-0.378418	0.0947242	0.21052	-0.286731	0.196572	0.311104	-1.45304	2.15537e-07	8.12311e-07	Os03g0665800; Armadillo-type fold domain containing protein.
OsI_38864	-0.58325	0.0176279	0.112861	-0.484057	0.0561274	0.140247	-0.788911	0.00152738	0.0045648	-1.45402	3.90775e-07	1.43084e-06	Os12g0577700; Similar to Protein kinase domain containing protein, expressed.; K08819 cyclin-dependent kinase 12/13 [EC:2.7.11.22 2.7.11.23]
OsI_37348	-0.17657	0.752028	0.976003	-0.833222	0.0318469	0.0893269	-0.479639	0.225263	0.34901	-1.79223	7.07183e-05	0.000191147	Os12g0129000; Uncharacterised protein family UPF0414 domain containing protein.
OsI_12535	0.106448	0.551147	0.851157	0.827138	1.29883e-05	0.000108142	0.960579	4.84109e-08	3.26296e-07	1.23654	6.73728e-08	2.70912e-07	Os03g0602300, BRD1, BRASSINOSTEROID-DEFICIENT_DWARF_1; Cytochrome P450 85A1 (EC 1.14.-.-) (C6-oxidase) (OsDWARF) (Dwarf protein).; K12640 brassinosteroid-6-oxidase 2 [EC:1.14.-.-]
OsI_34698	0.239598	0.261586	0.610012	-0.278182	0.150858	0.300309	-0.221883	0.295622	0.42959	-1.05077	2.21965e-07	8.35085e-07	Os10g0567000; Camphor resistance CrcB protein family protein.
OsI_06099	0.198727	0.284347	0.635623	-0.202218	0.320225	0.515473	-0.419051	0.0316821	0.0664179	-1.06629	1.64231e-07	6.29602e-07	Os02g0180100; Peptidase C12, ubiquitin carboxyl-terminal hydrolase 1 family protein.; K05610 ubiquitin carboxyl-terminal hydrolase L5 [EC:3.4.19.12]
OsI_05772	0.364612	0.0147536	0.0998118	0.398605	0.00799821	0.0286492	0.710829	4.188e-08	2.8479e-07	1.13298	1.05266e-17	1.09276e-16	probable histone acetyltransferase HAC-like 1-like; K04498 E1A/CREB-binding protein [EC:2.3.1.48]
OsI_14220	0.15777	0.27313	0.624927	0.496047	0.0011202	0.00546619	0.79703	1.10913e-08	8.15385e-08	1.51836	4.96225e-28	1.10664e-26	Os03g0836200; Similar to RNA-binding protein RZ-1.; K12885 heterogeneous nuclear ribonucleoprotein G
OsI_18115	-0.0922405	0.58938	0.878584	-0.203909	0.209228	0.380862	-0.400169	0.0122909	0.0290406	-1.22643	1.61836e-11	9.71525e-11	tubulin-folding cofactor E-like
OsI_34734	-0.415037	0.830948	1	-1.07762	0.281767	0.473677	-1.80735	0.089574	0.162184	-3.39232	0.0215766	0.0384991	hypothetical protein OsI_34734 [Oryza sativa Indica Group]
OsI_04108	-0.482273	0.057057	0.244943	-0.025817	0.952513	1	0.245232	0.537222	0.685048	-1.92469	5.04617e-11	2.8797e-10	Os01g0802700, PIN_PROTEIN_9, PIN9; Auxin efflux carrier domain containing protein.; K13947 auxin efflux carrier family
OsI_38759	-0.484061	0.257116	0.604087	-0.587013	0.136827	0.27897	-0.978305	0.01446	0.0334365	-1.21467	0.00250527	0.00531101	Os12g0566900
OsI_29320	0.385652	0.00352575	0.0346656	0.735859	9.36167e-08	1.23246e-06	0.960796	2.45478e-12	2.83022e-11	1.3274	9.32186e-25	1.64483e-23	Os08g0430500; Similar to 14-3-3-like protein S94.; K06630 14-3-3 protein epsilon
OsI_22030	0.68155	0.0019082	0.0217868	-0.136009	0.623413	0.800701	-0.414358	0.177671	0.285999	-1.55005	5.44491e-08	2.21721e-07	Os11g0643800; Similar to Sugar transporter family protein, expressed.
OsI_21153	-0.233097	0.0764504	0.295621	-0.590976	2.04332e-05	0.000161696	-0.899601	8.50918e-12	9.19635e-11	-1.41425	1.4066e-27	3.02842e-26	Os03g0733400; Zinc finger, BED-type predicted domain containing protein.
OsI_11181	-0.286005	0.207948	0.535169	-0.536272	0.0626386	0.152742	-0.694645	0.0112007	0.0267292	-1.65684	2.55744e-09	1.2098e-08	Os03g0299800
OsI_28281	0.0575114	0.782021	0.993485	-0.195284	0.358358	0.556423	-0.633807	0.00563254	0.0145704	-1.03787	2.25169e-06	7.47898e-06	chloroplast envelope membrane protein-like
OsI_37016	-1.21539	0.291311	0.63776	-1.12075	0.346019	0.542709	-0.370112	0.725882	0.850639	-3.7761	0.00743922	0.0144925	Os11g0691280; EGF-type aspartate/asparagine hydroxylation site domain containing protein.
OsI_30244	0.0817205	0.558411	0.856258	0.391351	0.00409898	0.0163571	0.598614	1.35643e-05	6.11074e-05	1.10768	2.1215e-17	2.14527e-16	Os08g0557600; Similar to Monodehydroascorbate reductase (EC 1.6.5.4) (MDAR) (Ascorbate free radical reductase) (AFR reductase).; K08232 monodehydroascorbate reductase (NADH) [EC:1.6.5.4]
OsI_03056	0.429004	0.342409	0.687954	0.506128	0.188334	0.351844	0.154247	0.739188	0.862033	-1.07489	0.0199537	0.0358277	pentatricopeptide repeat-containing protein At3g22690-like
OsI_03655	-0.249778	0.0627284	0.260194	-0.530158	0.000182887	0.00112865	-0.866215	1.51651e-10	1.42532e-09	-1.42154	9.64163e-28	2.10406e-26	Os01g0736900; Reticulon family protein.
OsI_02874	-0.718386	0.0133178	0.0923193	-0.746755	0.00370773	0.0150371	-0.792493	0.00366075	0.00994989	-1.07124	0.000725509	0.00169012	Os01g0617600; Plant organelle RNA recognition domain domain containing protein.
OsI_17770	0.306755	0.049793	0.224447	0.295989	0.0296968	0.0843018	0.728782	3.16403e-07	1.89582e-06	1.59133	3.0233e-31	8.30196e-30	Os04g0660500; Armadillo-type fold domain containing protein.
OsI_34600	-0.247882	0.212781	0.541354	-0.457715	0.0173638	0.0542672	-0.86941	1.74482e-05	7.71593e-05	-1.44254	4.78019e-12	3.02498e-11	Os10g0554800
OsI_31668	-0.0325037	0.867877	1	-0.420567	0.018037	0.0559347	-0.897046	4.21272e-07	2.46149e-06	-2.2191	5.03756e-27	1.02938e-25	Os09g0461700; Alpha/beta hydrolase fold-3 domain containing protein.
OsI_17925	-0.189892	0.425241	0.76911	0.129099	0.568748	0.750447	0.553905	0.009248	0.0225935	1.5188	4.00471e-17	3.96288e-16	Os04g0677400
OsI_09967	0.206796	0.322063	0.670662	-0.188325	0.393796	0.59595	-0.170756	0.422871	0.571883	-1.12573	9.62171e-07	3.36512e-06	uncharacterized LOC101775403; K00599 methyltransferase-like protein 6 [EC:2.1.1.-]
OsI_23195	-0.526503	0.208326	0.535592	-0.521304	0.173633	0.332091	-0.65156	0.0886621	0.160775	-2.07039	8.16719e-06	2.51987e-05	Os06g0523900; RNA-processing protein, HAT helix domain containing protein.; K12869 crooked neck
OsI_00782	0.0726449	0.682726	0.93686	-0.324419	0.0679633	0.16291	-0.924266	3.96962e-07	2.3279e-06	-1.384	1.16536e-12	7.83793e-12	Os01g0200000, ATG3A, AUTOPHAGY_ASSOCIATED_GENE_3A; Similar to autophagocytosis protein AUT1-like [Oryza sativa (japonica cultivar-group)].; K08343 ubiquitin-like-conjugating enzyme ATG3
OsI_34636	0.380052	0.598276	0.885037	-0.378111	0.421431	0.62523	-0.968291	0.0328705	0.0685993	-2.06559	9.47679e-05	0.000251933	Os10g0560200
OsI_01582	0.0246259	0.865861	1	0.405406	0.00536052	0.0204756	0.630753	7.25926e-06	3.44398e-05	1.0564	3.80787e-14	2.92621e-13	Os01g0309900; Lipase, class 3 family protein.
OsI_14038	0.145851	1	1	-1.6477	0.692197	0.85462	1.22677	0.434369	0.583866	2.92923	0.0113351	0.0213135	Os03g0812800; Similar to calcium-binding allergen Ole e 8.
OsI_02647	-0.152236	0.435089	0.777849	-0.0931694	0.634375	0.809979	-0.40816	0.0372603	0.0764652	-1.26694	6.93789e-10	3.50316e-09	Os01g0590200
OsI_34667	-0.411344	0.0564391	0.243018	-0.195955	0.391664	0.593699	-0.400005	0.0563259	0.109286	-1.27622	9.13423e-09	4.0723e-08	Os10g0563400
OsI_29993	-0.224727	0.385019	0.733067	-0.517284	0.0460392	0.11973	-0.810744	0.00114531	0.00352847	-1.40963	3.36026e-08	1.40182e-07	Os08g0528500; Uncharacterised protein family UPF0016 domain containing protein.
OsI_05264	0.370106	0.0238001	0.138604	0.526979	0.00129924	0.00620023	0.649988	1.61759e-05	7.1939e-05	1.06354	1.20773e-12	8.10862e-12	Os01g0957000; ATP-NAD kinase, PpnK-type, all-beta domain containing protein.; K00858 NAD+ kinase [EC:2.7.1.23]
OsI_38014	-0.992544	0.551839	0.851432	-9.32942	0.0264583	0.0767827	-2.63826	0.103608	0.18261	-9.32942	0.0258686	0.0453954	Os12g0286200
OsI_17430	-0.190287	0.261607	0.610012	-0.6602	1.1523e-05	9.74128e-05	-0.995382	1.33188e-11	1.4105e-10	-1.31244	5.24233e-21	7.16545e-20	Os04g0618200; Similar to cDNA clone:J013046D23, full insert sequence.; K12448 UDP-arabinose 4-epimerase [EC:5.1.3.5]
OsI_19304	-0.0675844	0.69762	0.946654	-0.545851	0.000886249	0.00447656	-0.751228	1.94717e-05	8.52807e-05	-1.32378	4.11239e-14	3.15308e-13	N-acetylglucosaminyl-phosphatidylinositol biosynthetic protein gpi1-like; K03860 phosphatidylinositol glycan, class Q
OsI_06871	-0.0131793	0.968936	1	-0.254343	0.235207	0.414906	-0.977743	3.3488e-06	1.68754e-05	-1.2483	4.18757e-09	1.93714e-08	Os02g0302400; K00815 tyrosine aminotransferase [EC:2.6.1.5]
OsI_18569	-0.0948216	0.685087	0.938178	-0.468647	0.056072	0.140143	-0.502618	0.0492455	0.0971778	-1.10273	1.5578e-05	4.62533e-05	Os05g0162000; Similar to Peroxidase (Fragment).; K00430 peroxidase [EC:1.11.1.7]
OsI_15132	-0.169925	0.875916	1	-0.495957	0.35593	0.553843	-1.13111	0.0806006	0.148617	-2.78136	0.00014851	0.000383668	Os04g0268700; Eggshell protein family protein.
OsI_03611	-0.108887	0.4839	0.817937	0.87151	1.08619e-09	2.0016e-08	0.794649	3.45261e-08	2.37051e-07	1.15215	2.57523e-18	2.8059e-17	Os01g0729900
OsI_08263	-0.384379	0.0661106	0.269308	-0.694705	0.00115172	0.00559479	-0.924459	4.14632e-05	0.000170662	-1.41076	3.71746e-10	1.93768e-09	Os11g0660300; WD40 repeat-like domain containing protein.; K12602 WD repeat-containing protein 61
OsI_26418	0.900867	0.187686	0.502881	-1.14202	0.141849	0.286875	-1.50815	0.137327	0.23149	-3.83007	0.000569436	0.00134889	Os07g0550600; Transferase family protein.
OsI_00445	0.0884688	0.706156	0.952677	-0.175639	0.507642	0.711017	-0.0542285	0.844324	0.950852	-1.0288	0.000128643	0.000335439	Os01g0153200
OsI_35154	-0.303145	0.114394	0.375932	-0.541576	0.0130863	0.0430748	-0.260378	0.164294	0.268958	-1.08383	4.2977e-08	1.77205e-07	Os11g0153900; Ribonuclease HII/HIII family protein.; K10743 ribonuclease H2 subunit A [EC:3.1.26.4]
OsI_09186	-2.12298	0.0501187	0.225452	-0.284525	0.887078	1	1.3208	0.159947	0.263301	-9.74259	0.000497761	0.00119131	Os02g0782500; Similar to Small heat stress protein class CIII.; K13993 HSP20 family protein
OsI_20423	-0.027473	0.850718	1	0.317037	0.0381106	0.103175	0.618845	3.98931e-05	0.000164888	1.09111	3.11614e-14	2.41717e-13	Os05g0490300; Cyclin-like F-box domain containing protein.
OsI_25819	0.680382	0.637508	0.912263	-0.176878	1	1	0.329308	1	1	1.77529	0.0165822	0.0302223	hypothetical protein OsI_25819 [Oryza sativa Indica Group]
XLOC_032225	5.73697	1	1	5.64386	1	1	8.16323	0.0472375	0.0937356	9.10329	0.00497834	0.0100164	-
OsI_18025	-0.435372	0.033944	0.175586	-0.532602	0.00895661	0.0314799	-0.695064	0.00109365	0.00338681	-1.01889	9.64116e-07	3.37076e-06	Os04g0689800; Similar to CAA30376.1 protein.
OsI_23451	-0.0668315	0.939019	1	-0.36257	0.570865	0.752421	-1.40125	0.0275427	0.0588224	-2.14345	0.00347506	0.0071803	Os06g0573800; Fanconi Anaemia group E protein, C-terminal domain containing protein.
OsI_16433	0.0596725	0.815432	1	-0.357443	0.0867231	0.196834	-0.8462	0.000307209	0.00106892	-1.39701	1.03899e-09	5.13321e-09	Os04g0491500
OsI_33125	0.367209	0.356168	0.702348	-0.616671	0.191177	0.355666	-0.704802	0.161007	0.264745	-2.1389	0.00033765	0.000828789	Os10g0337400; Similar to Taxa-1.
OsI_30353	0.326556	0.403302	0.750036	-0.438401	0.25422	0.439541	-0.792584	0.0430664	0.0867203	-1.39776	0.00321561	0.00667632	DNA repair protein RAD51 homolog 4-like; K10871 RAD51-like protein 3
OsI_08797	-0.251759	0.0983679	0.342246	0.192834	0.214172	0.387652	0.488618	0.00115153	0.00354378	1.28319	7.79462e-16	6.86484e-15	Os02g0729700, HOMEOBOX_GENE_16, HOX16; Similar to HAHB-7 (Fragment).; K09338 homeobox-leucine zipper protein
OsI_14198	-0.461	0.0784541	0.30041	-0.618541	0.0098163	0.0339338	-0.947849	3.90596e-05	0.000161881	-1.31164	0.000460001	0.00110554	Os03g0833600; X8 domain containing protein.
OsI_10272	-0.132506	0.312779	0.662346	-0.443926	0.00114465	0.00556403	-0.658721	5.3402e-07	3.06e-06	-1.87222	6.26741e-29	1.48799e-27	40S ribosomal protein SA-like; K02998 small subunit ribosomal protein SAe
OsI_13406	-0.240872	0.108367	0.363176	-0.474525	0.00170756	0.00782854	-0.593881	7.27872e-05	0.000286729	-1.23267	8.82015e-16	7.73233e-15	Os03g0733400; Zinc finger, BED-type predicted domain containing protein.
OsI_24167	-0.658963	0.0301896	0.162159	-0.63743	0.0204022	0.0619247	-0.669851	0.0166225	0.0377653	-1.09954	9.18772e-05	0.000244603	BEACH domain-containing protein lvsC-like
OsI_27927	-0.262855	0.240646	0.58273	-0.575151	0.0078969	0.0283344	-0.712122	0.000996127	0.00311066	-1.91148	2.39878e-14	1.87118e-13	Os03g0577100; Nuf2 family protein.; K11548 kinetochore protein Nuf2
OsI_24546	-0.268421	0.614246	0.895995	-0.786596	0.165723	0.321175	-0.460552	0.425767	0.574909	-1.8606	0.00253453	0.00536745	DNA-binding protein RHL1-like
OsI_15427	-0.32415	0.43521	0.777904	-0.110692	0.763782	0.910082	-0.511213	0.137264	0.231396	-2.53227	7.60163e-08	3.033e-07	Os04g0346100; Ribosomal protein S27.; K02978 small subunit ribosomal protein S27e
OsI_38983	0.152825	0.469405	0.806284	-0.325222	0.131811	0.270927	-0.79439	0.00149593	0.00448002	-1.46809	3.88094e-08	1.60804e-07	Os12g0597400; HI0933-like protein family protein.
OsI_21640	-0.0316426	0.879343	1	-0.716739	0.00141643	0.00666406	-0.914643	4.72672e-05	0.000192682	-1.78444	8.70157e-13	5.93754e-12	Os06g0146250, WRKY73, WRKY_GENE_73; Similar to WRKY transcription factor 73.
OsI_17896	0.171446	0.243924	0.586302	0.135704	0.40476	0.607902	0.471761	0.00147777	0.00443172	1.49223	1.13993e-22	1.74583e-21	Os04g0674400; Similar to Anamorsin (Cytokine induced apoptosis inhibitor 1) (CUA001). Splice isoform 2.
OsI_05848	0.112277	0.430623	0.773635	0.132461	0.358367	0.556423	0.379738	0.00725427	0.0182435	1.21108	1.91073e-19	2.27972e-18	Os02g0147800
OsI_30212	0.0698854	0.600984	0.887185	-0.23229	0.091366	0.204881	-0.345264	0.00900715	0.0220633	-1.00462	5.86573e-14	4.44711e-13	Os08g0554900; Nonaspanin (TM9SF) family protein.; K17086 transmembrane 9 superfamily member 2/4
OsI_20172	-0.123142	0.403023	0.749864	-0.506278	0.000786465	0.00402957	-0.959858	1.15585e-09	9.65263e-09	-1.23825	6.77213e-15	5.54047e-14	Os05g0452900
OsI_27137	-0.275634	0.432982	0.77565	-0.571817	0.0643103	0.156028	-0.817293	0.0227213	0.0497388	-1.0166	0.00153001	0.00336197	Os07g0543500; Armadillo-like helical domain containing protein.
OsI_08380	-0.213745	0.291189	0.63761	-0.330313	0.102302	0.22272	-0.615458	0.00257464	0.00726677	-1.0489	2.83424e-06	9.28256e-06	pre-mRNA-splicing ATP-dependent RNA helicase prp28-like
OsI_15626	0.272726	0.0637276	0.2626	0.580103	6.08578e-05	0.000426216	0.763915	7.73415e-08	5.06324e-07	1.09739	2.13962e-15	1.81371e-14	Os04g0382300; Similar to SNF1-related protein kinase regulatory gamma subunit 1 (AKIN gamma1) (AKING1).
OsI_21609	-0.30116	0.0813383	0.30624	-0.509164	0.00465984	0.0181674	-0.980385	4.64884e-08	3.1417e-07	-1.6059	1.83056e-16	1.70264e-15	carboxypeptidase D-like; K07752 carboxypeptidase D [EC:3.4.17.22]
OsI_16551	0.466544	0.255072	0.601512	0.484906	0.24361	0.425976	0.951782	0.0223038	0.0489652	1.31425	0.000232635	0.000584519	uncharacterized LOC104880480
OsI_06242	-0.10186	0.60833	0.892114	-0.580238	0.00475679	0.0184907	-0.86872	2.41471e-05	0.000103823	-1.465	2.38586e-10	1.26963e-09	ultraviolet-B receptor UVR8
OsI_05313	-0.363794	0.0316734	0.168207	-0.611181	0.000205876	0.00124978	-0.925883	3.46755e-08	2.38023e-07	-1.95519	1.41783e-26	2.8327e-25	Os01g0962600; Similar to 40S ribosomal protein S10-1.; K02947 small subunit ribosomal protein S10e
OsI_31199	-7.64386	0.0276648	0.153228	-2.90689	0.0678973	0.162778	-1.90689	0.159902	0.263278	-7.64386	0.0162451	0.0296645	Os09g0382120
OsI_05057	-0.812414	0.116698	0.380497	-0.43709	0.297881	0.489454	-0.815373	0.0620095	0.11873	-2.82429	4.64564e-06	1.47788e-05	Os01g0931600; Tubby, C-terminal domain containing protein.
OsI_35831	-0.159767	0.558195	0.856128	0.898679	0.000550643	0.00295693	0.562677	0.0553354	0.107651	-2.00687	2.80239e-10	1.47967e-09	Os11g0289700; Cytochrome P450 family protein.
OsI_31648	-0.226501	0.442475	0.784158	-0.520732	0.0206555	0.0625896	-0.100139	0.629541	0.764968	-1.04823	0.00344276	0.00711741	Os09g0457600, ALPHA-AMYLASE_3B, AMY3B; Alpha-amylase isozyme 3B precursor (EC 3.2.1.1) (1,4-alpha-D-glucan glucanohydrolase).; K01176 alpha-amylase [EC:3.2.1.1]
XLOC_002458	-0.6458	0.0927493	0.331043	-1.16443	0.0243786	0.0717357	-0.466897	0.102078	0.180287	-1.77724	5.27228e-05	0.000145142	-
OsI_12257	-2.14296	0.0194438	0.120711	-0.342489	0.705575	0.865806	-1.82103	0.0232885	0.0508341	-4.24249	0.000168385	0.000431288	uncharacterized LOC100806402
OsI_09745	0.181387	0.304871	0.652582	0.144275	0.431226	0.634887	-0.378833	0.0264367	0.0567866	-1.17702	5.02593e-10	2.58394e-09	Os03g0117300; Beta-glucanase family protein.
OsI_33094	0.071855	0.658187	0.921987	-0.0778834	0.65244	0.825401	-0.345162	0.0261086	0.0561956	-1.3126	8.27262e-15	6.72478e-14	Os10g0329300; Similar to Mevalonate kinase (EC 2.7.1.36) (MK).; K00869 mevalonate kinase [EC:2.7.1.36]
OsI_11832	-0.454566	1	1	1.69744	0.0995789	0.218018	1.64853	0.0984286	0.175321	2.33744	0.0040563	0.00828644	Os03g0383600; Thiolase-like, subgroup domain containing protein.; K15397 3-ketoacyl-CoA synthase [EC:2.3.1.199]
OsI_19339	5.98489	0.522644	0.846802	5.82443	0.525513	0.725018	7.12928	0.0819126	0.150591	8.46489	0.00145869	0.00321637	65-kDa microtubule-associated protein 3-like; K16732 protein regulator of cytokinesis 1
OsI_31278	0.363516	0.00738898	0.0597728	0.992799	8.11066e-13	2.40953e-11	0.836493	6.20009e-10	5.38769e-09	1.01729	1.1185e-14	8.98213e-14	Os09g0397300, TPS10; HAD-superfamily hydrolase subfamily IIB protein.; K16055 trehalose 6-phosphate synthase/phosphatase [EC:2.4.1.15 3.1.3.12]
OsI_15437	-0.160605	0.491138	0.823783	-0.476542	0.044839	0.117226	-0.421151	0.066875	0.126555	-1.07095	0.000272472	0.000677692	Os04g0347900; Similar to OSIGBa0130K07.5 protein.
OsI_08800	-0.254072	0.0673303	0.272196	-0.174296	0.182599	0.343753	-0.277789	0.06146	0.11783	-1.00732	2.21748e-14	1.73553e-13	Os02g0730000; K00128 aldehyde dehydrogenase (NAD+) [EC:1.2.1.3]
OsI_30999	-0.348239	0.259574	0.607489	-0.402347	0.196874	0.363501	-0.845218	0.0102811	0.0247826	-1.50714	1.62969e-05	4.82461e-05	Os02g0814900; K06210 nicotinamide mononucleotide adenylyltransferase [EC:2.7.7.1 2.7.7.18]
OsI_24057	0.36726	0.0254583	0.14484	0.381496	0.0189703	0.058334	0.662728	5.90375e-05	0.000236343	1.39094	7.37222e-21	9.96949e-20	transcription factor ASG4-like
OsI_16414	-6.05889	0.147177	0.439923	-0.736966	0.75213	0.901332	1.37851	0.147584	0.246199	2.20163	0.00204216	0.00439149	Os04g0489800; Zinc finger, RING/FYVE/PHD-type domain containing protein.
OsI_00065	-0.285837	0.144475	0.435351	-0.559519	0.00906402	0.031796	-0.264776	0.158459	0.26126	-1.51532	5.9901e-13	4.1571e-12	Os02g0829800; Pentatricopeptide repeat domain containing protein.
OsI_08157	1.24793	1	1	1.70044	0.659633	0.829222	2.61471	0.162633	0.267003	4.29462	0.000575527	0.00136226	ankyrin-like protein [Oryza sativa Japonica Group]
OsI_29622	0.317107	0.0218004	0.130754	0.516994	0.00013452	0.00086045	0.815044	6.95963e-10	5.99993e-09	1.08371	1.12517e-17	1.16362e-16	Os08g0480100; Signal recognition particle receptor, alpha subunit, N-terminal domain containing protein.; K13431 signal recognition particle receptor subunit alpha
OsI_07733	-1.46306	0.0235085	0.13779	-0.421493	0.454745	0.657451	-0.885514	0.0761991	0.141509	-1.3895	0.0172917	0.0313879	Os02g0568600; Hypothetical conserved gene.
OsI_01915	-0.411814	0.410503	0.756646	0.0754522	0.948674	1	-1	0.0331152	0.0690251	-1.43781	0.00479326	0.0096702	Os01g0363500
[truncated: 2,567 more rows]
