# Supplementary material for: Transcriptomic profiling of germinating seeds under cold stress and characterization of the cold-tolerant gene LTG5 in rice
Source: BMC Plant Biol. 2020 Aug 6;20:371. doi: 10.1186/s12870-020-02569-z (PMC7409433; doi:10.1186/s12870-020-02569-z)
Supplement: Supplementary file 7 — Additional file 7: Table S2. genes were significantly differentially expressed in Y12–4. [file 12870_2020_2569_MOESM7_ESM.xlsx]

## Sheet: Sheet1
id	Y12-4-0h-vs-Y12-4-3h-log2(FC)	Y12-4-0h-vs-Y12-4-3h-Pvalue	Y12-4-0h-vs-Y12-4-3h-FDR	Y12-4-0h-vs-Y12-4-6h-log2(FC)	Y12-4-0h-vs-Y12-4-6h-Pvalue	Y12-4-0h-vs-Y12-4-6h-FDR	Y12-4-0h-vs-Y12-4-12h-log2(FC)	Y12-4-0h-vs-Y12-4-12h-Pvalue	Y12-4-0h-vs-Y12-4-12h-FDR	Y12-4-0h-vs-Y12-4-24h-log2(FC)	Y12-4-0h-vs-Y12-4-24h-Pvalue	Y12-4-0h-vs-Y12-4-24h-FDR	Description
OsI_29902	-0.126633	0.638105	0.871985	-0.0623427	0.813051	0.950005	-0.548849	0.0757052	0.136857	-1.67835	4.26723e-09	1.7064e-08	Os08g0519100; D-arabinono-1,4-lactone oxidase domain containing protein.
XLOC_018451	0.258563	0.251308	0.531362	0.481412	0.015947	0.0475214	0.716928	0.000213597	0.000680457	1.15009	2.22853e-10	9.96541e-10	-
OsI_39261	0.46073	0.102372	0.301007	0.069709	0.800193	0.939991	-0.370169	0.224587	0.341027	-1.19878	0.00023977	0.000583181	Os12g0636100; Tetratricopeptide-like helical domain containing protein.
OsI_03862	-0.0594453	0.86018	1	-0.57836	0.0495337	0.12142	-0.414155	0.127639	0.213436	-1.05119	0.000245353	0.000596012	Os01g0765500
XLOC_039058	-0.4397	0.352926	0.644601	-0.692818	0.109635	0.227919	-1	0.0305398	0.0617937	-2.02466	0.000206874	0.00050732	-
OsI_19560	-0.444582	0.355982	0.646617	-0.0445464	1	1	-0.952066	0.0528016	0.100069	-2.73372	7.06367e-06	2.05905e-05	Os05g0346800
OsI_16056	-0.764187	0.000871096	0.00775221	-0.949416	4.90895e-05	0.000297534	-0.938216	2.72082e-05	0.000100254	-1.19107	7.86012e-08	2.81488e-07	Os04g0445600; Homeodomain-like containing protein.
OsI_24375	-0.188962	0.147582	0.382618	-0.423401	0.00101939	0.00442523	-0.72497	9.55482e-07	4.3316e-06	-1.49715	9.63798e-29	1.27945e-27	Os06g0703500, SPL12, RICE_SQUAMOSA_PROMOTER-BINDING-LIKE_12; Similar to SBP-domain protein 5 (Fragment).
OsI_22803	0.411805	0.000112422	0.00137444	0.493458	1.64928e-06	1.32675e-05	0.801703	1.45517e-14	1.46341e-13	1.12158	3.08464e-25	3.49747e-24	Os06g0332400; VHS domain containing protein.
OsI_33225	0.384752	0.00576278	0.0359418	0.0381841	0.706317	0.865407	-0.557251	1.77248e-08	9.91551e-08	-1.0736	1.39715e-14	8.41746e-14	acetyl-CoA carboxylase 1-like; K11262 acetyl-CoA carboxylase / biotin carboxylase 1 [EC:6.4.1.2 6.3.4.14]
OsI_03274	-0.795779	0.00146354	0.0118369	-0.970757	5.18948e-06	3.83946e-05	-0.885082	5.23027e-05	0.000184892	-1.41778	7.93163e-10	3.37831e-09	Os01g0680600
OsI_27021	0.163145	0.774206	0.956328	-0.560396	0.172835	0.323987	-0.537611	0.219253	0.334025	-1.52533	0.00273695	0.00570232	dnaJ homolog subfamily B member 5-like
OsI_18135	0.476163	0.267134	0.552255	-0.369724	0.377934	0.573968	-1.02072	0.0722761	0.131416	-2.22533	0.000433714	0.00101846	uncharacterized LOC100825097
OsI_21471	-0.580945	0.0315798	0.131952	-0.546957	0.0333331	0.0880978	-0.580945	0.0274448	0.0563063	-3.53858	5.01669e-20	4.28887e-19	Os06g0129100; Short-chain dehydrogenase/reductase SDR family protein.
OsI_31301	0.0133426	0.932513	1	0.209304	0.114524	0.235758	0.38985	0.00280024	0.00728343	1.05315	7.78221e-18	5.86529e-17	Os09g0401600; K14011 UBX domain-containing protein 6
OsI_35754	0.112991	0.41686	0.710858	-0.227101	0.0682476	0.156452	-0.587827	1.06515e-05	4.18044e-05	-1.30627	6.9909e-18	5.28435e-17	endonuclease III-like protein 1-like; K10773 endonuclease III [EC:4.2.99.18]
OsI_26273	-1.17509	0.078903	0.251564	-0.428843	0.476765	0.678529	-1.32193	0.0486866	0.0932595	-2.95936	0.00035671	0.000847809	Os07g0527000; Similar to nodulin-like protein.
OsI_07049	-0.509014	0.380611	0.673693	-0.127304	0.8553	0.981486	0.112475	0.862875	0.963934	-1.78319	0.00273158	0.00569152	Os10g0122300; Transferase domain containing protein.
OsI_37626	-0.0328423	0.829992	0.988406	-0.340713	0.0100319	0.0319995	-0.78709	1.79281e-07	8.92567e-07	-1.18633	8.61988e-15	5.27545e-14	alpha-(1,4)-fucosyltransferase; K14412 alpha-1,4-fucosyltransferase [EC:2.4.1.-]
OsI_20338	-0.371156	0.429791	0.722118	0.781444	0.0281865	0.0764607	0.762549	0.0592465	0.11074	1.0409	0.00559612	0.0110631	Os05g0477200
OsI_34708	0.136779	0.849421	0.999768	0.241621	0.713002	0.870758	0	1	1	-1.85599	0.0095434	0.0181654	uncharacterized LOC100827569
OsI_28667	0.186037	0.53942	0.809052	-0.458075	0.0653285	0.151327	-0.678693	0.0114247	0.0257861	-1.82766	2.79697e-09	1.13758e-08	Os08g0293300; NB-ARC domain containing protein.
OsI_37261	0.0339731	0.875797	1	-0.373862	0.0486243	0.119696	-0.966027	2.01892e-06	8.77702e-06	-1.73438	2.14355e-13	1.19571e-12	Os12g0119000; Cytochrome P450 family protein.
OsI_10048	-0.0719793	0.543923	0.812796	-0.408888	9.71252e-05	0.0005487	-0.837318	4.29984e-14	4.14379e-13	-1.1143	1.84805e-24	2.00499e-23	Os03g0151700; Similar to WD repeat protein (Fragment).; K14556 U3 small nucleolar RNA-associated protein 12
OsI_15305	-0.822973	0.150899	0.388112	-0.357309	0.444892	0.64516	-0.0860073	0.852288	0.954641	-1.21079	0.0216781	0.0386666	Os04g0304000; Similar to OSIGBa0092O07.4 protein.; K18463 WASH complex subunit CCDC53
OsI_15852	-0.168506	0.656045	0.88327	0.270274	0.346859	0.539177	0.393579	0.232864	0.351399	-1.6021	5.12026e-05	0.00013534	Os04g0417600
OsI_21711	-0.0899551	0.715642	0.919603	-0.493311	0.065468	0.151533	-0.608303	0.00644415	0.0154699	-1.18819	6.20398e-06	1.81736e-05	Os06g0152600; Hypothetical gene.
OsI_28646	-0.314959	0.592356	0.836852	-0.395377	0.422891	0.62318	-0.735802	0.24354	0.364278	1.69371	0.000137257	0.000344573	Os08g0290700; Winged helix repressor DNA-binding domain containing protein.
OsI_33479	0.600809	0.00032107	0.00338415	0.605386	0.000976373	0.0042583	0.519778	0.00355774	0.00906038	1.00758	2.4264e-06	7.44184e-06	Os10g0400200, GLUTELIN_SUBFAMILY_A2_FROM_WILD_RICE_SPECIES, GLUA2; Glutelin type II precursor.
OsI_01853	0.361188	0.579239	0.826053	0.413482	0.533821	0.727665	0.59323	0.262521	0.387798	1.28922	0.01719	0.0312767	auxilin-related protein 1-like
OsI_16285	-0.0549513	0.664464	0.888588	-0.149076	0.187675	0.345181	-0.403816	0.00057009	0.00168656	-1.25886	2.05201e-15	1.31057e-14	beta-glucosidase 10-like; K01188 beta-glucosidase [EC:3.2.1.21]
OsI_29340	-0.142765	0.625227	0.860987	-0.887139	0.00121333	0.00514733	-0.294579	0.391886	0.531072	-1.13596	0.000490611	0.00114253	Os08g0433600
OsI_29720	-0.316863	0.0131092	0.0677477	-0.161796	0.202256	0.365319	-0.531883	7.38119e-05	0.000254514	-1.10845	1.63343e-18	1.28233e-17	Os08g0493800; Protein kinase, core domain containing protein.
OsI_36372	0.627431	0.305972	0.593679	0.531823	0.28437	0.473181	1.04687	0.0246723	0.0512268	1.38452	0.00106386	0.0023653	Os11g0537300
OsI_03350	0	1	1	0.0628844	0.693908	0.853948	-0.131577	0.44637	0.589056	-1.39906	6.17415e-14	3.56625e-13	Os01g0692300
OsI_05094	-0.34218	0.0678521	0.227549	-0.662716	0.00345755	0.0128507	-0.965771	1.63875e-07	8.19724e-07	-2.01147	2.97e-23	3.02785e-22	Os01g0935400; 2OG-Fe(II) oxygenase domain containing protein.
OsI_12633	0.0956833	0.850351	1	-0.212806	0.596371	0.7729	-0.612007	0.153858	0.248903	-1.6568	0.000945514	0.00211803	Os03g0619800; Transcriptional factor B3 domain containing protein.
OsI_03403	-0.54699	0.0695145	0.231015	-0.505089	0.077982	0.174453	-0.590145	0.0492632	0.0941825	-1.09695	0.000435682	0.0010227	Os01g0699900; Similar to Plasma membrane associated protein-like.
OsI_34518	0.507993	0.104623	0.305716	-0.100239	0.832957	0.965203	-0.485099	0.144713	0.236894	-1.47138	7.83873e-05	0.000202573	Os10g0543500; Six-bladed beta-propeller, TolB-like domain containing protein.
OsI_32127	0.0553741	0.825228	0.986062	-0.141422	0.510702	0.712528	-0.65226	0.00389726	0.00984505	-1.67769	8.39374e-11	3.88547e-10	uncharacterized LOC100846153
XLOC_007993	-0.105493	0.616807	0.854143	-0.125531	0.517627	0.718315	-0.436779	0.0518595	0.0985453	-1.29105	9.40088e-05	0.000240611	-
OsI_01785	0.839605	1.8099e-05	0.000281891	0.21599	0.257345	0.439885	0.463064	0.173458	0.274558	-1.39556	2.40428e-07	8.21008e-07	Os01g0342700
OsI_12901	-0.774079	0.00431953	0.0284737	-0.574694	0.00969349	0.0311136	-0.761601	0.00154952	0.0042403	-2.28798	8.82421e-16	5.79617e-15	Os03g0664600; Plant lipid transfer protein/seed storage/trypsin-alpha amylase inhibitor domain containing protein.
OsI_03337	-0.20482	0.454716	0.744767	-0.84755	0.00455177	0.0163223	-0.843537	0.00351291	0.00895439	-1.31302	1.40731e-05	3.97348e-05	Os01g0690200; Hypothetical conserved gene.
OsI_19163	0.699708	0.511087	0.794265	0.703607	0.409573	0.608948	0.569021	0.394519	0.534073	5.10286	5.00737e-38	9.76564e-37	Os05g0248200; Glycoside hydrolase, family 18 protein.
OsI_36171	-2.19265	0.0980248	0.29222	-1.41504	0.312792	0.502694	-1.58496	0.152697	0.247432	-8.32193	0.0107641	0.0203039	Os11g0492100; Similar to NB-ARC domain containing protein, expressed.
XLOC_032624	-0.568167	0.053771	0.193318	-0.704669	0.00880725	0.0286422	-0.989899	0.000915664	0.0026094	-1.44347	1.88619e-06	5.85877e-06	-
OsI_38765	-0.117836	0.668335	0.889068	-0.343003	0.209727	0.376187	-0.860783	0.00146129	0.00401999	-1.27725	3.84864e-06	1.15351e-05	Os12g0566900
XLOC_020898	-0.347359	0.819796	0.982635	-1.2649	0.0637142	0.148448	-1.22084	0.119845	0.202319	-4.43482	4.84278e-05	0.000128378	-
OsI_18395	-0.403647	0.308435	0.596642	-0.821873	0.0292803	0.0789478	-0.0402809	0.928689	1	-2.51277	1.78857e-07	6.18956e-07	Os05g0140333
OsI_17269	0.307878	0.157699	0.398665	-0.0583642	0.783396	0.926683	0.360391	0.0714589	0.130107	1.74252	5.44249e-29	7.31284e-28	trihelix transcription factor GT-3a-like
OsI_34189	-0.293793	0.273606	0.560003	-0.165118	0.444525	0.644749	-0.258342	0.239035	0.358711	-1.2542	6.62075e-06	1.93487e-05	Os10g0498200; Epoxide hydrolase family protein.
OsI_14350	0.153894	0.411761	0.705463	-0.083381	0.602966	0.778868	-0.607831	0.000410855	0.00124693	-1.27948	2.58758e-10	1.14912e-09	Os03g0851200; Similar to CAXIP1 protein.; K07390 monothiol glutaredoxin
OsI_00415	-0.219966	0.74371	0.936419	0.0216951	1	1	-0.153623	0.791424	0.902089	-1.9855	0.00329148	0.00675887	Os02g0552700
OsI_26740	-0.308779	0.0286256	0.122907	-0.525775	6.82948e-05	0.000400529	-0.764019	9.38919e-09	5.44786e-08	-1.17257	2.74503e-14	1.62221e-13	Os07g0598300
OsI_29821	-0.370829	0.00854807	0.0489197	-0.325909	0.0136893	0.0416869	-0.902796	8.06866e-12	6.41214e-11	-1.54574	1.53412e-25	1.76008e-24	Os08g0509200; Similar to Beta-primeverosidase (EC 3.2.1.149).; K01188 beta-glucosidase [EC:3.2.1.21]
OsI_34217	0.363384	0.00154229	0.0123483	0.708986	3.23202e-10	4.47683e-09	0.7149	8.37998e-10	5.44424e-09	1.1808	6.00142e-26	7.02611e-25	Os10g0502400; Similar to Glutamyl-tRNA reductase 2 (EC 1.2.1.70) (GluTR) (Fragment).; K02492 glutamyl-tRNA reductase [EC:1.2.1.70]
OsI_03381	-0.629859	0.10207	0.300319	-0.186344	0.601329	0.777405	-0.51056	0.179397	0.282125	-1.31792	0.000740212	0.00168189	Os01g0696100; Similar to outward rectifying potassium channel.
XLOC_036969	0.293689	0.350817	0.644601	0.152162	0.62042	0.794809	-0.495632	0.223404	0.339532	-1.00318	0.0262637	0.0459949	-
OsI_22702	-1.24079	0.0124057	0.0650591	-0.266377	0.509163	0.710994	-0.564834	0.176329	0.277941	-1.61874	0.00277705	0.00577887	Os06g0309400
OsI_31643	-0.609452	0.354183	0.644814	-0.949472	0.040995	0.104371	-1.21859	0.0276618	0.0567022	-1.94672	0.00241766	0.00508677	Os09g0456800, HSFB1, HEAT_STRESS_TRANSCRIPTION_FACTOR_B1; Similar to Heat stress transcription factor Spl7 (Heat shock transcription factor) (Heat shock factor RHSF10).; K09419 heat shock transcription factor, other eukaryote
OsI_11662	-0.543622	0.652925	0.881998	-1.10434	0.150462	0.292098	-1.78241	0.0389217	0.0766091	-2.51937	0.0114325	0.0214614	Os03g0361700; Similar to Terpene synthase family, metal binding domain containing protein, expressed.
OsI_31795	0.0564582	0.932039	1	0.126798	0.722992	0.879154	-0.428133	0.319556	0.451473	-1.94041	0.000196317	0.000482464	Os09g0481800; Nitrogen-fixing NifU, C-terminal domain containing protein.
OsI_02252	-1.71049	0.20171	0.462984	-3.94753	0.0274727	0.0748941	-2	0.177631	0.27965	-8.49185	0.0137353	0.0254156	beta-1,3-galactosyltransferase pvg3-like
OsI_37253	-0.255057	0.0251866	0.111022	-0.326957	0.00375162	0.0138102	-0.743565	2.19048e-11	1.66415e-10	-1.18564	2.21987e-27	2.76866e-26	uncharacterized LOC102699913
OsI_03406	0.168849	0.487128	0.773688	-0.174774	0.482742	0.68482	-0.668422	0.00916928	0.0212257	-2	1.47896e-08	5.64204e-08	Os01g0700200; Similar to Chromosome condensation regulator protein (Fragment).
OsI_10122	-0.394058	0.00248676	0.0181798	-0.642725	2.99914e-05	0.000189699	-0.835144	7.33825e-11	5.30103e-10	-1.34407	6.34651e-27	7.75598e-26	Os03g0161800, SUBMERGENCE-INDUCED_PROTEIN_2A, SIP2A; Similar to SIPL.; K08967 1,2-dihydroxy-3-keto-5-methylthiopentene dioxygenase [EC:1.13.11.53 1.13.11.54]
OsI_25250	-5.98489	0.351102	0.644601	0.275634	1	1	1.53343	0.383559	0.522021	2.8606	0.00792473	0.0152837	uncharacterized LOC105913729
OsI_10453	-1.49906	0.0113711	0.0608677	-0.707278	0.204701	0.368761	-0.806986	0.113221	0.193192	-3.26127	4.67738e-05	0.000124179	Os03g0206400
OsI_17341	-0.180912	0.319174	0.609128	-0.504283	0.0153573	0.0459973	-0.712068	1.84185e-05	6.96373e-05	-1.04236	1.53867e-08	5.85612e-08	Os04g0610200; Similar to OSIGBa0152L12.4 protein.
OsI_34090	-0.0467916	0.680595	0.896513	-0.144324	0.161729	0.308378	-0.577504	2.2251e-08	1.22864e-07	-1.53797	2.14143e-45	5.66124e-44	Os10g0486100; Cytochrome P450-like protein (CYP86B1).; K15402 fatty acid omega-hydroxylase [EC:1.14.-.-]
OsI_12269	0.171441	0.717058	0.920356	-1.17906	0.0216967	0.0616434	-0.865396	0.0639504	0.11823	-2.4257	6.39507e-05	0.000167334	Os03g0563100; D-arabinono-1,4-lactone oxidase domain containing protein.
OsI_34778	0.302402	0.178104	0.429354	0.720511	0.000307343	0.00153164	0.908876	3.58091e-06	1.50831e-05	1.36474	2.01314e-13	1.12418e-12	Os10g0577200
OsI_37041	-0.689566	0.123673	0.34021	-0.0951836	0.804215	0.943513	0.49102	0.240007	0.359905	1.60181	7.82423e-06	2.27219e-05	Os11g0701400; Chitinase (EC 3.2.1.14) III C10150-rice (EC 3.2.1.14).
XLOC_014001	-0.065733	0.88674	1	-0.0614005	0.954608	1	-0.791892	0.00169713	0.00461546	-1.22862	4.22037e-05	0.000112719	-
OsI_05222	-0.116115	0.39864	0.692766	-0.255314	0.0453089	0.11309	-0.785726	1.46067e-07	7.35192e-07	-1.48576	1.0002e-23	1.04658e-22	Os01g0952000
OsI_05871	-0.0373424	0.884688	1	-0.0407856	0.862044	0.98654	-0.483083	0.0335607	0.0672944	-1.02536	2.51111e-05	6.87911e-05	Os02g0151000
OsI_21940	-0.479071	0.685785	0.900408	-1.53797	0.0752422	0.169433	-1.62369	0.0688152	0.125838	-2.69408	0.0113017	0.0212415	histone H2A; K11251 histone H2A
OsI_02541	0.26154	0.661676	0.886336	-0.232885	0.590813	0.768102	-0.562733	0.211774	0.324425	-2.52356	1.34723e-05	3.81116e-05	programmed cell death protein 2-like; K14801 pre-rRNA-processing protein TSR4
OsI_16679	-0.185827	0.110574	0.31527	-0.4192	0.000226939	0.00117174	-0.76051	3.56414e-09	2.17653e-08	-1.31131	1.63948e-27	2.0564e-26	Os04g0521800; Peptidase M20 family protein.; K14664 IAA-amino acid hydrolase [EC:3.5.1.-]
OsI_04169	-0.0107954	0.929042	1	0.531782	9.71092e-06	6.81447e-05	0.760977	1.76975e-10	1.23685e-09	1.05074	1.4195e-17	1.05039e-16	Os01g0812000, GIBBERELLIN_MYB_GENE, GAMYB; Similar to GAMyb protein.; K09422 myb proto-oncogene protein, plant
OsI_08724	-0.26454	0.167766	0.414388	-0.446584	0.0233663	0.065492	-0.851674	1.46921e-06	6.49567e-06	-1.09614	3.02484e-09	1.22671e-08	Os02g0720300; Protein-tyrosine phosphatase, dual specificity domain containing protein.; K04459 dual specificity MAP kinase phosphatase [EC:3.1.3.16 3.1.3.48]
OsI_25370	0.326836	0.0781061	0.250139	0.980929	1.46019e-07	1.3963e-06	0.586727	0.032024	0.0645502	1.24892	3.60137e-06	1.08307e-05	Os07g0214300; Seed allergenic protein RAG2 precursor.
OsI_26177	0.0683621	0.531708	0.805363	-0.0215328	0.858384	0.983748	-0.223713	0.0389827	0.0767144	-1.07459	7.03379e-15	4.33132e-14	Os07g0513000; Similar to ATP synthase gamma chain, chloroplast (EC 3.6.1.34) (Fragment).; K02115 F-type H+-transporting ATPase subunit gamma
OsI_14693	0.174104	0.34534	0.638989	-0.0930002	0.60799	0.783621	-0.246751	0.155883	0.251644	-1.05168	5.10651e-08	1.85888e-07	Os04g0129300; YT521-B-like protein family protein.
OsI_05452	0.233746	0.129704	0.350132	0.126532	0.285222	0.474112	-0.506529	4.35176e-05	0.000155718	-1.30653	1.11226e-22	1.09809e-21	Os02g0101000; Amino acid transporter, transmembrane domain containing protein.; K15015 solute carrier family 32 (vesicular inhibitory amino acid transporter)
OsI_38495	-0.983669	6.4578e-06	0.000112806	-0.888585	8.31222e-07	7.0223e-06	-0.839808	6.45443e-05	0.000224931	-1.01564	6.71297e-07	2.18752e-06	Os12g0512100; Sugar/inositol transporter domain containing protein.
OsI_35166	-0.0208196	0.884455	1	-0.352245	0.0059515	0.0205699	-0.925043	6.98221e-11	5.06169e-10	-1.71632	4.46291e-25	5.01607e-24	mRNA-decapping enzyme-like protein-like; K12611 mRNA-decapping enzyme 1B [EC:3.-.-.-]
OsI_05630	-0.095849	0.746532	0.939056	-0.404291	0.137472	0.272283	-0.392831	0.148328	0.24178	-1.0357	0.000318552	0.000762272	Os02g0120600; Similar to Ubiquitin-conjugating enzyme E2-17 kDa 9 (EC 6.3.2.19) (Ubiquitin- protein ligase 9) (Ubiquitin carrier protein 9) (UBCAT4B).; K06689 ubiquitin-conjugating enzyme E2 D/E [EC:2.3.2.23]
OsI_11505	0.0233535	1	1	0.163078	0.6208	0.795109	0.658483	0.0824815	0.147285	1.11739	0.000511765	0.00118902	Os03g0341000, ETHYLENE_RESPONSE_FACTOR_66, ERF66; Similar to AP2 domain containing protein RAP2.2 (Fragment).; K09286 EREBP-like factor
XLOC_024581	-0.934905	0.00856922	0.048985	-0.988945	0.00024027	0.00123209	-0.768127	0.0124744	0.0279092	-2.89308	6.92727e-14	3.98563e-13	-
XLOC_021402	-0.129703	0.455478	0.7454	-0.488619	0.00257822	0.00998271	-0.912068	1.41789e-07	7.14482e-07	-1.40577	9.77021e-15	5.95238e-14	-
OsI_23134	-0.0280266	0.839321	0.993986	-0.406768	0.0005727	0.00266544	-0.683018	5.10972e-08	2.70293e-07	-1.14889	5.06606e-18	3.86147e-17	ubiquitin-conjugating enzyme E2-17 kDa; K06689 ubiquitin-conjugating enzyme E2 D/E [EC:2.3.2.23]
OsI_03738	0.527738	0.0433813	0.166679	0.363299	0.132615	0.264645	0.0141389	0.974533	1	-2.59154	4.23481e-12	2.16007e-11	transcription repressor OFP1-like
OsI_26198	-0.0731768	0.665191	0.889013	-0.0840181	0.576309	0.755211	-0.365176	0.00995733	0.0228366	-1.05307	5.49932e-12	2.78259e-11	Os07g0516600; Multi antimicrobial extrusion protein MatE family protein.; K03327 multidrug resistance protein, MATE family
OsI_26377	-0.146203	0.189873	0.445223	-0.111171	0.2408	0.417588	-0.773062	3.90623e-12	3.18163e-11	-1.83857	1.66214e-44	4.24188e-43	Os07g0544800; Similar to Oxygen-evolving enhancer protein 3-2, chloroplast precursor (OEE3) (16 kDa subunit of oxygen evolving system of photosystem II) (OEC 16 kDa subunit) (Ferredoxin-NADP reductase binding protein) (BP).; K08901 photosystem II oxygen-evolving enhancer protein 3
XLOC_040783	-0.163567	0.532058	0.805363	-0.251862	0.293872	0.481055	-0.31811	0.203249	0.313459	-1.21787	0.000308025	0.00073851	-
OsI_31083	0	1	1	0	1	1	0	1	1	9.17159	0.000419873	0.000987763	uncharacterized LOC18445977
OsI_22286	-0.602158	0.548822	0.813989	-1.7669	0.052166	0.126393	-1.93974	0.0259553	0.0535381	-9.45806	0.000232526	0.000566498	histidine-containing phosphotransfer protein 4-like; K14490 histidine-containing phosphotransfer peotein
OsI_14357	-0.324468	0.104995	0.306601	-0.616389	0.000477718	0.00227463	-0.971937	4.31346e-07	2.04289e-06	-1.53019	3.66729e-13	2.01623e-12	Os03g0851800; Similar to Pantoate--beta-alanine ligase (EC 6.3.2.1) (Pantothenate synthetase) (Pantoate activating enzyme).; K01918 pantoate--beta-alanine ligase [EC:6.3.2.1]
OsI_25114	0.110299	0.702612	0.910106	-0.41109	0.109363	0.227534	-0.804394	0.00341729	0.00873456	-1.27813	9.76168e-06	2.80456e-05	Os07g0179300; Methyltransferase type 11 domain containing protein.; K12502 MPBQ/MSBQ methyltransferase [EC:2.1.1.295]
OsI_14439	0.155428	0.123745	0.340282	-0.0344531	0.710583	0.868732	-0.427125	7.34007e-06	2.94937e-05	-1.17059	5.44425e-32	8.39044e-31	Os03g0861100
OsI_04230	1.67138	0.0486597	0.180706	1.49304	0.121742	0.247141	2.38466	0.0370791	0.0733866	3.49304	5.77444e-09	2.28254e-08	trans-cinnamate 4-monooxygenase; K00487 trans-cinnamate 4-monooxygenase [EC:1.14.13.11]
OsI_21673	-1.70152	0.0518553	0.18846	-0.729806	0.333965	0.527711	-1.50537	0.110261	0.188984	-2.36565	0.0253479	0.0445544	forkhead box protein D2-like
OsI_07766	-0.166489	0.251846	0.532	-0.403849	0.000470625	0.00224677	-0.840218	5.58383e-11	4.0836e-10	-1.29128	1.5575e-22	1.52888e-21	Os02g0574600; Similar to H0523F07.2 protein.
OsI_26891	-0.369369	0.294189	0.58508	-0.388075	0.171076	0.321727	-0.480902	0.116934	0.198156	-1.46294	1.497e-05	4.21478e-05	Os07g0619200; EF hand domain containing protein.
OsI_17460	0.45799	0.108108	0.311878	-0.210114	0.385428	0.582562	-0.278976	0.256607	0.380912	-1.03747	0.000683293	0.00156104	Os04g0621500
OsI_17710	0.477232	0.060156	0.209386	0.502126	0.0316594	0.084321	0.557156	0.0165171	0.0358169	1.10419	2.08793e-08	7.85856e-08	Os04g0652600; Similar to OSIGBa0113E10.15 protein.
OsI_33835	0.0395284	1	1	-0.388565	0.86318	0.987384	-1.922	0.20069	0.310323	-8.90689	0.0143866	0.0265398	Os10g0449400; Hypothetical conserved gene.
OsI_34300	0.449909	0.000767493	0.00699069	-0.269074	0.0293137	0.0790309	-0.579752	3.85849e-05	0.000139333	-1.31512	1.8474e-22	1.80715e-21	aquaporin NIP3-1; K09874 aquaporin NIP
OsI_33323	-0.00987205	0.938415	1	-0.469167	0.000251696	0.00128108	-0.988828	8.29589e-17	1.00069e-15	-1.12703	8.5588e-19	6.81948e-18	uncharacterized LOC102702783
OsI_33870	0.438453	0.0327416	0.135741	-0.582818	0.00876999	0.0285361	-0.682048	0.00255963	0.00671846	-1.83252	3.7345e-09	1.50054e-08	Os10g0455100
XLOC_013584	-0.551642	0.169966	0.41788	-0.775683	0.0361576	0.0942221	-0.617346	0.119621	0.201985	-1.50306	0.000130316	0.000328108	-
OsI_38555	-0.00810505	0.978011	1	-0.560917	0.0509358	0.124056	-0.525584	0.0392503	0.0771521	-1.28011	4.13043e-06	1.2339e-05	Os12g0527700; Serine/threonine protein kinase-related domain containing protein.
OsI_36008	-0.13913	0.445418	0.736574	-0.355169	0.0188579	0.054673	-0.641776	0.000121266	0.000402732	-1.0564	2.9546e-10	1.30332e-09	Os10g0189600; Pyridoxal phosphate-dependent transferase, major region, subdomain 1 domain containing protein.; K00654 serine palmitoyltransferase [EC:2.3.1.50]
OsI_10914	0.782311	0.00437855	0.028765	0.341478	0.227506	0.400626	0.626922	0.0306731	0.0620306	1.0952	8.26617e-05	0.000212979	uncharacterized LOC100835765
OsI_31753	-0.143687	0.3262	0.617284	-0.358639	0.00792459	0.0261222	-0.82786	1.13374e-07	5.78599e-07	-1.01011	3.61673e-10	1.58545e-09	Os09g0476000; Prefoldin domain containing protein.
OsI_30445	0.413684	0.0279725	0.120848	-0.741029	1.10092e-07	1.0733e-06	-0.693231	2.15857e-08	1.19485e-07	-1.76094	2.87194e-38	5.65808e-37	Os09g0127300; NAD(P)-binding domain containing protein.; K09753 cinnamoyl-CoA reductase [EC:1.2.1.44]
OsI_04790	0.107484	0.904777	1	-0.899933	0.237449	0.413033	-1.85599	0.0322668	0.0649586	-2.69249	0.0107932	0.0203532	Os01g0898000 [Oryza sativa Japonica Group]
OsI_33705	-0.165782	0.268079	0.553288	-0.358206	0.0124826	0.038523	-0.840136	4.58608e-09	2.75892e-08	-1.11286	2.14842e-12	1.121e-11	Os10g0430800; Hypothetical conserved gene.
OsI_37037	1.55066	0.0311396	0.130658	-0.562106	0.474613	0.676123	-0.423536	0.551986	0.687048	-2.66668	0.000183736	0.000453364	xylanase inhibitor protein 1-like; K01183 chitinase [EC:3.2.1.14]
OsI_25881	-0.499857	0.245292	0.523738	-0.652077	0.137672	0.272564	-1.01248	0.0443384	0.0860035	-2.37108	2.37081e-05	6.51605e-05	Os07g0458500; Hypothetical conserved gene.
OsI_15718	0.166529	0.307329	0.595382	0.19057	0.204381	0.368357	0.378665	0.0117632	0.0264782	1.30255	6.50742e-20	5.52514e-19	uncharacterized LOC101755200
OsI_04388	-0.10937	0.524035	0.80432	0.0920371	0.563612	0.74348	0.951751	2.72956e-09	1.68225e-08	1.39008	2.10673e-16	1.44007e-15	Os01g0842200; Similar to Scarecrow-like 9 (Fragment).
OsI_29484	-0.360296	0.0134479	0.0691568	-0.254327	0.0247814	0.0688254	-0.929477	8.9069e-15	9.13373e-14	-1.68247	1.69534e-33	2.78042e-32	Os08g0460000, GLP1, GERMIN-LIKE_PROTEIN_1; Similar to Germin-like protein 1 precursor.
OsI_38516	-0.126606	0.765937	0.950866	-0.283279	0.503642	0.70514	-0.942053	0.0300868	0.0609975	-1.05422	0.0103164	0.019519	Os12g0515300; K09422 myb proto-oncogene protein, plant
OsI_11800	-0.301462	0.0431978	0.166077	-0.52876	0.000121322	0.000669424	-0.98457	1.46254e-10	1.02846e-09	-1.83359	1.28248e-28	1.6945e-27	Os03g0378200; GWT1 family protein.; K05283 phosphatidylinositol glycan, class W [EC:2.3.-.-]
OsI_35529	0.0761821	0.912157	1	-0.525269	0.232264	0.406069	-0.944677	0.0344267	0.0688242	-2.09202	0.000126117	0.000318052	Os11g0215100; Plant disease resistance response protein family protein.
OsI_11329	0.147534	0.292175	0.582156	0.468993	1.85878e-05	0.000122978	0.631346	3.72296e-08	2.00071e-07	1.0073	2.25752e-15	1.43737e-14	Os03g0319100; Similar to SNF1-related protein kinase regulatory subunit beta-1.; K07199 5'-AMP-activated protein kinase, regulatory beta subunit
OsI_27660	-5.1964	0.56024	0.813989	-5.1964	0.551674	0.737412	-5.1964	0.555917	0.687048	3.37346	0.00212671	0.00451423	Os08g0126000; Hypothetical conserved gene.
OsI_03665	0.443007	0.000397959	0.00405416	0.71344	7.42898e-10	9.8217e-09	0.835563	1.43563e-13	1.32413e-12	1.24393	1.50102e-28	1.97735e-27	Os01g0738300; Protein kinase, core domain containing protein.
OsI_01037	-0.355119	0.287961	0.577055	-0.373598	0.164312	0.311752	-0.86782	0.00343257	0.00876996	-1.61292	4.24225e-05	0.000113255	Os01g0233100; K06627 cyclin A
OsI_02877	-0.0172075	0.90304	1	0.00852739	0.959579	1	-0.422308	0.00076851	0.00222074	-1.03385	8.73326e-12	4.352e-11	Os01g0617900
OsI_25505	-0.274165	0.0886249	0.272603	-0.591136	0.000104385	0.000585143	-0.963105	2.33265e-08	1.28549e-07	-1.26476	4.52472e-13	2.46963e-12	probable polygalacturonase-like
OsI_13317	-0.266639	0.0479909	0.178933	-0.358324	0.0070556	0.023733	-0.870743	9.5884e-10	6.19526e-09	-1.476	1.81102e-25	2.07469e-24	Os03g0719900, PROTEIN_TRANSPORTER_8, PTR8; Similar to Peptide transporter 1.
OsI_19304	0.0119206	0.942973	1	-0.1636	0.248019	0.427194	-0.565874	7.89407e-06	3.15547e-05	-1.24974	1.1497e-19	9.63985e-19	N-acetylglucosaminyl-phosphatidylinositol biosynthetic protein gpi1-like; K03860 phosphatidylinositol glycan, class Q
OsI_13176	0.20156	0.0491585	0.181832	0.467582	8.30145e-07	7.01928e-06	0.891977	1.53208e-19	2.24785e-18	1.27606	2.54616e-33	4.15157e-32	Os03g0701800; K00889 1-phosphatidylinositol-4-phosphate 5-kinase [EC:2.7.1.68]
OsI_01839	-0.348127	0.676736	0.893839	-1.35289	0.111901	0.231624	-0.981442	0.260558	0.385567	-2.62973	0.00546271	0.0108201	Os01g0351500; Plant disease resistance response protein domain containing protein.
XLOC_001046	-0.307742	0.031348	0.131372	-0.374184	0.00247191	0.00962573	-0.677388	2.05387e-08	1.13983e-07	-1.22811	4.08058e-14	2.38279e-13	-
OsI_22583	-0.812888	8.68565e-08	2.38594e-06	-0.726694	2.91249e-07	2.64973e-06	-0.294697	0.0231145	0.0483422	-2.33872	4.79671e-25	5.37367e-24	Os06g0286500; Similar to NBS-LRR disease resistance protein homologue.
OsI_06435	-0.198307	0.601494	0.843695	-0.110282	0.742432	0.894347	-0.491268	0.219296	0.334032	-1.17462	0.00146298	0.00317689	nudix hydrolase 8-like
OsI_18437	0.173494	0.18919	0.444269	-0.00565715	0.968116	1	0.357762	0.0014799	0.00406535	1.20599	4.69738e-28	6.02382e-27	Os05g0145400; Fibronectin, type III-like fold domain containing protein.
OsI_32584	0	1	1	-2.12	0.153686	0.296672	-0.792195	0.468047	0.612195	-9.47168	0.0282453	0.049079	hypothetical protein OsI_32584 [Oryza sativa Indica Group]
OsI_19900	-0.405835	0.137193	0.363337	-0.449005	0.109754	0.22809	-0.479397	0.0865369	0.153459	-1.02668	0.000252741	0.000612756	Os05g0401300; Mog1/PsbP, alpha/beta/alpha sandwich domain containing protein.
OsI_13236	-0.137547	0.470179	0.757071	-0.201195	0.248966	0.428465	-0.80955	1.05275e-05	4.13441e-05	-2.07659	4.94297e-24	5.2576e-23	Os03g0710600
OsI_33906	0.71477	0.243145	0.521161	-0.863498	0.108414	0.226098	-0.59048	0.315668	0.44678	-3.03342	0.000328739	0.00078513	Os10g0459700; Similar to Xyloglucan galactosyltransferase KATAMARI 1 (EC 2.4.1.-) (MURUS3 protein).
OsI_36489	-0.0667662	0.554539	0.813989	-0.249938	0.0198122	0.0569834	-0.795873	1.24948e-13	1.1608e-12	-1.21621	6.56254e-28	8.3602e-27	Os11g0558300; Similar to Acyl CoA synthetase (EC 6.2.1.3).; K01897 long-chain acyl-CoA synthetase [EC:6.2.1.3]
XLOC_013975	-0.173633	0.493633	0.779472	-0.290079	0.199635	0.36198	-0.667804	0.00450685	0.0111999	-1.18677	2.68781e-06	8.19565e-06	-
OsI_24204	0.347923	0.822785	0.984521	0.932886	0.308133	0.497286	1.55849	0.0787088	0.141612	3.44023	1.96612e-09	8.1226e-09	Os06g0682750
OsI_11525	0.176529	0.569248	0.81855	-0.472899	0.0394943	0.101187	-0.940249	0.00010819	0.000362005	-2.69949	1.56226e-18	1.22707e-17	Os03g0343900
OsI_24255	-0.482538	0.0757164	0.244686	-0.439118	0.0681807	0.156322	-0.370384	0.151137	0.245364	-1.28783	4.48504e-06	1.33468e-05	Os06g0690200; Serine/threonine protein kinase-related domain containing protein.
OsI_32755	-0.509851	0.262827	0.547001	-0.560573	0.199531	0.361861	-0.412202	0.300099	0.428696	-1.06284	0.0140725	0.0259991	Os10g0150200; Sterile alpha motif homology domain containing protein.
OsI_33230	-0.0410506	0.710748	0.91616	-0.269858	0.0146298	0.0441168	-0.629475	1.68773e-10	1.18141e-09	-1.10714	6.20862e-26	7.2632e-25	intracellular protein transport protein USO1-like
OsI_17252	-0.477729	0.10714	0.310583	-0.0239457	0.974709	1	0.811026	0.000117856	0.000392	1.13948	3.13318e-07	1.0565e-06	myb family transcription factor APL-like
OsI_29024	0.153805	0.825936	0.986338	-1.27753	0.13447	0.267514	-0.621488	0.587207	0.718097	-2.73697	0.0249495	0.0439422	Os08g0371608; Similar to carotenoid cleavage dioxygenase.
OsI_00335	-0.154123	0.633619	0.867969	-0.166553	0.592998	0.770045	-0.432086	0.147111	0.240179	-1.65162	1.49647e-06	4.69968e-06	UPF0420 protein C16orf58 homolog
OsI_19811	0.03158	0.855105	1	-0.0336867	0.837576	0.968659	-0.708215	4.05276e-05	0.000145834	-1.66563	2.24156e-12	1.16763e-11	probable NAD kinase 1-like; K00858 NAD+ kinase [EC:2.7.1.23]
OsI_23627	-0.533778	0.189234	0.444269	-0.991929	0.00796509	0.026222	-0.307833	0.405071	0.54563	-1.78776	0.000114554	0.000290195	Os06g0604600
OsI_12475	-0.00434155	1	1	-0.518045	0.0298148	0.0801193	-0.772662	0.00427629	0.0106892	-1.31242	3.80532e-06	1.1413e-05	Os03g0727900; GTP1/OBG domain containing protein.
OsI_17247	-0.291049	0.0461987	0.174416	-0.526386	7.37224e-05	0.000429252	-0.798136	1.75942e-08	9.846e-08	-1.70977	6.82801e-26	7.96415e-25	Os04g0599400; Scramblase family protein.
OsI_30012	-0.0642196	0.808713	0.976039	-0.329308	0.151914	0.294046	-0.632857	0.00993003	0.0227876	-1.19742	4.33764e-06	1.29293e-05	Os08g0530500
OsI_04250	-0.0138058	1	1	-0.150731	0.589596	0.766993	-0.35816	0.212979	0.325881	-1.31052	0.000213606	0.000522834	uncharacterized LOC102709223; K15285 solute carrier family 35, member E3
OsI_00297	-0.505235	0.37868	0.671633	-0.211504	0.722577	0.878788	-0.584963	0.282622	0.412021	-1.42968	0.0129242	0.0240282	Os01g0137200; Hypothetical conserved gene.
OsI_17604	-0.0649849	0.86216	1	-0.470381	0.117609	0.240629	-0.542197	0.0858132	0.152404	-1.05194	0.00281463	0.00585194	uncharacterized LOC102701259
OsI_17207	-0.180783	0.562035	0.813989	-0.561157	0.047064	0.116535	-0.593197	0.0576121	0.108	-1.43283	1.73284e-05	4.83479e-05	Os04g0593400; Similar to OSIGBa0142I02-OSIGBa0101B20.20 protein.
XLOC_002467	-0.106042	0.837537	0.992759	0.150867	0.804673	0.943763	-0.0520467	0.927326	1	-1.11217	0.0194554	0.034997	-
OsI_33269	-0.153981	0.290306	0.580323	-0.38855	0.00360316	0.0133179	-0.840138	1.79355e-09	1.12685e-08	-1.52262	6.90997e-35	1.19872e-33	Os10g0370500; Glycoside hydrolase, catalytic core domain containing protein.
OsI_24388	-0.188019	0.516631	0.798563	-0.727127	0.0229668	0.064581	-0.846306	0.00287867	0.00746529	-1.10377	0.000870308	0.00195878	Os06g0705000
XLOC_012135	-0.524148	2.67091e-05	0.00039461	-0.761789	2.58477e-09	3.18088e-08	-0.998829	1.93777e-15	2.09701e-14	-1.08571	2.35841e-17	1.71683e-16	-
OsI_18962	-0.140892	0.40209	0.69585	-0.614494	0.000714218	0.00323601	-0.995775	1.62052e-08	9.11689e-08	-1.35342	1.99143e-13	1.11226e-12	Os05g0228400; Basic helix-loop-helix dimerisation region bHLH domain containing protein.
OsI_29816	0.506881	0.152001	0.389883	0.587092	0.0500227	0.122424	0.355211	0.262913	0.388303	1.13226	6.84411e-05	0.00017827	Os08g0508700; Similar to EIL3.; K14514 ethylene-insensitive protein 3
OsI_08380	-0.159224	0.340845	0.633986	-0.361409	0.0143911	0.0435227	-0.756449	8.63748e-05	0.000294299	-1.30509	2.20261e-12	1.1483e-11	pre-mRNA-splicing ATP-dependent RNA helicase prp28-like
OsI_38709	0.432827	0.308035	0.596265	-0.0847804	0.851289	0.978606	-0.615717	0.127315	0.213044	-1.45496	0.00144775	0.003146	Os12g0557900
OsI_25161	-0.08503	0.516994	0.798802	-0.298957	0.0162747	0.0483218	-0.227793	0.0553668	0.104332	-1.46017	4.67961e-25	5.2501e-24	Os07g0185000; Similar to MAP kinase (Ser/Thr kinase).; K08867 WNK lysine deficient protein kinase [EC:2.7.11.1]
OsI_29413	0.119955	0.798017	0.969978	0.241497	0.588176	0.765935	-0.564961	0.121151	0.20422	-1.0507	0.0104021	0.0196703	Os08g0446800; Similar to GDU1.
OsI_04656	-1.01668	0.220994	0.491044	-1.47716	0.0588324	0.139202	-1.34491	0.129285	0.215695	-2.10309	0.0208096	0.0372231	Os01g0879300; Hypothetical conserved gene.
OsI_08847	0.571542	0.823999	0.985202	-0.526069	1	1	1.45213	0.242273	0.362737	2.27716	0.00638891	0.0125113	E3 ubiquitin protein ligase RIE1-like
OsI_13626	0.32168	0.295951	0.586928	0.413799	0.104661	0.219767	0.768809	0.00370494	0.00940485	1.67885	1.0213e-13	5.82515e-13	Os03g0760900; Hypothetical conserved gene.
OsI_29023	0.175437	0.5596	0.813989	-0.280196	0.289883	0.479511	-0.592654	0.0252715	0.0522875	-1.72738	7.88262e-07	2.55012e-06	Os08g0369700; FeS cluster insertion domain containing protein.
OsI_21328	-0.182383	0.51481	0.797496	0.0327042	0.880501	0.999894	-0.553503	0.0122007	0.0273767	-1.44215	1.14781e-08	4.42019e-08	Os06g0108900
OsI_25097	0.22512	0.51738	0.799124	0.216922	0.495899	0.698078	-0.0192362	1	1	-1.06848	0.00742615	0.0143957	Os07g0177000
OsI_29201	-0.0481698	0.797668	0.969817	0.135183	0.348664	0.541186	0.484501	0.00071207	0.00206972	1.05346	7.84879e-15	4.81626e-14	Os08g0408200, SALT_RESPONSIVE_WD40_PROTEIN_4, SRWD4; WD40 subfamily protein, Salt stress
OsI_09752	-0.0169411	0.927675	1	-0.00988479	0.961978	1	-0.668696	0.000169601	0.000549124	-1.62491	2.69035e-12	1.39179e-11	Os03g0118600; Similar to Dihydrodipicolinate reductase-like protein.; K16908 chloroplast NAD(P)H dehydrogenase [EC:1.6.99.-]
OsI_15596	-0.201131	0.429344	0.721836	-0.126039	0.579968	0.75852	-0.418394	0.118311	0.200114	-1.15935	6.09112e-06	1.78582e-05	uncharacterized LOC102704450
OsI_19275	-0.0761298	0.639075	0.872206	-0.421317	0.00638561	0.0218301	-0.964144	8.3904e-10	5.44871e-09	-1.43796	1.3096e-16	9.07218e-16	peptide chain release factor 1-like, mitochondrial-like; K02835 peptide chain release factor 1
OsI_09828	-0.314665	0.137973	0.364651	-0.736798	0.000557252	0.00260378	-0.96478	4.00929e-06	1.67718e-05	-1.03096	9.09382e-07	2.9224e-06	Os03g0128500; Similar to DNA polymerase delta small subunit (EC 2.7.7.7).; K02328 DNA polymerase delta subunit 2
OsI_25477	-0.749246	0.00568243	0.0355693	-0.128403	0.608021	0.783621	-0.590519	0.0195328	0.0416972	-1.33134	2.57513e-06	7.87379e-06	Os07g0240600; UDP-glucuronosyl/UDP-glucosyltransferase family protein.
OsI_36768	0.366782	0.65711	0.884062	1.09192	0.130594	0.261341	0.941897	0.238874	0.358633	1.57862	0.020708	0.0370499	protein FAR1-RELATED SEQUENCE 5-like
OsI_10880	-0.0880177	0.442765	0.73438	-0.29181	0.00438472	0.0158136	-0.900129	1.24693e-16	1.48601e-15	-1.55398	2.31108e-47	6.46914e-46	Os03g0266800; Protein kinase, core domain containing protein.
OsI_23846	0.135768	0.663761	0.888162	-0.0401808	0.904686	1	-0.712229	0.00984968	0.0226235	-1.40577	3.11772e-06	9.43307e-06	Os06g0639600; Similar to Elongator component.; K11375 elongator complex protein 4
OsI_21002	0.408184	0.221393	0.491435	0.987985	0.000279664	0.00140554	0.806378	0.00977393	0.0224697	1.25904	3.80811e-06	1.14203e-05	Os05g0233000
OsI_20363	-0.504464	0.0117689	0.0625221	-0.889882	1.53983e-05	0.000103614	-0.975556	7.91781e-07	3.6291e-06	-1.25929	6.32196e-10	2.71552e-09	Os05g0481400; Transcriptional factor B3 family protein.
OsI_33579	0.150535	0.667455	0.889068	0.243822	0.358537	0.552361	0.315771	0.424883	0.567157	-1.39362	2.00728e-06	6.21867e-06	Os10g0416500; Similar to Chitinase 1 precursor (EC 3.2.1.14) (Tulip bulb chitinase-1) (TBC-1).
OsI_13801	0.336049	0.258752	0.541254	-0.13758	0.634045	0.807591	-0.381108	0.197022	0.305635	-1.16213	0.000391091	0.000924128	Os03g0786400; Similar to Drought and salt tolerance protein.
OsI_33261	-0.05347	0.633345	0.867708	-0.412868	4.96887e-05	0.000300692	-0.878253	2.83243e-16	3.29125e-15	-1.08488	2.49964e-23	2.55591e-22	Os10g0369000; Similar to Glutamyl-tRNA synthetase.; K01885 glutamyl-tRNA synthetase [EC:6.1.1.17]
XLOC_039909	-0.273664	0.490683	0.776749	-0.0769266	0.842606	0.972101	-0.553661	0.136139	0.224991	-1.2006	0.000305527	0.000732863	-
OsI_27201	-0.262803	0.118794	0.331548	-0.5412	0.000647615	0.00296877	-0.843257	2.06609e-06	8.97069e-06	-1.25449	7.55592e-13	4.0575e-12	Os07g0660700; WD repeat protein 55 domain containing protein.
OsI_09515	0.023701	1	1	-0.283406	0.360712	0.554817	-0.130186	0.725862	0.844783	-1.66084	8.13707e-05	0.000209775	Os02g0824400
OsI_12907	-0.225102	0.266559	0.551473	-0.446122	0.0164247	0.0486732	-0.726379	0.000268685	0.000841983	-1.05721	1.2932e-05	3.66769e-05	Os03g0665800; Armadillo-type fold domain containing protein.
OsI_02237	-0.526843	0.10141	0.299108	-0.68229	0.0163321	0.0484455	-0.758761	0.00776733	0.0182961	-1.60836	1.87366e-07	6.46953e-07	Os01g0524500
OsI_20077	0.28633	0.105309	0.307343	-0.191829	0.220284	0.390817	-0.496641	0.00267866	0.00699918	-1.13079	2.39486e-06	7.35167e-06	Os05g0432600; Alpha/beta hydrolase fold-1 domain containing protein.
OsI_23019	0.00604989	0.97203	1	-0.472252	0.00270841	0.0104238	-0.722581	1.37921e-07	6.96243e-07	-1.00527	9.42576e-22	8.90767e-21	Os06g0486800, FORMATE_DEHYDROGENASE, FDH; Similar to Formate dehydrogenase, mitochondrial precursor (EC 1.2.1.2) (NAD- dependent formate dehydrogenase) (FDH).; K00122 formate dehydrogenase [EC:1.2.1.2]
OsI_12536	-0.289611	0.0397568	0.156372	-0.410123	0.000846106	0.0037567	-0.909564	1.9667e-10	1.36734e-09	-1.37343	4.48504e-15	2.80143e-14	uncharacterized LOC102700038
OsI_04096	-0.246229	0.0841413	0.262786	-0.550218	2.87404e-05	0.000182537	-0.860939	3.13293e-09	1.92237e-08	-1.2302	8.92258e-17	6.2539e-16	Os01g0801000; Similar to Apurinic endonuclease-redox protein (DNA-(apurinic or apyrimidinic site) lyase) (EC 4.2.99.18).; K01142 exodeoxyribonuclease III [EC:3.1.11.2]
OsI_30532	-0.0890911	0.746324	0.938886	-0.524413	0.0379639	0.0979343	-0.623037	0.0222483	0.0467693	-1.13774	0.000258908	0.000626872	Os09g0249400; Uncharacterised protein family UPF0497, trans-membrane plant domain containing protein.
OsI_17702	-0.133642	0.202759	0.464216	-0.218746	0.0241343	0.0672664	-0.45156	2.51114e-05	9.30187e-05	-1.11343	1.47816e-26	1.77696e-25	alpha-N-acetylglucosaminidase-like; K01205 alpha-N-acetylglucosaminidase [EC:3.2.1.50]
OsI_07563	0.216895	0.0479956	0.178933	0.43032	1.55468e-05	0.000104499	0.809865	4.56871e-15	4.80042e-14	1.03241	6.41875e-24	6.78068e-23	Os02g0539100; Similar to Digalactosyldiacylglycerol synthase 1.; K09480 digalactosyldiacylglycerol synthase [EC:2.4.1.241]
OsI_19654	-0.143335	0.249226	0.528691	-0.154604	0.148438	0.289262	-0.73076	8.01596e-12	6.37356e-11	-1.4625	7.37544e-27	8.98148e-26	Os05g0363500; Hypothetical conserved gene.
XLOC_031415	-0.214294	0.623545	0.85925	-0.559762	0.169903	0.319965	-0.819054	0.0640152	0.118314	-1.41151	0.00650013	0.0127157	-
XLOC_035561	0.624719	0.412812	0.706556	-1.35896	0.0964846	0.205879	-1.76441	0.0473033	0.0909905	-10.7398	0.000121104	0.000305911	-
OsI_14177	-1.5025	0.182868	0.436143	-1.86507	0.0937723	0.201404	-1.86507	0.0936378	0.164279	-8.40939	0.00475619	0.00951823	Os03g0831000; Hypothetical conserved gene.
OsI_01081	0.0621617	0.641738	0.87421	-0.180043	0.108533	0.22621	-0.812446	3.66916e-13	3.26842e-12	-2.31449	1.13184e-74	6.56831e-73	Os01g0238500; Similar to Branched-chain-amino-acid aminotransferase-like protein 3, chloroplast precursor.; K18482 4-amino-4-deoxychorismate lyase [EC:4.1.3.38]
OsI_26942	0.515478	0.00105565	0.00909228	0.796574	1.00713e-07	9.89383e-07	0.867546	3.46701e-09	2.11932e-08	1.24455	7.35878e-17	5.19075e-16	uncharacterized LOC102720347
OsI_32651	-0.124136	0.862601	1	-0.320969	0.492647	0.695027	0.676632	0.147306	0.240459	1.25277	0.000144482	0.000361334	Os10g0130200; Hypothetical conserved gene.
OsI_20839	-0.0320274	0.820618	0.983392	-0.202156	0.14016	0.276582	-0.659121	4.05624e-08	2.17108e-07	-1.30661	3.88892e-20	3.34671e-19	Os05g0542900; Pectin lyase fold domain containing protein.
OsI_17777	0.177857	0.175825	0.426283	0.426367	0.000117757	0.00065162	0.60328	1.04092e-06	4.69401e-06	1.05558	1.80973e-18	1.41749e-17	Os04g0661200; Inositol-pentakisphosphate 2-kinase, metazoa domain containing protein.; K10572 inositol-pentakisphosphate 2-kinase [EC:2.7.1.158]
OsI_11605	-0.294256	0.124195	0.340772	-0.448383	0.0108802	0.034321	-0.982496	4.63507e-07	2.18356e-06	-1.13579	3.76662e-09	1.51286e-08	Os03g0355800; Similar to Diphthine synthase (EC 2.1.1.98) (Diphthamide biosynthesis methyltransferase).; K00586 diphthine synthase [EC:2.1.1.98]
OsI_13346	0.339239	0.00886736	0.0502167	-0.320795	0.00936908	0.0302266	-0.681249	3.91e-07	1.86446e-06	-1.20038	5.04257e-18	3.84546e-17	Os03g0724100; Phosphatidylinositol transfer protein-like, N-terminal domain containing protein.
OsI_02144	0.312754	0.00373838	0.0253203	0.479259	1.0804e-06	8.94611e-06	0.79042	2.8776e-14	2.81376e-13	1.1072	3.16867e-25	3.5888e-24	Os01g0510100, MITOGEN-ACTIVATED_PROTEIN_KINASE_KINASE_6, MKK6; MAP kinase kinase 1.; K04368 mitogen-activated protein kinase kinase 1 [EC:2.7.12.2]
OsI_06243	0.0443783	0.708697	0.914623	-0.00825814	0.931302	1	-0.533651	2.68424e-07	1.30694e-06	-1.36595	5.96815e-19	4.80356e-18	Os02g0197600; Chlorophyll a/b-binding protein type III (Fragment).; K08909 light-harvesting complex I chlorophyll a/b binding protein 3
OsI_33034	-0.239223	0.423875	0.717484	-0.484845	0.0763238	0.171529	-0.935269	0.0016469	0.00448998	-1.64286	6.03336e-07	1.97584e-06	Os10g0214400; GTP-binding signal recognition particle SRP54, G-domain containing protein.; K13173 arginine and glutamate-rich protein 1
OsI_05154	-2.58496	0.0306902	0.129366	-1.09954	0.308131	0.497286	-1.40439	0.12447	0.208967	-8.22882	0.00237746	0.00500901	Os01g0944800
OsI_22540	0.906891	0.48989	0.776048	0.473931	0.533481	0.727362	0.557995	0.626173	0.755792	2.2647	0.00559596	0.0110631	Os06g0281800; BURP domain containing protein.
OsI_22269	0.447539	0.211387	0.47749	-0.40432	0.229558	0.403134	-0.881859	0.0162748	0.0353689	-2.25993	3.86352e-06	1.15775e-05	Os06g0231600; Similar to RING-H2 finger protein ATL1Q.
OsI_38900	-0.309998	0.112226	0.318515	-0.334605	0.0569486	0.13581	-0.659368	0.000604685	0.00178272	-1.01895	2.77601e-07	9.40674e-07	GDP-Man:Man(3)GlcNAc(2)-PP-Dol alpha-1,2-mannosyltransferase-like; K03844 alpha-1,2-mannosyltransferase [EC:2.4.1.131]
OsI_19448	0.683242	0.0334676	0.138165	0.0734354	0.853847	0.980403	-0.0694479	0.869587	0.969704	-1.38153	0.000628375	0.00144325	Os05g0318600; Similar to FERONIA receptor-like kinase.
OsI_16182	-0.199219	0.312484	0.60139	-0.118299	0.505005	0.706599	-0.490947	0.00778711	0.0183314	-1.05066	4.53969e-08	1.65938e-07	Os04g0462300
OsI_20760	-0.229129	0.392206	0.686465	-0.111971	0.643378	0.815665	0.285726	0.21162	0.324238	1.22651	1.67943e-09	6.96428e-09	Os05g0534100
OsI_01846	-0.244845	0.434756	0.727415	-0.619082	0.049264	0.120895	-0.441777	0.1508	0.244926	-1.38721	5.93812e-05	0.000155749	Os09g0565600; Similar to Delta(14)-sterol reductase (EC 1.3.1.70) (C-14 sterol reductase) (Sterol C14-reductase) (FACKEL protein).
OsI_28043	0.395601	0.000431242	0.0043251	0.532239	1.56223e-07	1.48815e-06	0.992068	4.28537e-22	7.29819e-21	1.23507	1.29753e-32	2.0592e-31	Os08g0179900; Uncharacterised conserved protein UCP012943 domain containing protein.
OsI_34843	-0.360572	0.00176109	0.0137145	-0.485498	5.43004e-06	4.00014e-05	-0.664665	6.20071e-09	3.66924e-08	-1.00584	5.11196e-17	3.65019e-16	Os12g0112200; Saposin-like domain containing protein.; K12382 saposin
OsI_04954	-0.0839866	0.775553	0.957063	-0.91941	0.000543085	0.00254648	-0.568864	0.028667	0.0584735	-1.86415	3.31062e-07	1.11293e-06	Os01g0919700; Alpha/beta hydrolase fold-1 domain containing protein.
OsI_07232	-0.132212	0.463053	0.750233	-0.675551	9.45998e-05	0.00053581	-0.979647	1.67039e-07	8.34732e-07	-1.30235	1.58643e-11	7.7495e-11	Os02g0484600
XLOC_023296	0.130823	0.207427	0.471448	-0.834231	0.0385034	0.0990768	-0.785732	0.0615133	0.114323	-1.8566	0.000426098	0.00100164	ABA93981.1 retrotransposon protein, putative, unclassified [Oryza sativa Japonica Group]
OsI_27285	-0.800062	0.158923	0.400124	-0.813705	0.0992797	0.210544	-0.827478	0.170485	0.270828	-1.27399	0.025624	0.044974	Os07g0671100; Hypothetical conserved gene.
OsI_29445	-0.290111	0.0336349	0.138615	-0.560103	1.06686e-05	7.42895e-05	-0.659147	2.42705e-05	9.01538e-05	-1.11444	4.54858e-11	2.14863e-10	Os08g0452100
OsI_12681	-0.209235	0.298121	0.589452	-0.636912	0.000427741	0.00206154	-0.929444	4.61823e-07	2.17683e-06	-1.18384	1.85803e-09	7.69146e-09	Os03g0625900; WD40 repeat-like domain containing protein.; K14793 ribosomal RNA-processing protein 9
OsI_16378	0.0625278	0.73956	0.934392	-0.528928	0.00126369	0.0053301	-0.980585	4.05796e-07	1.93022e-06	-1.29881	8.8469e-13	4.73186e-12	cytosolic Fe-S cluster assembly factor NBP35
OsI_25826	0.0780025	0.900202	1	-0.349746	0.405367	0.60473	0.124696	0.831251	0.935809	-1.33703	0.0145276	0.0267839	uncharacterized LOC100827403
OsI_02961	0.367216	0.0474867	0.177798	-0.109782	0.597826	0.774145	-0.160152	0.38536	0.524007	-1.91355	3.72793e-17	2.68222e-16	Os01g0631900; K08245 phytepsin [EC:3.4.23.40]
OsI_33730	-0.337732	0.381736	0.674875	-0.229026	0.521802	0.722285	-0.680721	0.0795131	0.142917	-1.4644	0.000989823	0.00221183	Os10g0435400; TRAF-type domain containing protein.
OsI_39025	0.106897	0.286415	0.574923	-0.100042	0.33146	0.524859	-0.439165	7.02897e-06	2.83475e-05	-1.06578	5.04022e-26	5.92322e-25	protein NETWORKED 1D-like
OsI_18848	-0.174353	0.792664	0.966697	-1.0436	0.0282561	0.0766225	-0.531638	0.295794	0.423664	-1.70614	0.00242996	0.00510953	Os05g0207400; Zinc finger, RING/FYVE/PHD-type domain containing protein.
OsI_25180	0.310849	0.00590685	0.036605	0.458441	8.55128e-06	6.06571e-05	0.75012	2.80728e-13	2.52187e-12	1.34583	2.22843e-40	4.83703e-39	Os07g0187400; ATPase, AAA-type, core domain containing protein.
OsI_00998	-0.316321	0.0439	0.168048	-0.459607	0.00102886	0.00446003	-0.824663	3.33847e-07	1.60618e-06	-1.05001	7.11576e-10	3.04591e-09	Os01g0228300; Mpv17/PMP22 family protein.; K13348 protein Mpv17
OsI_02706	-0.0437604	0.935244	1	0.595908	0.0131566	0.040268	0.806268	0.00252992	0.00664786	1.05595	7.82618e-06	2.27255e-05	Os01g0598400; Cyclin-like F-box domain containing protein.
OsI_10768	-0.174571	0.140532	0.370028	-0.313173	0.00427528	0.0154678	-0.823771	1.50444e-12	1.2712e-11	-1.4984	1.74053e-33	2.8515e-32	HVA22-like protein i-like; K17338 receptor expression-enhancing protein 1/2/3/4
OsI_03029	-0.333006	0.227406	0.49964	-0.0592809	0.827643	0.961072	0.16242	0.491376	0.636985	1.32703	1.48914e-11	7.28808e-11	Os01g0641800
OsI_14265	-0.20355	0.25131	0.531362	-0.251029	0.127305	0.256242	-0.469962	0.0101144	0.0231639	-1.12527	6.34297e-09	2.49825e-08	Os03g0841900
XLOC_011170	-0.523762	0.519672	0.80099	-0.987233	0.12042	0.245222	-1.2824	0.106693	0.183719	-10.5507	4.26942e-05	0.000113911	-
OsI_35681	-0.527184	0.0744874	0.242187	-0.88799	0.00153045	0.00631168	-0.837318	0.00342074	0.00874192	-1.27379	3.93986e-05	0.000105693	Os11g0245900
OsI_22053	7.90689	0.533918	0.805363	7.75933	0.528734	0.723717	7.86625	0.553851	0.687048	9.89178	0.0265433	0.0464372	hypothetical protein OsI_22053 [Oryza sativa Indica Group]
OsI_01580	-0.399789	0.0455111	0.172664	-0.672081	0.000342434	0.0016901	-0.502936	0.00947999	0.0218642	-2.18015	3.67963e-19	2.99591e-18	Os01g0309100; Similar to anther-specific protein SF18.
OsI_32039	0	1	1	0	1	1	7.80305	0.549399	0.687048	9.93664	0.0221826	0.039494	Os09g0515550
OsI_31554	-0.486553	0.00493629	0.0316978	-0.629983	0.000101252	0.000569608	-0.794136	4.77807e-06	1.9736e-05	-1.24021	3.62709e-13	1.99483e-12	protein Brevis radix-like 1
OsI_13351	-0.200512	0.393979	0.68813	-0.318333	0.151307	0.293035	-0.882978	0.000259428	0.000815272	-1.20321	6.21193e-06	1.81952e-05	Os03g0724700; K06287 septum formation protein
OsI_36997	0.166992	0.650328	0.880291	0.1053	0.773388	0.918764	0.424424	0.184486	0.288961	1.28762	1.79467e-06	5.58854e-06	Os11g0673000; Pentatricopeptide repeat domain containing protein.
OsI_30483	-0.123766	0.384032	0.677507	0.675826	3.37989e-09	4.08748e-08	0.998822	3.02499e-16	3.50837e-15	1.14359	4.7228e-21	4.29271e-20	Os09g0135800; Armadillo-like helical domain containing protein.
OsI_24191	0.425039	0.354802	0.64538	-0.530794	0.259807	0.443059	-0.929013	0.0496744	0.0948506	-1.96775	0.000391545	0.000925058	Os06g0681200; Cupredoxin domain containing protein.
OsI_27689	0.0961599	0.588381	0.834045	-0.446494	0.00636697	0.0217792	-0.96728	6.24309e-10	4.1169e-09	-1.0157	1.72753e-10	7.80322e-10	Os08g0129200; Similar to Cold shock protein-1.
OsI_03925	-0.191886	0.0881374	0.271772	-0.0772527	0.502852	0.704771	-0.880813	1.05893e-11	8.33764e-11	-1.6398	2.20532e-40	4.79023e-39	Os01g0773700, PSBW, PHOTOSYSTEM_II_SUBUNIT; Similar to Photosystem II reaction center W protein (PSII 6.1 kDa protein) (Fragment).; K02721 photosystem II PsbW protein
OsI_04813	0.138637	0.62943	0.864405	-0.853829	0.00600762	0.0207267	-0.537925	0.0431119	0.0838308	-1.49042	1.78735e-06	5.56743e-06	Os01g0901600; Similar to 4-coumarate--CoA ligase-like 6.
OsI_27135	0.0474889	0.862745	1	-0.927989	0.00144134	0.00599236	-0.994331	0.000326464	0.00100864	-1.24049	4.23176e-05	0.000113004	Os07g0650100; Armadillo-like helical domain containing protein.
OsI_09022	-0.764027	0.150422	0.387361	-0.518648	0.275144	0.462323	-1.14254	0.0298807	0.0606277	-1.59	0.00374968	0.00763659	Os02g0760600; BTB domain containing protein.
OsI_01070	0.1657	0.691197	0.904591	0.275634	0.386574	0.583834	-0.712652	0.0772635	0.139289	-1.40872	0.00102457	0.0022837	Os01g0237100; Phosphoglycerate mutase domain containing protein.; K15637 serine/threonine-protein phosphatase PGAM5 [EC:3.1.3.16]
OsI_04400	-0.636123	0.00512264	0.0326914	-0.642787	0.00488544	0.017332	-0.885922	0.000126252	0.000418113	-1.07349	2.23296e-06	6.88199e-06	Os01g0843300; Similar to Mitochondrial Rho GTPase.; K07870 Ras homolog gene family, member T1
OsI_22867	-0.395138	0.549049	0.813989	-0.117357	0.852132	0.979128	-0.133751	0.844642	0.947458	1.58496	0.000219227	0.000535999	Os06g0344900, NO_APICAL_MERISTEM, NAM; Similar to NAM / CUC2-like protein.
OsI_25034	-1.1266	0.199668	0.46016	-0.862141	0.286689	0.475826	-1.44001	0.0932946	0.16381	-4.13516	0.00140176	0.00305252	Os07g0167300
OsI_06436	0.131344	0.557523	0.813989	-0.201347	0.311091	0.500667	-0.580386	0.00983959	0.0226037	-1.38517	4.52389e-08	1.6538e-07	Os02g0227000; HAD superfamily hydrolase-like, type 3 domain containing protein.
OsI_35454	0.319386	0.00734933	0.0435198	0.523201	1.69011e-06	1.35665e-05	0.806847	2.5587e-13	2.30869e-12	1.18149	2.3523e-24	2.53692e-23	Os11g0199700
OsI_17695	-2.34915	0.0501065	0.184175	-0.934112	0.452233	0.65267	-2.04103	0.112088	0.191592	-3.93411	0.0104421	0.0197411	Os04g0650200; Lipase, GDSL domain containing protein.
OsI_00630	-0.034531	0.86104	1	-0.378031	0.0213724	0.0608791	-0.649333	0.000424521	0.00128435	-1.21967	9.23515e-09	3.58725e-08	tudor domain-containing protein 3-like; K18404 tudor domain-containing protein 3
OsI_37542	-0.471851	0.0682425	0.228242	-0.746993	0.00257505	0.00997419	-0.703628	0.00435439	0.0108632	-1.5291	1.73443e-08	6.57207e-08	Os12g0158400
OsI_18111	0.866659	0.0694944	0.230986	-0.171953	0.782361	0.925992	0.327936	0.589617	0.720471	1.03432	0.0126559	0.023572	Os05g0105050; Hypothetical conserved gene.
OsI_18551	0.390857	0.00517738	0.0329799	-0.0770213	0.566472	0.746348	-0.692349	5.20956e-07	2.43984e-06	-1.21795	8.64829e-20	7.29878e-19	GDSL esterase/lipase At1g09390-like
OsI_22242	0.654865	0.716297	0.919989	1.04532	0.336866	0.530992	1.38793	0.215982	0.329851	3.43693	2.14624e-07	7.36552e-07	glutathione S-transferase U10-like; K00799 glutathione S-transferase [EC:2.5.1.18]
OsI_07723	0.109973	0.889673	1	0.242655	0.638615	0.811398	-0.339292	0.549207	0.687048	-1.54969	0.0288021	0.0499455	Os02g0566900; Uncharacterised protein family UPF0220 domain containing protein.
XLOC_013830	0.648429	0.0351077	0.142978	0.331059	0.250125	0.429979	0.419325	0.213677	0.326753	1.30812	1.63041e-07	5.66441e-07	-
OsI_16839	-0.383097	0.208343	0.473023	-0.733421	0.0155816	0.0465744	-0.744081	0.013743	0.0304198	-1.14433	0.000175717	0.000434218	cationic amino acid transporter 7, chloroplastic-like
OsI_13976	0.02323	0.936322	1	-0.747411	0.00278394	0.0106705	-0.804519	0.00171077	0.00465009	-1.11288	7.42974e-05	0.000192664	protochlorophyllide-dependent translocon component 52, chloroplastic-like
OsI_04525	0.019356	0.974663	1	0.107909	0.692873	0.853146	-0.482229	0.0714248	0.130053	-1.46292	2.46249e-05	6.75422e-05	Os01g0862200
OsI_33852	-0.161504	0.728581	0.927712	-0.424771	0.192124	0.351498	-0.831462	0.0212626	0.0448939	-2.20997	6.49849e-07	2.1203e-06	Os10g0452700; Eggshell protein family protein.
OsI_25542	0.321646	0.00120765	0.0101673	0.388021	2.85743e-05	0.000181556	0.760618	3.09914e-14	3.0179e-13	1.26516	1.65289e-39	3.44512e-38	probable cellulose synthase A catalytic subunit 6 [UDP-forming]; K10999 cellulose synthase A [EC:2.4.1.12]
OsI_17698	-0.411048	0.0390632	0.154427	-0.337467	0.0574724	0.136805	-0.558863	0.000624605	0.00183599	-1.47449	1.00739e-13	5.74898e-13	Os04g0650500; Similar to H0212B02.11 protein.
OsI_16698	0.0832523	0.644386	0.8758	-0.00883424	0.964197	1	-0.23333	0.172047	0.27283	-1.63213	9.80501e-16	6.41996e-15	probable metal-nicotianamine transporter YSL13
OsI_08599	-0.357157	1	1	0.634716	0.677838	0.841636	1.75582	0.0547905	0.103373	2.34702	0.00174626	0.00374755	Os02g0702100; Similar to transcription factor GT-3b.
OsI_21140	0.643119	0.163612	0.407829	0.159657	0.778276	0.922925	-0.0310269	1	1	-1.21831	0.0166109	0.0303176	Os05g0581700; Similar to Tie-dyed 1.
OsI_26925	0.640366	0.0554592	0.197466	-0.634206	0.0906064	0.195862	-0.18437	0.598913	0.729588	-2.20236	1.59927e-06	5.00678e-06	Os07g0624600, TREHALOSE-6-PHOSPHATE_PHOSHPHATASE_3, TPP3; Similar to Trehalose-6-phosphate phosphatase.; K01087 trehalose 6-phosphate phosphatase [EC:3.1.3.12]
XLOC_030025	-0.283608	0.0314545	0.131559	-0.460673	0.000125231	0.000688157	-0.855678	3.9589e-10	2.66336e-09	-1.46458	1.67983e-13	9.44019e-13	-
OsI_20579	-0.0113153	0.943323	1	0.0337376	0.837141	0.968338	0.35931	0.0145145	0.0319251	1.15814	5.25149e-17	3.74444e-16	Os05g0510400; Cyclin-like F-box domain containing protein.
XLOC_020167	-0.283212	0.500831	0.785837	0.0684797	0.889145	1	-0.247093	0.523873	0.669841	-1.31194	0.00434381	0.00875347	-
XLOC_001130	0.91983	0.0801139	0.254406	-1.43686	0.0199526	0.0573282	-0.436864	0.444254	0.58663	-2.27085	0.00173679	0.00372828	-
OsI_14057	0.0757736	0.649802	0.879915	-0.185715	0.217482	0.38699	-0.673296	0.000129851	0.000428739	-1.06533	8.27406e-10	3.5198e-09	Os03g0815700; K Homology domain containing protein.; K14945 protein quaking
OsI_36528	-1.02623	0.140968	0.37083	-1.03953	0.0299434	0.0803835	-0.351472	0.506715	0.652082	-1.10792	0.0180412	0.0326927	Os11g0568800; Leucine-rich repeat, typical subtype domain containing protein.
OsI_02056	-0.198581	0.0978727	0.291897	-0.220487	0.0507446	0.123748	-0.548258	1.07688e-06	4.84763e-06	-1.15853	2.36796e-21	2.18899e-20	Os01g0388566
OsI_08410	0.674011	1.78583e-09	7.03478e-08	0.349333	0.00145159	0.00603009	0.618441	0.000200771	0.000641927	1.29132	2.83348e-22	2.74569e-21	Os02g0669100; Dehydrin family protein.
OsI_33918	-0.150731	0.862621	1	0.0995357	0.924368	1	-1.31907	0.0343841	0.0687526	-2.04654	0.0136693	0.0253041	expressed protein [Oryza sativa Japonica Group]
OsI_15682	-0.0490719	0.875272	1	0.0417529	0.870308	0.992674	-0.400208	0.0776031	0.139803	-1.19096	8.42986e-06	2.4396e-05	Os04g0391900; Similar to OSIGBa0145N07.5 protein.
OsI_29247	-0.19121	0.110681	0.315432	-0.48521	1.96877e-05	0.000129642	-0.842626	5.23417e-12	4.2296e-11	-1.23949	3.04376e-24	3.26105e-23	Os08g0417100; Similar to cDNA, clone: J100014C05, full insert sequence.
OsI_29225	-0.0611761	0.74606	0.938705	-0.335677	0.0464445	0.115308	-0.676627	8.38193e-05	0.000286004	-1.2169	1.49918e-09	6.23686e-09	Os08g0412100; NB-ARC domain containing protein.
OsI_04357	0.000109035	1	1	0.371002	0.00263199	0.0101653	0.924168	2.88923e-14	2.82424e-13	1.27919	1.36696e-27	1.72155e-26	Os01g0837800; Similar to Cation diffusion facilitator 8.
OsI_19807	-0.297448	0.139546	0.367993	-0.517838	0.00771114	0.0255334	-0.816936	8.70055e-05	0.000296152	-1.34045	5.87346e-10	2.53025e-09	Os05g0365500; Tetratricopeptide-like helical domain containing protein.
OsI_30478	-0.169002	0.509833	0.793445	-0.175941	0.436382	0.637294	-0.591442	0.0241934	0.0503485	-1.23559	5.61661e-06	1.65376e-05	PRA1 family protein H
OsI_27362	-0.17144	0.187496	0.442139	-0.323526	0.00448016	0.0161106	-0.805979	3.82669e-11	2.84804e-10	-1.00596	7.80039e-16	5.14663e-15	Os07g0681700; Glycosyl transferase, family 8 protein.; K13648 alpha-1,4-galacturonosyltransferase [EC:2.4.1.43]
OsI_38882	-0.269478	0.223589	0.494438	-0.67951	0.00152318	0.00628762	-0.861294	0.000114441	0.000381424	-1.0559	2.83969e-06	8.63154e-06	Os12g0580300; Similar to TATA-binding protein TBP2.; K03120 transcription initiation factor TFIID TATA-box-binding protein
OsI_03542	2.16993	0.28003	0.567687	2.16993	0.285194	0.474112	2.8413	0.103146	0.178322	5.12928	9.8608e-07	3.15674e-06	Os01g0720000; Peptidase A1 domain containing protein.
OsI_13641	0.362409	0.0171689	0.0833371	0.703328	8.40754e-07	7.0934e-06	0.723896	1.44953e-07	7.29943e-07	1.02603	1.92483e-13	1.07623e-12	Os03g0762900
OsI_34625	0.326144	0.338502	0.631268	0.0174874	1	1	-0.335184	0.302048	0.430878	-1.08702	0.00250085	0.00524646	Os10g0558900; Similar to Oxidoreductase, 2OG-Fe oxygenase family protein, expressed.
OsI_30260	-0.0189314	0.909158	1	-0.490617	0.000588807	0.00272926	-0.985348	2.15249e-10	1.4901e-09	-1.22517	2.62899e-14	1.55572e-13	Os08g0558700; Similar to Multiple myeloma tumor-associated protein 2.
OsI_33301	-0.0824248	0.725151	0.925703	-0.396297	0.0574641	0.136796	-0.655988	0.00560712	0.0136385	-1.35343	8.461e-07	2.72839e-06	uncharacterized LOC101765258
OsI_30397	0.203359	0.501212	0.786002	-0.388806	0.357431	0.551072	-0.941636	0.00193747	0.0052169	-2.12433	6.63215e-09	2.60593e-08	Os07g0654700; Similar to BLE2 protein.
XLOC_028803	-0.851901	0.759568	0.947926	1.74474	0.0397862	0.10179	0.532014	0.797359	0.90703	1.90949	0.0156477	0.0286712	-
OsI_25222	-0.33361	0.517333	0.799124	-0.468769	0.302091	0.490569	-0.84986	0.0969898	0.169279	-1.46877	0.00570724	0.0112634	ABC transporter G family member 16-like
OsI_07829	-1.88109	0.122021	0.337881	0.0342932	1	1	-1.44341	0.129079	0.215409	-2.66131	0.0218908	0.0389991	Os02g0583000
OsI_19135	1.03395	0.426028	0.719105	1.53051	0.181207	0.335996	0.152003	1	1	2.06164	0.00964667	0.0183506	Os12g0407000; Similar to SRF-type transcription factor family protein, expressed.
OsI_28867	0.328938	0.026257	0.114973	0.217177	0.112247	0.23219	0.00566276	0.983948	1	1.32929	5.98596e-21	5.41221e-20	Os08g0339200; Uncharacterized conserved protein UCP016210 domain containing protein.; K09716 D-aminoacyl-tRNA deacylase [EC:3.1.1.96]
OsI_00753	-0.292728	0.00466002	0.0302999	-0.432834	8.19186e-06	5.83902e-05	-0.794797	2.23876e-15	2.41254e-14	-1.31695	5.78769e-38	1.12732e-36	receptor-like serine/threonine-protein kinase ALE2-like
OsI_07717	-0.670152	0.474016	0.761157	-0.986825	0.136656	0.270944	-1.61844	0.0302989	0.0613668	-2.68072	0.00356131	0.00727768	hypothetical protein OsI_07717 [Oryza sativa Indica Group]
OsI_18249	-0.00150203	1	1	-0.539886	0.0501415	0.122656	-0.784271	0.00658361	0.0157677	-1.68922	2.94691e-06	8.9469e-06	Os05g0121700; DNA repair and recombination, RecA-like domain containing protein.; K10869 RAD51-like protein 1
OsI_13455	-0.261711	0.276551	0.563117	-0.106988	0.595682	0.772289	-0.526107	0.0170042	0.0367771	-1.2392	1.49901e-07	5.23317e-07	E3 ubiquitin protein ligase DRIP2-like; K16277 E3 ubiquitin-protein ligase DRIP [EC:2.3.2.27]
OsI_00931	0.427939	0.14884	0.384691	-0.0499637	0.896127	1	0.150147	0.741431	0.857997	-1.09588	0.00158584	0.0034254	uncharacterized LOC104582522
OsI_31739	0.132717	0.695508	0.907837	-0.611838	0.0619972	0.145228	-0.812204	0.0165248	0.0358285	-1.00138	0.0036998	0.00753976	Os09g0473966; Hypothetical conserved gene.
OsI_23061	-0.345333	0.428464	0.720981	-0.550067	0.202178	0.365265	-0.751968	0.0978906	0.170657	-1.75588	0.000788634	0.00178483	Os06g0493100
OsI_13506	-0.208805	0.310941	0.599481	-0.0373988	0.871613	0.993575	-0.58093	0.00232065	0.0061442	-1.39347	2.07272e-09	8.53681e-09	Os03g0748300; Aldose 1-epimerase family protein.
XLOC_023457	-1.36257	0.0266405	0.116371	-1.75207	0.0381355	0.0982946	-1.16993	0.151602	0.245944	-2.90314	0.00215186	0.00456353	-
OsI_00820	-0.471974	0.05893	0.206508	-0.547262	0.0171768	0.0505514	-0.800028	0.00134877	0.00373014	-1.10458	0.000210213	0.000515019	Os01g0205200
OsI_03002	-0.583819	0.0343692	0.140865	-0.822547	0.00193537	0.00773997	0.472905	0.137549	0.227053	1.23236	5.69463e-06	1.67498e-05	Os01g0638000; UDP-glucuronosyl/UDP-glucosyltransferase family protein.
OsI_32129	-0.402356	0.0304258	0.128549	-0.302792	0.0867391	0.189216	-0.890849	1.00603e-06	4.54803e-06	-1.31365	2.5268e-11	1.21758e-10	Os09g0529700; Similar to EAP30 family protein.; K12188 ESCRT-II complex subunit VPS22
OsI_39057	-0.237203	0.438959	0.73102	-0.0648042	0.82508	0.959543	-0.511729	0.0769942	0.138869	-1.31963	3.34015e-06	1.00696e-05	Os12g0609500; Glucose/ribitol dehydrogenase family protein.
OsI_24674	0.152003	0.874364	1	-0.72514	0.473875	0.675478	-1.75489	0.122253	0.205728	-3.16993	0.0185015	0.0334464	Os07g0115700
OsI_12297	0.345065	0.000595616	0.0056993	0.509177	6.51618e-08	6.58421e-07	0.90265	1.33333e-19	1.96188e-18	1.30345	7.51561e-42	1.72069e-40	Os03g0567600; Glycosyltransferase AER61, uncharacterized domain containing protein.
OsI_25153	-0.287482	0.0229838	0.103788	-0.532466	2.48342e-06	1.93554e-05	-0.953658	3.69085e-16	4.24696e-15	-1.11904	2.2031e-21	2.04024e-20	40S ribosomal protein S15-like; K02958 small subunit ribosomal protein S15e
OsI_09871	1.1375	0.508568	0.792373	1.93183	0.0883225	0.191882	1.73252	0.220555	0.335684	3.10434	0.000502727	0.00116934	Os03g0133100
OsI_37545	-0.0723475	0.641662	0.874202	-0.271956	0.0591466	0.139778	-0.586297	7.53562e-05	0.000259461	-1.52315	1.13008e-18	8.94437e-18	Os12g0158800; Similar to E2F homolog (Fragment).; K06620 transcription factor E2F3
OsI_29900	-0.445703	0.198896	0.459199	-0.357401	0.245204	0.423412	-0.951681	0.00195195	0.00525267	-1.18358	0.000214915	0.000525788	Os08g0518900; Chitinase (EC 3.2.1.14).
OsI_10163	-0.309935	0.0245595	0.108939	-0.57499	7.68411e-06	5.51414e-05	-0.84281	9.71282e-09	5.6269e-08	-1.44444	1.81638e-23	1.874e-22	Os03g0167000; Similar to Non-specific lipid-transfer protein.
OsI_34345	0.155031	0.801946	0.972618	-0.675649	0.286237	0.47535	-0.309855	0.56393	0.694564	-1.70499	0.00490572	0.00979339	Os10g0520400
OsI_31774	0.245961	0.515216	0.797787	-0.0659831	0.878706	0.998835	-0.40489	0.245704	0.367051	-1.49291	0.000421478	0.000991388	Os09g0479300; Phenylalanyl-tRNA synthetase, class IIc family protein.
XLOC_012283	-0.518545	0.0894079	0.274213	-0.561697	0.0218248	0.0618872	-0.635623	0.0130853	0.0291255	-1.286	3.66973e-06	1.10277e-05	-
OsI_01550	0.263531	0.428794	0.721381	-0.130961	0.722703	0.878871	-0.592434	0.0886101	0.156557	-2.09868	1.51066e-07	5.27145e-07	Os01g0301900
OsI_34958	-0.441091	0.13565	0.360752	-0.759737	0.00695693	0.0234498	-0.901756	0.00254786	0.00668928	-1.66458	4.71377e-06	1.39938e-05	Os12g0127600
OsI_04511	-0.486293	0.00578769	0.0360392	-0.603033	0.000358101	0.00176008	-0.949822	1.14854e-08	6.59809e-08	-1.45511	9.9724e-15	6.06959e-14	Os01g0859500; Similar to Basic leucine zipper protein (Liguleless2).; K14431 transcription factor TGA
OsI_20664	-0.136292	0.488755	0.775161	-0.516621	0.00648107	0.0221151	-0.805427	2.13453e-05	7.9877e-05	-1.94911	6.01491e-18	4.56446e-17	Os02g0563800; Cyclin-like F-box domain containing protein.
OsI_27245	0.57333	0.00407443	0.0271346	0.307125	0.294689	0.481547	-0.0430509	0.86661	0.967045	-1.15207	6.47113e-07	2.11205e-06	Os07g0665900; Peptidase, trypsin-like serine and cysteine domain containing protein.
OsI_34183	0.0134205	1	1	-0.332076	0.400808	0.599711	-0.697073	0.168736	0.268451	-1.33208	0.00535557	0.0106229	Os10g0497000; Armadillo-type fold domain containing protein.
OsI_11968	0.799772	0.0186439	0.0886121	0.460634	0.0551543	0.13231	0.61552	0.0473164	0.0910089	-1.24462	0.000361847	0.000859558	Os03g0403400; Six-bladed beta-propeller, TolB-like domain containing protein.
OsI_22363	3.22239	0.040255	0.157812	1.87447	0.439565	0.640421	2.41504	0.260019	0.384935	3.96963	0.00265454	0.00554369	Os06g0246700
OsI_38192	-0.47869	0.297162	0.588429	-0.949141	0.0310467	0.0828612	-0.154256	0.732761	0.85033	-1.0113	0.0274093	0.0477955	Os12g0438300; NB-ARC domain containing protein.
OsI_02800	-0.5025	0.562829	0.813989	0.360998	0.7396	0.892064	1.14775	0.0277623	0.0568817	1.70261	0.00216819	0.00459533	Os11g0262500; Similar to F-box domain containing protein.
OsI_03039	-0.158502	0.389907	0.6841	-0.664187	0.000265424	0.00134053	-0.890025	4.78389e-07	2.24871e-06	-1.22357	7.65002e-11	3.55236e-10	Os01g0642900; Nucleic acid-binding, OB-fold domain containing protein.; K03111 single-strand DNA-binding protein
XLOC_036309	-0.66059	0.0298061	0.126499	-0.477368	0.0707898	0.161534	-0.729853	0.00785478	0.0184737	-1.28555	4.71498e-05	0.000125141	-
OsI_31778	0.435095	0.337342	0.630032	-0.53952	0.264519	0.449229	-0.80928	0.126433	0.211822	-1.57347	0.00246223	0.00517035	disease resistance protein RPM1-like; K13457 disease resistance protein RPM1
OsI_01680	-0.101235	0.919055	1	-0.504043	0.420659	0.620783	-1.79814	0.0283644	0.0579492	-2.58496	0.00697288	0.0135783	Os01g0327500
OsI_20250	0.146841	1	1	-0.163499	1	1	0.36257	1	1	1.71621	0.0248758	0.0438224	Os05g0463300
OsI_03432	0.069378	0.722218	0.923768	-0.20709	0.222792	0.394131	-0.722881	0.000426383	0.00128935	-1.30404	2.68855e-11	1.2927e-10	chloride channel protein CLC-e-like
XLOC_001913	-0.810175	0.155907	0.396031	-0.4843	0.421073	0.621125	-1.32757	0.0349818	0.0698114	-2.60768	0.000633262	0.00145318	-
OsI_15906	-0.72467	7.25921e-08	2.02274e-06	-0.200966	0.28435	0.473181	-0.795694	6.83031e-11	4.95508e-10	-1.99696	1.16057e-41	2.64146e-40	Os04g0423800; Peroxidase (EC 1.11.1.7).; K00430 peroxidase [EC:1.11.1.7]
OsI_01583	0.206475	0.0781435	0.25017	0.398283	0.000178206	0.000948605	0.660153	1.66065e-09	1.047e-08	1.26125	2.80338e-29	3.80814e-28	phospholipase D p1-like; K01115 phospholipase D1/2 [EC:3.1.4.4]
OsI_36414	-0.132214	0.246478	0.524935	-0.367133	0.000446003	0.00214051	-0.79648	3.12111e-13	2.79394e-12	-1.15808	2.48535e-17	1.80414e-16	Os11g0545000; NOP5, N-terminal domain containing protein.; K14565 nucleolar protein 58
OsI_03592	0	1	1	5.32193	1	1	8.1964	0.0471574	0.0907325	8.75933	0.020004	0.0359191	Os01g0727301 [Oryza sativa Japonica Group]
OsI_31261	0.302942	0.304597	0.592159	-0.397091	0.174602	0.326482	-0.464708	0.13156	0.218694	-1.17244	0.000851958	0.00192041	Os09g0394100; Malonyl-CoA decarboxylase family protein.; K01578 malonyl-CoA decarboxylase [EC:4.1.1.9]
OsI_06244	-0.885622	0.148472	0.384124	-0.599318	0.270177	0.456052	-0.939393	0.153703	0.248721	-1.81691	0.00733203	0.0142275	Os02g0197700; Di-trans-poly-cis-decaprenylcistransferase-like domain containing protein.; K11778 ditrans,polycis-polyprenyl diphosphate synthase [EC:2.5.1.87]
OsI_00280	0.263736	0.0718498	0.236059	-0.284983	0.0470168	0.116484	-0.706767	1.2625e-05	4.89498e-05	-1.51262	5.57091e-19	4.48968e-18	Os01g0134900; (1,4)-beta-xylan endohydrolase, isoenzyme X-II (EC 3.2.1.8) (Fragment).
OsI_25185	-0.0534393	0.941498	1	-0.497567	0.104338	0.219277	-0.652077	0.0417245	0.0815044	-1.50726	4.31222e-05	0.000114974	Os07g0188233
OsI_26114	0.0703423	0.809281	0.976213	0.622327	0.100497	0.212599	0.305043	0.522722	0.668594	-1.47657	0.000127162	0.000320505	Os07g0501100; Similar to Chalcone synthase 2 (EC 2.3.1.74) (Naringenin-chalcone synthase 2).
XLOC_012413	0.402883	0.689965	0.90374	-1.31228	0.197811	0.359399	-2.08989	0.0720723	0.131092	-3.21917	0.0197954	0.0355653	-
OsI_36419	-0.0517666	0.704729	0.911412	-0.38107	0.00183118	0.00738469	-0.633731	1.97106e-06	8.57745e-06	-1.11491	1.37176e-15	8.86724e-15	Os11g0545600; Similar to chromatin modification-related protein EAF3.; K11339 mortality factor 4-like protein 1
OsI_24562	0.479946	7.16301e-05	0.000935017	0.712927	5.25584e-11	8.05198e-10	0.965626	1.67625e-18	2.28379e-17	1.50714	2.15945e-44	5.47492e-43	Os07g0100500
OsI_17157	-0.420171	0.0374924	0.149935	-0.369473	0.0213188	0.060749	-0.473077	0.00278743	0.00725196	-1.05011	3.66588e-09	1.47489e-08	Os04g0587400
OsI_33275	-0.0618531	0.570024	0.81921	-0.283768	0.00505042	0.0178382	-0.797283	1.36443e-13	1.26263e-12	-1.34882	9.59812e-25	1.05726e-23	Os10g0371000
OsI_37503	-0.335468	0.195549	0.454345	-0.219165	0.341712	0.534901	-0.345046	0.162472	0.260768	-1.0224	0.000883132	0.0019862	Os12g0152800; Rhodanese-like domain containing protein.
OsI_20583	-0.113478	0.343125	0.636523	0.354207	0.000428137	0.0020628	0.913434	2.99156e-17	3.7301e-16	1.14442	3.15523e-28	4.08003e-27	Os05g0510800; Similar to Cellulose synthase-like family C1 protein.
OsI_24708	0.014797	1	1	0.322919	0.450459	0.650979	0.969943	0.0074937	0.0177126	2.28782	1.4027e-14	8.4476e-14	Os07g0120400; Cyclin-like F-box domain containing protein.
OsI_03278	0.533824	0.4371	0.729267	0.200697	0.891774	1	-0.896164	0.268786	0.395494	-7.80305	0.000286568	0.000690222	dynamin-related protein 5A-like
OsI_23779	-0.0696342	0.928824	1	-1.4075	0.0344544	0.0905782	-0.835962	0.196017	0.30429	-3.3295	0.000371188	0.000880393	Os06g0626700; Isopenicillin N synthase family protein.; K05277 leucoanthocyanidin dioxygenase [EC:1.14.11.19]
OsI_26482	-0.00575929	0.960944	1	-0.0873835	0.380682	0.57723	-0.844462	2.85526e-16	3.31528e-15	-1.98775	2.4797e-44	6.2663e-43	Os07g0562700; Similar to Type III chlorophyll a/b-binding protein (Fragment).; K08914 light-harvesting complex II chlorophyll a/b binding protein 3
OsI_03854	-0.376854	0.743784	0.936419	-1.52011	0.0575626	0.136966	-1.79909	0.0281433	0.0575588	-2.56847	0.00599497	0.0117936	hypothetical protein OsI_03854 [Oryza sativa Indica Group]
OsI_29822	0.273417	0.069143	0.230237	-0.144468	0.319867	0.511103	-0.63215	2.19915e-05	8.20656e-05	-1.05795	2.30776e-12	1.20151e-11	Os08g0509400; K01188 beta-glucosidase [EC:3.2.1.21]
OsI_08081	-0.693776	0.082136	0.258352	-0.647972	0.0777506	0.174024	-0.169925	0.696054	0.817624	-1.90074	2.69636e-05	7.3572e-05	Os02g0617075; Ribosome-inactivating protein domain containing protein.
OsI_32151	0.0677308	0.884012	1	0.284977	0.41668	0.61624	0.355013	0.296287	0.424203	1.00376	0.0032522	0.00668264	Os09g0532800; Similar to peptidase S8 and S53, subtilisin, kexin, sedolisin.
OsI_34429	-0.134716	0.707624	0.913928	-0.262762	0.330572	0.523857	-0.973033	0.000409832	0.00124432	-3.34941	7.25277e-17	5.11714e-16	Os10g0530500; K00799 glutathione S-transferase [EC:2.5.1.18]
OsI_05162	-0.396715	0.180221	0.432153	-0.453494	0.00946553	0.0304866	-0.611474	3.14008e-05	0.000114876	-1.45189	3.3093e-21	3.03379e-20	Os01g0946600
OsI_34797	-0.301631	0.00393061	0.0263578	-0.396522	6.25352e-05	0.000370492	-0.89067	2.66787e-17	3.34278e-16	-1.37443	1.35842e-37	2.6114e-36	Os10g0579600; TGF-beta receptor, type I/II extracellular region family protein.
OsI_27011	-0.112402	0.899995	1	-1.12333	0.0237719	0.0664352	-0.859325	0.0862633	0.153053	-1.2486	0.0206987	0.0370376	Os07g0635900; Hydrophobic protein LTI6A (Low temperature-induced protein 6A).
OsI_17134	-0.118177	0.526468	0.805363	-0.290706	0.0785334	0.175406	-0.736699	9.61249e-05	0.000324604	-1.36286	3.03113e-09	1.2291e-08	Os04g0584900
OsI_10265	-0.206781	0.0628441	0.21592	-0.450114	3.48992e-05	0.00021792	-0.961724	7.6502e-17	9.24978e-16	-1.14874	5.01969e-21	4.5572e-20	Os03g0181500; Similar to Fiddlehead protein.; K15397 3-ketoacyl-CoA synthase [EC:2.3.1.199]
OsI_09540	1.05184	0.606196	0.846465	0.642448	0.751729	0.901735	2.00877	0.106095	0.182865	3.49107	3.7361e-06	1.12152e-05	hypothetical protein OsI_09540 [Oryza sativa Indica Group]
OsI_17029	-0.550716	0.000218497	0.00243566	-0.67695	1.63472e-06	1.31546e-05	-0.967689	3.39118e-10	2.2969e-09	-1.18686	3.48418e-16	2.34893e-15	Os04g0569400; Similar to OSIGBa0139P06.9 protein.
OsI_36495	0.19388	0.475109	0.76177	0.310021	0.155304	0.299252	-0.344335	0.197529	0.30633	-1.34016	0.000174055	0.000430318	Os11g0416900; ABC transporter-like domain containing protein.
OsI_19885	0.516791	0.591228	0.836122	0.469485	0.567371	0.747156	0.705553	0.496112	0.641986	5.12547	0.000138799	0.00034819	Os05g0399700, CLASS_I_CHITINASE, CHIA1;175, CHITINASE_7, CHT7; Chitinase (EC 3.2.1.14).
OsI_08381	-0.24104	0.268971	0.55405	-0.192993	0.356658	0.550182	-0.825797	0.000386184	0.00117858	-1.14803	3.56511e-07	1.19511e-06	Os02g0665000; Similar to Malic enzyme.; K00029 malate dehydrogenase (oxaloacetate-decarboxylating)(NADP+) [EC:1.1.1.40]
OsI_31974	-0.538347	0.496936	0.782658	-0.717736	0.234455	0.409003	-1.23159	0.138614	0.228516	-2.47325	0.00483898	0.00967077	Os09g0507900
OsI_06950	-0.275117	0.171476	0.42064	-0.140336	0.475113	0.676709	0.802902	1.6663e-05	6.34216e-05	1.60131	1.56527e-17	1.15385e-16	Os02g0318100; Similar to Alternative oxidase.; K17893 ubiquinol oxidase [EC:1.10.3.11]
OsI_03296	-0.32456	0.104339	0.305173	-0.55433	0.00564121	0.0196364	-0.500946	0.00712711	0.0169387	-1.17877	1.18806e-08	4.57175e-08	ER membrane protein complex subunit 6-like
OsI_05748	-0.0312509	0.914147	1	-0.372825	0.142219	0.27957	-0.617763	0.0297115	0.0603522	-1.51111	2.0461e-07	7.03981e-07	Os02g0134000; K02201 pantetheine-phosphate adenylyltransferase [EC:2.7.7.3]
OsI_37763	-0.612688	0.00014871	0.00174324	-0.297675	0.0138264	0.0420502	-0.630418	1.5228e-06	6.7191e-06	-1.27941	3.76197e-20	3.24217e-19	Os04g0326000; Similar to H0107B07.3 protein.
OsI_31391	-0.548293	0.0804083	0.25477	-0.756981	0.0116303	0.0363777	-0.978196	0.00184831	0.00499741	-1.42378	1.64076e-05	4.59362e-05	Os09g0420100; Zinc finger, C6HC-type domain containing protein.; K11975 E3 ubiquitin-protein ligase RNF144 [EC:2.3.2.27]
OsI_16318	-0.27635	0.13168	0.353558	-0.484861	0.00340851	0.012696	-0.910506	5.54564e-07	2.58816e-06	-1.37893	7.07065e-14	4.06661e-13	Os04g0477900; Similar to Cysteine proteinase EP-B 1 precursor (EC 3.4.22.-).
OsI_26047	-0.0286029	0.904041	1	-0.236907	0.245019	0.423234	-0.682056	0.00143132	0.00394354	-1.17508	2.96284e-06	8.99171e-06	Os07g0490400; Peptidyl-prolyl cis-trans isomerase, FKBP-type domain containing protein.
OsI_26386	0.0920844	0.722098	0.923744	0.0817941	0.738419	0.891153	-0.173413	0.495958	0.641815	-1.55575	2.98589e-08	1.10899e-07	Os07g0545900; Similar to EMB1417.
XLOC_002773	-0.445601	0.0638156	0.218444	-0.377617	0.0931606	0.200342	-0.575728	0.0155715	0.0340112	-1.07474	1.84406e-05	5.12798e-05	-
OsI_27517	-0.334961	0.412859	0.706558	-0.687652	0.00730447	0.0244287	-0.86344	0.00100506	0.00284386	-2.58912	3.12116e-15	1.97022e-14	Os08g0105800; Cytochrome P450 family protein.
OsI_15478	-0.270177	0.26743	0.552503	-0.133796	0.53694	0.730102	-0.690713	4.40866e-05	0.000157644	-1.61296	2.96571e-16	2.00771e-15	Os04g0353600; Similar to OSIGBa0092G14.1 protein.; K13356 fatty acyl-CoA reductase [EC:1.2.1.-]
OsI_06790	-0.295996	0.0144726	0.0729646	-0.384381	0.000364785	0.00178922	-0.752567	1.45042e-10	1.02064e-09	-1.059	3.55045e-18	2.73317e-17	Os02g0288200
OsI_07674	-0.399424	0.0974785	0.291043	-0.721352	0.00362121	0.0133798	-0.986392	0.00020649	0.000659048	-1.43869	2.89876e-06	8.80676e-06	Os02g0559400, OPR8, 12-OXOPHYTODIENOATE_REDUCTASE_8; Similar to Oxo-phytodienoic acid reductase.; K05894 12-oxophytodienoic acid reductase [EC:1.3.1.42]
OsI_14198	-0.150349	0.467615	0.754666	-0.571883	0.00387612	0.0142209	-0.981721	1.66036e-05	6.3211e-05	-1.79688	8.32141e-15	5.09985e-14	Os03g0833600; X8 domain containing protein.
OsI_08485	0.0568428	0.756105	0.945276	-0.420441	0.00937526	0.030237	-0.68727	0.000223233	0.00070873	-1.03895	1.57685e-08	5.99477e-08	Os02g0682500; Similar to TRANSPARENT TESTA GLABRA 1 protein (TTG1 protein).; K11805 WD repeat-containing protein 68
OsI_15578	-0.183779	0.29999	0.5915	-0.141003	0.351532	0.544293	-0.820906	2.66117e-06	1.13855e-05	-1.2	5.40833e-11	2.54271e-10	Os04g0376700; Similar to ER lumen protein retaining receptor (HDEL receptor) (PGP169-12).; K10949 ER lumen protein retaining receptor
OsI_15806	-0.33596	0.200139	0.460663	-0.436847	0.0447144	0.111879	-0.517105	0.0413313	0.080834	-1.1874	1.12457e-05	3.21004e-05	Os04g0411800
OsI_37185	-0.0395114	0.77581	0.957306	-0.521812	3.02531e-05	0.000191119	-0.871605	1.22624e-11	9.58619e-11	-1.94562	4.39369e-38	8.59589e-37	Os11g0109500; Staphylococcal nuclease (SNase-like), OB-fold domain containing protein.
OsI_01394	-0.202956	0.135521	0.360554	-0.225721	0.092436	0.199099	-0.849124	8.15678e-11	5.873e-10	-1.38671	1.1668e-23	1.21598e-22	Os01g0278900; Similar to 50S ribosomal protein L40.; K19034 50S ribosomal protein 5
OsI_21914	0.112798	0.495521	0.78134	0.127166	0.425958	0.62659	0.460972	0.00476914	0.0117925	1.02268	5.14509e-12	2.60932e-11	Os06g0181200; Serine/threonine protein kinase domain containing protein.
OsI_02065	-0.320925	0.402347	0.696129	-0.205319	0.542852	0.735545	-0.683973	0.0562338	0.10572	-1.21305	0.00209035	0.00444101	Os01g0390400; Similar to Met-10+ like family protein.; K15429 tRNA (guanine37-N1)-methyltransferase [EC:2.1.1.228]
OsI_32552	0.231418	0.124086	0.340623	-0.386381	0.00360501	0.0133215	-0.474167	0.016174	0.0351649	-1.4161	9.89839e-22	9.33721e-21	Os10g0113000; Similar to Chalcone reductase homologue (Fragment).
OsI_25621	0.308861	0.0611736	0.21193	0.309074	0.0459639	0.114373	0.507526	0.00223505	0.00594163	1.2691	6.71457e-16	4.4511e-15	Os07g0274800; Similar to Protein phosphatase 2A B' regulatory subunit.; K11584 serine/threonine-protein phosphatase 2A regulatory subunit B'
OsI_20764	0.152181	0.267432	0.552503	-0.17751	0.162522	0.309459	-0.126421	0.45001	0.592968	-1.04673	1.13091e-11	5.5861e-11	Os05g0534800
OsI_13936	-0.244656	0.283765	0.57223	0.0593868	0.772954	0.918284	0.935648	2.57649e-08	1.41378e-07	1.52838	8.07867e-22	7.66272e-21	Os03g0801900
XLOC_007143	0.442782	0.606938	0.846892	-0.905141	0.370177	0.565108	-2.16294	0.0359995	0.0715773	-2.87915	0.0251066	0.0441811	-
OsI_35057	-0.139316	0.844706	0.996769	-1.22139	0.0288232	0.0779475	-1.26424	0.0577281	0.108178	-2.01822	0.00502617	0.0100177	Os12g0138800
OsI_06967	-0.127206	0.532966	0.805363	-0.682951	0.000430753	0.00207508	-0.926475	1.87921e-05	7.0971e-05	-1.88859	6.94794e-16	4.59989e-15	Os02g0320100; Bacterial Fmu (Sun)/eukaryotic nucleolar NOL1/Nop2p domain containing protein.
OsI_31061	-0.0863408	0.816126	0.980738	-0.413043	0.0997972	0.211365	-0.708318	0.012579	0.0281229	-1.08634	0.000166981	0.000413655	uncharacterized LOC101770635
OsI_05722	-0.0903862	0.678245	0.895022	-0.512548	0.00929097	0.0300123	-0.929174	3.07414e-05	0.000112597	-1.24793	4.63151e-08	1.69155e-07	Os02g0130900; Ubiquitin-conjugating enzyme E2C-binding protein domain containing protein.
OsI_05195	-0.222662	0.134211	0.357981	-0.27237	0.0621847	0.145578	-0.683747	2.37503e-06	1.02282e-05	-1.12546	2.31435e-09	9.49531e-09	Os01g0949400; Similar to Phytochromobilin synthase precursor.; K08101 phytochromobilin:ferredoxin oxidoreductase [EC:1.3.7.4]
OsI_38220	-0.303953	0.0285076	0.122542	-0.24504	0.0762036	0.171297	-0.814386	1.21662e-09	7.77095e-09	-1.37208	2.48937e-21	2.29641e-20	Os12g0442800; Similar to Sulfite oxidase (EC 1.8.3.1) (Moco containig protein AtMCP) (At-SO) (AtSOX).; K00387 sulfite oxidase [EC:1.8.3.1]
OsI_21449	1.45943	0.28904	0.578509	-0.125531	1	1	1.11548	0.627981	0.757587	3.10154	0.000558449	0.00129156	probable receptor-like protein kinase At2g21480-like
OsI_15077	-0.16198	0.525567	0.805363	-0.211064	0.36314	0.557442	-0.887944	0.000847929	0.0024308	-1.35185	3.89796e-06	1.1675e-05	Os04g0244500; K09142 uncharacterized protein
OsI_26865	0.0637105	0.582458	0.829356	-0.159647	0.125896	0.253937	-0.638732	3.14924e-08	1.71095e-07	-1.09017	6.95496e-17	4.91487e-16	Os07g0615400; Similar to Oligouridylate binding protein.; K13201 nucleolysin TIA-1/TIAR
XLOC_032255	-0.251032	0.247967	0.526768	0	1	1	0.062434	0.767808	0.881286	1.08767	2.74651e-10	1.21551e-09	EAY73969.1 hypothetical protein OsI_01853 [Oryza sativa Indica Group]
OsI_36385	-0.404853	0.0687959	0.229426	-0.24724	0.20221	0.365294	-0.450321	0.0226264	0.047444	-1.04877	2.42926e-06	7.44838e-06	Os11g0539600
OsI_18773	0.359779	0.104521	0.305618	0.180044	0.410518	0.609719	0.672565	0.00319174	0.00820309	1.60046	5.11173e-12	2.59326e-11	6-phosphofructokinase 3-like; K00850 6-phosphofructokinase 1 [EC:2.7.1.11]
OsI_18532	0.0905703	0.465545	0.752721	-0.236787	0.038273	0.098616	-0.482623	0.000117588	0.000391193	-1.09342	8.75886e-17	6.14471e-16	Os05g0156600; Similar to Tubulin gamma-1 chain (Gamma-1 tubulin).; K10389 tubulin gamma
OsI_13114	1.36022	0.0644973	0.219886	0.0441277	0.913718	1	1.32369	0.0257986	0.0532454	-1.91689	1.70603e-05	4.76385e-05	Os03g0694000; Similar to Oxalate oxidase 1 (EC 1.2.3.4) (Germin).
OsI_00078	0.488711	0.232545	0.507233	0.390427	0.256763	0.438977	-0.650717	0.0845745	0.150474	-2.19878	3.57481e-06	1.07561e-05	Os01g0108400
OsI_27480	-0.297197	0.377067	0.670056	-0.0737869	0.763496	0.910786	-0.968442	0.000236237	0.000747082	-1.58845	9.38467e-09	3.64212e-08	Os08g0101700; Similar to Cytochrome b561 (Fragment).
OsI_00314	-0.820321	0.0133351	0.0686687	-0.804321	0.00709425	0.0238422	-0.97292	0.00215438	0.00574259	-1.588	3.51711e-05	9.48785e-05	Os01g0139600; Similar to Lipid phosphate phosphatase 2 (EC 3.1.3.-) (AtLPP2) (Phosphatidic acid phosphatase 2) (AtPAP2) (Prenyl diphosphate phosphatase).
OsI_36154	0.265296	0.339737	0.632803	0.237832	0.316705	0.507288	0.662965	0.0101718	0.023285	-1.1594	3.62136e-05	9.75208e-05	Os11g0490900, WRKY_GENE_72, WRKY72; Similar to WRKY transcription factor 72.
OsI_00682	-0.0858362	0.950323	1	-0.646137	0.181625	0.336649	-1.01045	0.0561856	0.105651	-1.32584	0.0232878	0.0412836	Os01g0184700
OsI_34000	-0.177054	0.672828	0.891542	-0.161062	0.695768	0.855502	0.575449	0.085679	0.152192	1.17848	8.91602e-05	0.00022875	Os10g0471700
OsI_26807	0.177258	0.158447	0.399314	0.0847681	0.500797	0.703089	0.770173	9.23295e-11	6.6153e-10	1.17222	1.57457e-21	1.4674e-20	Os07g0606900
OsI_25059	0.05244	0.718818	0.921301	0.109598	0.421462	0.62149	-0.358017	0.00675435	0.0161364	-1.46728	1.03281e-17	7.70711e-17	uncharacterized LOC102722785
OsI_12577	-0.709461	0.448423	0.739258	-2.18133	0.017863	0.0522265	-1.50756	0.1104	0.189192	-2.1307	0.0281141	0.0488839	Os03g0607800
OsI_12911	0.402686	0.0305786	0.129	-0.0484942	0.804658	0.943763	-0.702847	0.000243117	0.000767578	-1.057	3.92022e-07	1.30777e-06	Os03g0666500; Similar to Ras-related protein RHA1.
OsI_32487	1.65208	0.352702	0.644601	-0.63743	1	1	2.23704	0.04435	0.0860205	4.26946	4.29627e-10	1.87166e-09	mannan synthase 1-like; K13680 beta-mannan synthase [EC:2.4.1.32]
OsI_03835	0.579486	0.00166495	0.0131339	0.731594	2.16324e-05	0.000141179	0.356746	0.121737	0.205096	1.21774	5.01991e-08	1.82822e-07	Os01g0762500, GLUTELIN_SUBFAMILY_A1_FROM_WILD_RICE_SPECIES, GLUA1; Glutelin subunit mRNA.
OsI_09041	-0.0407376	0.843496	0.99608	-0.402816	0.0422068	0.106847	-0.556787	0.00469902	0.0116313	-1.07206	4.80019e-07	1.58644e-06	Os02g0762800; Similar to ATRAD54/CHR25 (ARABIDOPSIS HOMOLOG OF RAD54); ATP binding / DNA binding / helicase.; K10875 DNA repair and recombination protein RAD54 and RAD54-like protein [EC:3.6.4.-]
OsI_27993	-0.264336	0.213112	0.479692	-0.628544	0.00272914	0.0104918	-0.766315	0.000415512	0.00125945	-1.04179	1.07605e-06	3.42846e-06	Os08g0172200; UvrB/UvrC protein domain containing protein.
OsI_09817	0.608979	0.0311297	0.130651	0.580342	0.0165634	0.0490324	0.929092	0.000226173	0.000717619	2.14237	2.19691e-23	2.25329e-22	Os03g0127500; bZIP transcription factor, bZIP-1 domain containing protein.
OsI_20147	-0.0177782	0.890861	1	-0.363939	0.000669272	0.00305621	-0.726431	4.46232e-10	2.9901e-09	-1.04344	1.33952e-18	1.05696e-17	Os05g0446800; Similar to Arginyl-tRNA--protein transferase 1 (EC 2.3.2.8) (R-transferase 1) (Arginyltransferase 1) (Arginine-tRNA--protein transferase 1). Splice isoform ATE1-2.; K00685 arginine-tRNA-protein transferase [EC:2.3.2.8]
OsI_22016	-0.253537	0.0133747	0.0688158	-0.428518	0.000153879	0.000830745	-0.840923	2.00959e-13	1.82664e-12	-1.00773	1.86235e-16	1.27613e-15	20 kDa chaperonin, chloroplastic-like; K04078 chaperonin GroES
OsI_03627	-0.368917	0.0356814	0.144772	0.0706507	0.647811	0.81963	-0.412366	0.012439	0.0278383	-1.70165	4.14023e-18	3.17534e-17	Os01g0731100; Similar to Pathogen-related protein.
OsI_37382	0.062749	0.704242	0.911229	-0.131941	0.406507	0.605678	-0.783044	1.83035e-06	7.99004e-06	-1.48804	1.24163e-15	8.05981e-15	Os12g0132800, ZINC-INDUCED_FACILITATOR-LIKE_10, ZIFL10; Major facilitator superfamily antiporter.
OsI_13212	-0.169566	0.161388	0.404217	-0.322333	0.00335446	0.0125265	-0.678719	2.11293e-07	1.04299e-06	-1.07186	1.31469e-16	9.1054e-16	Os03g0707300
OsI_21490	-0.148013	0.297473	0.588632	0.266785	0.0245268	0.0682045	0.9641	1.78951e-14	1.7862e-13	1.24952	7.44735e-25	8.2505e-24	histone H3.3; K11253 histone H3
OsI_36548	0.480658	1.41185e-05	0.000226956	0.653276	1.35921e-10	1.98546e-09	0.867987	1.12447e-16	1.34372e-15	1.29971	9.68847e-34	1.60339e-32	E3 ubiquitin-protein ligase RHF2A-like; K19043 E3 ubiquitin-protein ligase RHF [EC:2.3.2.27]
OsI_16406	-1.70044	0.2103	0.47583	0.23816	0.852472	0.979409	1.38702	0.0758152	0.137032	2.42884	0.000120817	0.000305234	Os12g0156200
OsI_26819	-0.165075	0.159209	0.400526	0.114608	0.309032	0.498318	0.619765	7.3603e-09	4.32372e-08	1.19878	2.5313e-27	3.1482e-26	Os07g0608400; Similar to nucleic acid binding protein [Oryza sativa (japonica cultivar-group)].
XLOC_031032	0.720995	0.046848	0.176054	-0.440257	0.243555	0.421203	0.35766	0.332105	0.466318	2.40007	1.31319e-15	8.4993e-15	-
OsI_33263	0.157247	0.774079	0.956328	-0.205686	0.710772	0.868891	-1.02868	0.0341548	0.0683563	-1.30569	0.0186843	0.0337486	Os03g0193075; Similar to Yippee-like protein OJ1003C07.11.
OsI_19881	-0.0391245	0.8156	0.980331	-0.206375	0.214955	0.383685	-0.470959	0.0015203	0.00416591	-1.39643	4.626e-20	3.96034e-19	Os05g0399200; Similar to Endo-1,3;1,4-beta-D-glucanase precursor (EC 3.2.1.-).
OsI_31500	-0.116289	0.351314	0.644601	-0.200785	0.0882765	0.191822	-0.779401	1.79445e-10	1.2524e-09	-1.23564	2.40807e-20	2.10705e-19	Os09g0436700; PDZ/DHR/GLGF domain containing protein.
OsI_09173	0.0829002	0.509995	0.793642	0.536567	1.24641e-06	1.02408e-05	0.903488	6.01766e-16	6.79958e-15	1.12766	2.98925e-24	3.20487e-23	Os02g0780700; Lipase, class 3 family protein.
OsI_17789	-0.379009	0.670712	0.889847	0.888869	0.109067	0.22708	-1.06097	0.154647	0.250011	-2.17991	0.0189262	0.0341483	Os04g0662400, SMALL_AUXIN-UP_RNA_23, SAUR23; Auxin responsive SAUR protein family protein.; K14488 SAUR family protein
OsI_02068	-0.0236662	0.914854	1	-0.380897	0.0192552	0.0556571	-0.882496	1.56426e-07	7.84632e-07	-1.73336	3.30142e-17	2.38255e-16	Os01g0390900; Similar to Dual-specificity protein phosphatase-like protein.
OsI_34839	-0.247323	0.613528	0.851646	-0.791723	0.152577	0.295087	-1.08464	0.0471134	0.0906842	-2.70771	6.52321e-05	0.000170529	Os12g0111900
OsI_11250	1.34577	0.526105	0.805363	1.22239	0.497478	0.699811	1.39232	0.510257	0.655596	2.86625	0.0153934	0.0282472	Os03g0307800, ENHANCER_OF_ZESTE_1, IEZ1; SET domain-containing protein.; K11430 histone-lysine N-methyltransferase EZH2 [EC:2.1.1.43]
OsI_21971	-0.0806686	0.742237	0.935546	-0.19776	0.373395	0.568703	-0.799314	0.000452187	0.00136028	-1.20277	3.89156e-07	1.29849e-06	Os06g0190700
OsI_37809	-0.254831	0.165985	0.411881	-0.514288	0.00195991	0.00782389	-0.632572	0.000182372	0.000587319	-1.54847	1.10468e-17	8.2255e-17	Os12g0210300, ZETA_GLUTATHIONE_S-TRANSFERASE_2, GSTZ2; Similar to Glutathione S-transferase GST 18 (EC 2.5.1.18).; K01800 maleylacetoacetate isomerase [EC:5.2.1.2]
OsI_05123	-0.101841	0.358104	0.64899	-0.266348	0.0114781	0.035964	-0.660689	4.4695e-09	2.69301e-08	-1.33647	5.13259e-32	7.92592e-31	Os01g0938200; Similar to RNA-binding protein BRUNOL5 (Fragment).; K13207 CUG-BP- and ETR3-like factor
OsI_38953	0.107995	0.306882	0.594701	0.568583	2.47902e-09	3.05809e-08	0.811529	2.41348e-16	2.82044e-15	1.15609	7.33182e-31	1.07888e-29	extra-large guanine nucleotide-binding protein 1-like
OsI_07886	0.179242	0.119985	0.333853	0.510185	2.40931e-06	1.88255e-05	0.825611	6.00172e-14	5.69987e-13	1.13773	1.49233e-22	1.46677e-21	Os02g0593700; Similar to TA4 protein (Fragment).; K17987 next to BRCA1 gene 1 protein
OsI_05841	-0.623748	0.436593	0.728931	-0.510385	0.182107	0.337318	-0.985396	0.034639	0.0691918	-4.67138	1.08025e-09	4.55222e-09	Os02g0147600
OsI_35984	-1.52725	0.29836	0.589715	-1.52725	0.2788	0.466378	-1.80735	0.146186	0.238834	-7.35168	0.025349	0.0445544	Os11g0435800; Ankyrin repeat domain containing protein.
OsI_11676	-0.162684	0.231768	0.506429	-0.184099	0.142028	0.279301	-0.464498	0.00046252	0.00138892	-1.48785	2.82152e-23	2.87838e-22	Os03g0363500
OsI_21134	0.054169	0.888196	1	0.781679	0.000182981	0.000970665	0.887864	0.000200221	0.000640503	1.03593	3.14661e-06	9.51395e-06	Os12g0511900; Similar to NB-ARC domain containing protein, expressed.
OsI_01280	0.329152	0.0629847	0.216273	0.50194	0.00115334	0.00493019	0.703808	6.17247e-06	2.50909e-05	1.70264	1.67168e-27	2.09593e-26	pre-mRNA-processing factor 6-like; K12855 pre-mRNA-processing factor 6
XLOC_033129	-0.0941405	0.852823	1	-0.994315	0.0108551	0.0342612	-0.184647	0.56806	0.698771	-1.58496	0.000688234	0.00157175	-
OsI_22931	-0.281387	0.141996	0.372649	-0.475068	0.00334669	0.0125034	-0.816974	7.61251e-06	3.05285e-05	-1.00769	7.78246e-08	2.78869e-07	Os06g0468400; Zinc finger, PHD-type domain containing protein.
XLOC_035643	-0.601451	0.108002	0.311878	-0.595433	0.0735895	0.166489	-0.786149	0.0423063	0.0825255	-1.31895	0.0103437	0.0195682	-
OsI_02878	0.50024	0.252678	0.533127	0.0955073	0.81846	0.954089	0.120952	0.792977	0.903329	2.04921	3.9962e-15	2.5052e-14	Os01g0618000; Exonuclease domain containing protein.
OsI_10516	-0.233166	0.0262878	0.115059	-0.411962	2.601e-05	0.000166813	-0.80141	1.08701e-14	1.1062e-13	-1.38092	2.22464e-37	4.22409e-36	protein RIK
XLOC_012623	-0.0939179	0.657697	0.884327	-0.75186	0.374642	0.570062	-0.294905	0.0311646	0.0629501	-2.68536	2.65885e-10	1.17908e-09	-
OsI_35048	-0.0857799	0.505763	0.789871	-0.608266	1.34853e-06	1.1021e-05	-0.975712	1.54869e-13	1.42371e-12	-1.54391	7.01367e-29	9.3751e-28	Os09g0509400
OsI_24857	-0.153615	0.290501	0.580388	-0.433961	0.00240042	0.00937923	-0.754801	3.25468e-07	1.56902e-06	-1.79218	6.23652e-28	7.95799e-27	Os07g0142000; Reticulon family protein.
OsI_24515	0.459004	0.292085	0.582052	0.277064	0.440526	0.640862	-0.503872	0.213262	0.326258	-1.40411	0.00227902	0.00481736	Os06g0725800; Hypothetical conserved gene.
OsI_31419	-0.202258	0.12345	0.339874	-0.189459	0.107108	0.223905	-0.814027	6.08447e-15	6.33028e-14	-1.01643	6.01203e-19	4.83762e-18	Os09g0424300; S-adenosylmethionine decarboxylase.; K01611 S-adenosylmethionine decarboxylase [EC:4.1.1.50]
OsI_26722	0	1	1	0	1	1	6.43741	0.343026	0.47756	8.49185	0.00779544	0.0150503	Os01g0270700
OsI_02650	0.318334	0.018866	0.0894573	0.00816781	0.962641	1	-0.272291	0.0208938	0.0442398	-1.74385	1.81583e-37	3.46059e-36	Os01g0591000; Aldehyde/histidinol dehydrogenase domain containing protein.; K12355 coniferyl-aldehyde dehydrogenase [EC:1.2.1.68]
OsI_23577	0.0956353	0.592054	0.83674	-0.133315	0.397657	0.596499	-0.521223	0.00248051	0.00652918	-1.02722	3.05669e-09	1.23866e-08	Os06g0595900
OsI_21508	0.444334	4.50955e-05	0.000622691	0.234393	0.0189671	0.0549506	0.455013	9.38834e-05	0.000317803	1.47376	1.55591e-36	2.85614e-35	Os06g0133900; K00800 3-phosphoshikimate 1-carboxyvinyltransferase [EC:2.5.1.19]
OsI_08635	-0.064687	0.78511	0.963379	-0.450749	0.0441708	0.110843	-0.519287	0.0228524	0.0478526	-1.08681	4.30925e-06	1.28472e-05	Os02g0707900; Rossmann-like alpha/beta/alpha sandwich fold domain containing protein.
OsI_22594	0.32212	0.185828	0.439992	-0.00109659	0.998909	1	-0.777118	0.00186883	0.0050489	-1.04721	0.000455194	0.0010651	Os06g0289900; UDP-glucuronosyl/UDP-glucosyltransferase family protein.
XLOC_028056	-1.90689	0.668386	0.889068	-0.584963	1	1	1.90046	0.110462	0.189266	3.926	4.31263e-08	1.57919e-07	-
OsI_31519	-0.0125379	0.941878	1	0.0349739	0.807746	0.946141	-0.522072	0.00133187	0.00369015	-1.23964	7.56637e-13	4.0623e-12	Os09g0439500; Similar to Type II chlorophyll a/b binding protein from photosystem I precursor.; K08908 light-harvesting complex I chlorophyll a/b binding protein 2
OsI_34516	0.261897	0.0328511	0.136073	0.575051	1.27272e-07	1.22988e-06	0.84316	2.34611e-14	2.31543e-13	1.46264	6.74985e-38	1.31225e-36	probable serine/threonine-protein kinase At4g35230; K14500 BR-signaling kinase [EC:2.7.11.1]
OsI_04612	-0.371661	0.064331	0.219488	0.086892	0.609466	0.784729	0.463835	0.00455552	0.0113135	1.07773	9.59418e-13	5.12004e-12	Os01g0872100; TGF-beta receptor, type I/II extracellular region family protein.
OsI_21007	1.2573	0.0585354	0.205566	0.308122	0.75486	0.904046	1.14374	0.0459356	0.088743	2.44815	3.44962e-07	1.15815e-06	Os05g0565900, WRKY_GENE_49, WRKY49; DNA-binding WRKY domain containing protein.
XLOC_035936	-0.15339	0.826357	0.986498	0.265112	0.518758	0.71951	-0.683904	0.169046	0.268833	-1.89963	0.00130086	0.00284782	-
OsI_04398	0.0900322	0.917675	1	-0.357894	0.423551	0.623959	-0.904843	0.100003	0.17363	-2.11366	0.000856364	0.00192978	Os11g0162900
OsI_21995	0.439841	0.136719	0.362633	-0.52307	0.0711482	0.162155	-0.245902	0.420356	0.562018	-1.38781	2.6517e-05	7.23979e-05	Os06g0193300
OsI_29705	0.7176	0.4224	0.716077	-1.03242	0.447771	0.648205	-0.206451	0.860387	0.961574	2.46815	5.72965e-05	0.00015056	Zinc finger CCCH domain-containing protein; K18753 butyrate response factor 1
OsI_20318	-0.158892	0.520748	0.802143	0.677758	0.000256612	0.00130373	0.978527	3.34252e-07	1.60758e-06	1.45958	4.43112e-16	2.97308e-15	Os05g0474600; Similar to Aldose reductase-related protein (EC 1.1.1.21).
OsI_15919	-0.203867	0.148073	0.383347	-0.228782	0.0732016	0.165828	-0.757299	2.08586e-07	1.03078e-06	-1.23286	4.43417e-17	3.17779e-16	ubiquitin carboxyl-terminal hydrolase 27; K11851 ubiquitin carboxyl-terminal hydrolase 30 [EC:3.4.19.12]
XLOC_029788	0	1	1	6.54432	0.173928	0.325443	7.82443	0.0283063	0.057842	8.35168	0.00125733	0.00275937	-
OsI_36725	0.203629	0.101246	0.298838	-0.234822	0.0367817	0.0954927	-0.650234	8.45145e-08	4.37275e-07	-1.25133	2.37235e-22	2.31188e-21	Os11g0588300, GSTT1, THETA_GLUTATHIONE_S-TRANSFERASE_1; Similar to Glutathione transferase AtGST 10 (EC 2.5.1.18).; K00799 glutathione S-transferase [EC:2.5.1.18]
OsI_38823	-0.0870717	0.749164	0.94069	0.298582	0.174239	0.325882	0.957121	3.85918e-07	1.84108e-06	1.18066	1.82951e-10	8.24306e-10	Os12g0572800
OsI_30044	1.98005	0.0113916	0.0609559	0.849757	0.433585	0.634414	1.34707	0.153642	0.248662	1.80735	0.0258221	0.0452909	Os08g0536200; Uncharacterised protein family UPF0497, trans-membrane plant subgroup domain containing protein.
OsI_35719	-0.222681	0.199607	0.46016	-0.26416	0.109203	0.227297	-0.524806	0.00159739	0.00436391	-1.12133	3.10644e-08	1.15238e-07	uncharacterized LOC102710986
OsI_15435	-0.473371	0.481291	0.767874	-1.57491	0.0218156	0.0618696	-1.37851	0.0383387	0.0756118	-2.11548	0.00848571	0.0162904	Os04g0347400; Transcriptional factor B3 domain containing protein.
OsI_26933	0.703018	0.773789	0.956328	0.840522	0.583677	0.761932	-0.519374	1	1	3.66913	1.47171e-05	4.14662e-05	Os07g0625500; Similar to Fimbriata-associated protein (Fragment).; K03094 S-phase kinase-associated protein 1
OsI_37576	-0.262445	0.0469927	0.17647	-0.583892	2.0867e-06	1.64594e-05	-0.996523	1.77661e-12	1.4893e-11	-1.49063	6.89058e-27	8.40428e-26	Os12g0163200; Uncharacterised protein family UPF0120 domain containing protein.; K14833 nucleolar complex protein 2
OsI_21299	-0.131833	0.489447	0.775555	-0.469865	0.00457672	0.0163946	-0.788945	7.86871e-06	3.14656e-05	-1.4917	4.13394e-12	2.11036e-11	Os06g0105500; Protein arginine N-methyltransferase domain containing protein.; K11438 protein arginine N-methyltransferase 7 [EC:2.1.1.-]
OsI_21153	-0.15384	0.132334	0.354515	-0.495639	2.35889e-07	2.17994e-06	-0.853582	2.66139e-16	3.10071e-15	-1.26152	4.42247e-35	7.7196e-34	Os03g0733400; Zinc finger, BED-type predicted domain containing protein.
XLOC_038419	0.584963	0.505502	0.789698	1.12199	0.132361	0.264223	1.4975	0.0547254	0.103269	1.71989	0.0201773	0.0361988	-
OsI_08523	-0.229767	0.171052	0.419931	-0.511031	0.000588123	0.0027265	-0.969296	6.19762e-09	3.66878e-08	-1.25341	8.70415e-13	4.65712e-12	Os02g0688900; GPI transamidase subunit PIG-U family protein.; K05293 phosphatidylinositol glycan, class U
OsI_08120	-0.306232	0.0363215	0.146613	-0.601656	1.1054e-05	7.67127e-05	-0.978102	2.74151e-11	2.06795e-10	-1.68034	5.46678e-24	5.79086e-23	Os02g0622200; Phosphatidylinositol N-acetylglucosaminyltransferase family protein.; K03859 phosphatidylinositol glycan, class C
OsI_06990	0.0820156	0.87128	1	-0.605197	0.266851	0.452065	-1.08696	0.0400028	0.0785007	-1.65495	0.000723693	0.00164653	Os02g0323600; Similar to Cytochrome P450-like protein.; K05917 sterol 14-demethylase [EC:1.14.13.70]
OsI_31723	0.610053	0.175428	0.425792	-0.2367	0.694069	0.854103	-0.678072	0.169421	0.269319	-1.82166	0.00104582	0.00232788	WAK80 - OsWAK receptor-like protein kinase
OsI_08121	-0.226421	0.0307911	0.129651	-0.521187	1.15501e-07	1.12248e-06	-0.998664	4.21048e-20	6.37235e-19	-1.21222	5.64617e-28	7.21361e-27	Os02g0622300; Ribosomal protein L14 family protein.; K02875 large subunit ribosomal protein L14e
OsI_34568	-0.184084	0.204911	0.467581	-0.250979	0.0499935	0.122366	-0.580691	1.96461e-05	7.39601e-05	-1.0209	5.74604e-10	2.47708e-09	Os05g0558400; Similar to Branched-chain-amino-acid aminotransferase 3, chloroplast precursor (EC 2.6.1.42) (Atbcat-3).; K00826 branched-chain amino acid aminotransferase [EC:2.6.1.42]
OsI_16976	0.00589918	0.971196	1	-0.643509	2.71212e-06	2.10155e-05	-0.85427	1.10262e-09	7.0766e-09	-1.38374	4.22815e-24	4.50658e-23	Os04g0561500; Similar to Prolyl endopeptidase (EC 3.4.21.26) (Post-proline cleaving enzyme) (PE).; K01322 prolyl oligopeptidase [EC:3.4.21.26]
OsI_15076	-0.16198	0.525569	0.805363	-0.211064	0.36312	0.557442	-0.887944	0.000848479	0.00243215	-1.35185	3.90233e-06	1.16858e-05	Os04g0244500; K09142 uncharacterized protein
OsI_23543	0.215038	0.134271	0.358036	-0.0778018	0.642114	0.814431	-0.231961	0.0815739	0.145964	-1.22279	1.88863e-16	1.29356e-15	Os06g0590301; Similar to short-chain dehydrogenase/reductase (SDR) family protein.; K11168 dehydrogenase/reductase SDR family member 12 [EC:1.1.-.-]
OsI_15827	-0.146226	0.188799	0.44381	-0.377006	0.000296401	0.00148023	-0.752659	1.11612e-11	8.761e-11	-1.04844	2.38869e-21	2.20749e-20	Os04g0414100; Ovarian tumour, otubain domain containing protein.; K12655 OTU domain-containing protein 5 [EC:3.4.19.12]
OsI_05594	-0.208685	0.308981	0.597154	-0.476502	0.0248463	0.0689868	-0.815123	7.74762e-05	0.000266223	-1.29055	7.20515e-10	3.08332e-09	Os02g0117800, ATG5, AUTOPHAGY_ASSOCIATED_GENE_5; Similar to APG5 (Autophagy 5) like protein.; K08339 autophagy-related protein 5
OsI_28261	-0.473002	0.0196819	0.0924134	-0.25777	0.137104	0.271648	-0.780275	4.39509e-05	0.000157213	-1.08682	1.51851e-08	5.78436e-08	Os08g0215300
XLOC_041343	-0.564785	0.799341	0.970719	-0.421827	1	1	-0.195551	1	1	2.35805	0.00110503	0.00245015	-
OsI_18378	0.513739	0.197591	0.457535	0.00831527	1	1	-0.186701	0.66872	0.793216	-1.10371	0.0136625	0.0252929	Os05g0137500, WRKY5, WRKY_GENE_5; Similar to WRKY transcription factor 5.
OsI_17095	-0.26018	0.77491	0.956702	-0.535815	0.487673	0.690224	-1.02401	0.200392	0.30994	-2.54273	0.0205012	0.0367225	Os04g0580700, MADS_BOX_GENE_17, MADS17; MADS box transcription factor MADS17.; K09264 MADS-box transcription factor, plant
OsI_09911	-0.230746	0.0946133	0.285135	-0.588966	9.2435e-06	6.50665e-05	-0.921542	1.92751e-11	1.47201e-10	-1.002	1.39716e-12	7.37718e-12	Os11g0615100; RNA polymerase I associated factor, A49-like domain containing protein.; K03005 DNA-directed RNA polymerase I subunit RPA49
OsI_03550	0.682876	0.000961192	0.00841884	0.789296	1.70154e-05	0.000113478	0.674649	0.000601134	0.00177344	1.12789	5.83884e-10	2.51604e-09	Os01g0720900
OsI_34215	-0.738888	0.0821732	0.258373	-0.473184	0.196058	0.357052	-0.945339	0.0166382	0.0360593	-2.02129	2.29229e-05	6.31032e-05	Os10g0502100
OsI_08951	-0.253463	0.0802651	0.254651	-0.0880257	0.540804	0.733674	-0.583463	4.22211e-05	0.000151449	-1.00547	7.96034e-12	3.97966e-11	pentatricopeptide repeat-containing protein At4g39620, chloroplastic
OsI_05651	0.134236	0.452812	0.743242	-0.187147	0.270974	0.456927	-0.787022	4.87733e-05	0.000173353	-1.0863	6.68831e-07	2.17971e-06	Os02g0123100, CDC2-2, CELL_DIVISION_CONTROL_PROTEIN_2_HOMOLOG_2; Similar to cDNA clone:J033034K16, full insert sequence.; K02206 cyclin-dependent kinase 2 [EC:2.7.11.22]
OsI_00829	-0.522571	0.00122464	0.0102657	-0.916546	1.11356e-10	1.6438e-09	-0.978882	8.13309e-11	5.85868e-10	-1.17909	1.596e-14	9.57819e-14	Os01g0205900; Similar to Class III peroxidase GvPx2b (Fragment).; K00430 peroxidase [EC:1.11.1.7]
OsI_14353	0.0847227	0.693742	0.906447	-0.366731	0.127853	0.25711	-0.897107	0.000173478	0.000560556	-1.82835	1.56536e-09	6.50256e-09	Os03g0851400; Hypothetical conserved gene.
OsI_02376	0.165371	0.122585	0.338688	0.0122451	0.902329	1	0.651986	6.61211e-10	4.35184e-09	1.11648	2.56004e-25	2.9112e-24	Os01g0550300; Similar to Gda-1 protein.
OsI_09357	-0.00228419	0.992044	1	-0.159223	0.15058	0.292161	-0.731119	2.77917e-09	1.71111e-08	-1.33448	4.77548e-26	5.6185e-25	Os02g0806900; Pyridoxal phosphate-dependent transferase, major region, subdomain 1 domain containing protein.; K00654 serine palmitoyltransferase [EC:2.3.1.50]
OsI_34472	0.379006	0.0449254	0.171055	-0.387015	0.00191387	0.00766892	-0.25193	0.0430747	0.083766	-1.09167	5.77496e-17	4.1035e-16	flavanone 3-dioxygenase-like
OsI_31729	-0.318971	0.247239	0.525906	0.0542285	0.836433	0.967737	-0.474809	0.0534794	0.101192	-1.11285	1.76394e-05	4.91801e-05	Os09g0472200
OsI_04263	0.351727	0.158882	0.400086	-0.0935814	0.730532	0.884826	-0.340093	0.182766	0.286749	-1.21377	0.000374941	0.000888682	Os01g0824800
OsI_04764	0.0032687	1	1	0.183124	0.212101	0.379647	0.868527	3.26975e-09	2.00432e-08	1.19318	1.53104e-17	1.12969e-16	Os01g0894600; Zinc finger, RING/FYVE/PHD-type domain containing protein.
XLOC_018405	-0.0902785	0.810967	0.97726	0.444121	0.0943737	0.202263	0.845773	0.000825246	0.00237087	1.48221	2.68405e-10	1.1894e-09	-
OsI_24277	-0.404949	0.151658	0.389369	-0.365284	0.0850004	0.186637	-0.756074	0.00117061	0.00327458	-1.68721	6.50977e-11	3.03747e-10	Os06g0692700
OsI_08539	-0.632439	0.000744453	0.00683079	-0.555271	0.00310267	0.0117156	-0.818305	5.84912e-06	2.3849e-05	-1.39697	7.84647e-12	3.92463e-11	Os02g0691500; Similar to OSIGBa0142I02-OSIGBa0101B20.1 protein.
OsI_37441	0.159596	0.471257	0.758217	-0.211437	0.414747	0.614237	-0.431628	0.042238	0.0824027	-1.07153	2.37806e-05	6.5348e-05	Os11g0146700; K13109 IK cytokine
OsI_13518	-0.212539	0.158983	0.40021	-0.419245	0.00296574	0.0112593	-0.834882	1.56836e-07	7.86302e-07	-1.02287	4.8742e-10	2.11302e-09	Os03g0749900; N-6 adenine-specific DNA methylase, conserved site domain containing protein.
OsI_34644	-0.100039	0.682543	0.898013	0.607934	0.00767272	0.0254473	0.934084	6.27826e-06	2.54872e-05	1.13264	1.76877e-08	6.69726e-08	Os10g0561200
OsI_14836	-0.0229419	0.845026	0.996825	0.54351	6.79348e-08	6.83746e-07	0.953127	1.90695e-17	2.41597e-16	1.4284	1.32348e-41	3.00342e-40	Os01g0235700; Similar to BHLH transcription factor (Fragment).
OsI_15385	0.0939773	0.44446	0.735694	-0.325405	0.0115007	0.0360237	-0.380262	0.00246242	0.00648602	-1.28567	1.95062e-15	1.24839e-14	Os04g0337500; Aldo/keto reductase family protein.
OsI_06959	-0.342392	0.0658665	0.223074	-0.500132	0.00172346	0.0069989	-0.842319	2.08352e-06	9.03868e-06	-1.97582	3.33499e-23	3.3899e-22	Os06g0294000
OsI_33211	-0.691878	0.338299	0.630964	-1.28798	0.0530838	0.128243	-1.40439	0.0464508	0.0896191	-4.29921	6.86001e-05	0.000178639	Os10g0360900
OsI_08720	0.337818	0.697725	0.909221	1.23176	0.0384856	0.0990626	0.641787	0.295948	0.423829	1.68919	0.00181515	0.00388488	PHD finger protein At3g20280-like
OsI_22811	-7.46489	0.0944252	0.284686	-2.558	0.265577	0.450528	-0.335603	1	1	1.84951	0.0287852	0.049919	receptor-like protein kinase HERK 1-like
OsI_16779	-0.317697	0.333438	0.625263	-0.240283	0.405199	0.604537	-0.444923	0.142802	0.23434	-1.46818	1.23677e-05	3.51377e-05	Os04g0534600, PEX11-4, PEROXIN_11-4; Peroxisomal biogenesis factor 11 family protein.
OsI_06965	-0.146697	0.457412	0.746021	-0.251892	0.189988	0.348187	-0.832848	1.22098e-05	4.74298e-05	-1.28435	6.95745e-08	2.50437e-07	Os02g0319800; WD40 repeat-like domain containing protein.
OsI_01092	5.64386	1	1	7.61961	0.110353	0.229085	8.11201	0.0457618	0.0884573	9.63178	0.000145478	0.000363706	Os12g0565000
OsI_12824	0.371091	0.0147914	0.0741865	0.426257	0.000979322	0.0042699	0.640828	1.14636e-06	5.13853e-06	1.09013	6.14869e-18	4.66254e-17	Os03g0650800
OsI_20234	-0.565562	0.0294811	0.12548	-0.732533	0.00456358	0.0163589	-0.930668	0.0010763	0.00302978	-1.4183	1.94934e-07	6.71885e-07	Os05g0460800; Protein-tyrosine phosphatase-like, PTPLA domain containing protein.; K10703 very-long-chain (3R)-3-hydroxyacyl-CoA dehydratase [EC:4.2.1.134]
OsI_05229	-0.116404	0.709102	0.914885	0.000897966	1	1	-0.418597	0.0189327	0.0405316	-2.44235	6.77517e-27	8.27331e-26	Os01g0952900
OsI_21033	-0.257793	0.0671718	0.226148	-0.311959	0.0172964	0.0508499	-0.818407	1.01225e-08	5.85235e-08	-1.82514	8.78676e-25	9.69962e-24	Os05g0568900; Similar to Protease Do-like 1, chloroplast precursor (EC 3.4.21.-).
OsI_13293	0.398549	1	1	-0.0671142	1	1	1.88042	0.132609	0.22013	2.62803	0.0110224	0.0207532	Os03g0716400 [Oryza sativa Japonica Group]
OsI_13937	0.453547	0.323028	0.613992	0.108836	0.827125	0.960846	0.661831	0.0706991	0.128892	1.10634	0.00146044	0.00317182	Os03g0802100
OsI_32961	-0.0384017	0.852044	1	-0.32088	0.0188307	0.0546097	-0.586213	0.000562723	0.00166621	-2.10122	8.8331e-37	1.63505e-35	Os10g0191300; Similar to PR-1a pathogenesis related protein (Hv-1a) precursor.; K13449 pathogenesis-related protein 1
XLOC_003056	-0.461331	0.631604	0.866317	-0.278301	0.822309	0.957201	-0.475338	0.549907	0.687048	-1.32193	0.0203788	0.0365264	BAF04185.1 Os01g0191400 [Oryza sativa Japonica Group]
OsI_25709	0.240831	0.0579441	0.203928	-0.216621	0.0788102	0.175923	-0.738656	3.50399e-10	2.36965e-09	-1.20136	7.94232e-23	7.9017e-22	Os07g0406300; K00036 glucose-6-phosphate 1-dehydrogenase [EC:1.1.1.49]
OsI_30464	-0.0428121	0.710743	0.91616	-0.472378	1.02989e-05	7.19425e-05	-0.870226	1.74318e-14	1.74052e-13	-1.31732	1.08388e-31	1.64988e-30	Os09g0132600; Similar to DAG protein.
OsI_21176	0.397632	0.000368981	0.00379885	0.514261	3.48292e-06	2.65866e-05	0.692649	4.61126e-11	3.4023e-10	1.05805	1.1631e-23	1.21254e-22	Os05g0586400
OsI_13848	0.394457	0.515659	0.797895	0.21947	0.807077	0.945574	0.194687	0.797411	0.90703	1.37253	0.00798001	0.0153788	Os03g0791600
OsI_04393	-0.0338649	0.939434	1	-0.504714	0.0745163	0.168118	-0.450084	0.14108	0.231873	-1.85726	7.88351e-07	2.55015e-06	Os02g0753000, TREHALOSE-6-PHOSPHATE_PHOSHPHATASE_4, TPP4; Similar to Trehalose-6-phosphate phosphatase.; K01087 trehalose 6-phosphate phosphatase [EC:3.1.3.12]
OsI_34992	-0.0418571	0.827091	0.986806	0.285923	0.0818716	0.181046	-0.00650667	0.975557	1	-1.40467	1.43073e-10	6.51177e-10	Os11g0134700; Similar to Metacaspase 7 (Metacaspase 4).
OsI_33876	-0.062112	0.625814	0.861382	-0.23918	0.0369034	0.0957118	-0.516216	7.22082e-05	0.000249629	-1.05085	3.52274e-15	2.21602e-14	Os10g0456200
OsI_12318	-0.233275	0.0819131	0.257913	-0.45894	0.000199868	0.00104796	-0.568791	0.0022631	0.00600685	-1.31013	2.57026e-21	2.36961e-20	Os03g0571900; Similar to transparent testa 12 protein.; K03327 multidrug resistance protein, MATE family
OsI_30937	-0.239112	0.394847	0.688864	-0.355958	0.216766	0.386044	-0.419684	0.109097	0.187219	-1.41041	4.39988e-06	1.31024e-05	Os09g0334800
OsI_37578	0.242547	0.0400497	0.157225	0.54615	5.60868e-07	4.87638e-06	0.852257	1.68552e-15	1.83437e-14	1.15234	8.30543e-27	1.00901e-25	Os12g0163400; Tubby family protein.
OsI_33780	0.527578	0.0163537	0.0801826	0.0203348	0.938592	1	-0.570209	0.0124265	0.0278183	-1.22829	8.72074e-06	2.51859e-05	Os10g0442400; Similar to UDP-glucoronosyl and UDP-glucosyl transferase family protein, expressed.
OsI_23487	-0.187324	0.306319	0.594204	0.34007	0.0667222	0.15386	0.510549	0.00100946	0.00285342	1.02617	2.10056e-11	1.01885e-10	Os06g0581000; Similar to Nitrate transporter NTL1.
OsI_01213	-0.0865464	0.68482	0.899899	-0.344211	0.0407717	0.103906	-0.910395	1.20987e-06	5.40507e-06	-1.57698	1.81779e-12	9.52339e-12	Os01g0253800
OsI_04297	0.200197	0.163712	0.407875	-0.0242942	0.859278	0.984472	-0.481234	0.00110261	0.00309817	-1.11531	1.56699e-12	8.24435e-12	Os01g0830100; Pyridine nucleotide-disulphide oxidoreductase, NAD-binding region domain containing protein.; K17871 NADH:ubiquinone reductase (non-electrogenic) [EC:1.6.5.9]
OsI_11889	0.0860139	0.552538	0.813989	-0.311299	0.041532	0.105468	-0.600806	0.000209051	0.000666876	-1.8849	1.9554e-12	1.02305e-11	Os03g0392600; Peptidase S10, serine carboxypeptidase family protein.; K09646 serine carboxypeptidase 1 [EC:3.4.16.-]
OsI_29557	-0.766409	0.275987	0.562354	-1.38904	0.0451702	0.112817	-1.04439	0.14082	0.231544	-1.78136	0.0222542	0.0396147	Os08g0471000, HEAT_STRESS_TRANSCRIPTION_FACTOR_B4A, HSFB4A; Similar to cDNA, clone: J065120N14, full insert sequence.; K09419 heat shock transcription factor, other eukaryote
OsI_32185	-0.916894	0.0837641	0.261792	-0.736966	0.0865338	0.188883	-0.515609	0.19566	0.30389	-1.05166	0.0245471	0.0432952	Os09g0537100, partial [Oryza sativa Japonica Group]
OsI_08544	-0.656843	0.0181893	0.0870112	-0.793399	0.00118864	0.00505652	-0.700534	0.00382861	0.00968677	-1.38358	6.45024e-07	2.10567e-06	Os02g0693200; Similar to Chaperone protein dnaJ.
OsI_15637	-0.358782	0.314312	0.603636	-0.368906	0.248061	0.427242	-0.757102	0.0411987	0.0806054	-1.50463	7.65275e-05	0.000198032	Os04g0384400
OsI_00808	-0.367949	0.263599	0.547828	-0.337187	0.239716	0.416263	-0.831897	0.00993785	0.0228038	-1.85786	3.68376e-06	1.10677e-05	Os01g0203300
OsI_06183	-0.577761	3.50521e-05	0.000500024	-0.649187	2.58998e-07	2.37883e-06	-0.47985	0.0003493	0.0010738	-1.23709	5.76033e-18	4.3784e-17	Os02g0190600; Lycopene beta and epsilon cyclase domain containing protein.; K06443 lycopene beta-cyclase [EC:5.5.1.19]
OsI_34218	0.135102	0.572086	0.82073	0.263767	0.171574	0.322485	0.477656	0.015204	0.0332725	1.06128	1.88891e-09	7.81514e-09	Os10g0502500; Cytochrome b5 domain containing protein.
OsI_29019	-0.0443398	0.769929	0.953693	-0.215545	0.106709	0.2233	-0.875296	2.15884e-08	1.19485e-07	-1.08087	1.48681e-12	7.83181e-12	actin-related protein 2-like; K17260 actin-related protein 2
OsI_00462	-1.4361	0.223426	0.494288	-0.523562	0.726487	0.881428	-0.16601	0.85597	0.957578	2.71484	1.11989e-06	3.56224e-06	Os01g0155200; Similar to H0525E10.8 protein.
OsI_07370	-0.375285	0.112414	0.318787	-0.499742	0.0417583	0.105923	-0.82842	0.000673832	0.0019677	-1.34026	7.29534e-08	2.62081e-07	Os02g0511800; NOP5, N-terminal domain containing protein.; K14565 nucleolar protein 58
OsI_04029	-0.426699	0.124926	0.341899	-0.352525	0.183394	0.339212	-0.0851533	0.79529	0.905455	-1.12015	2.67869e-09	1.09177e-08	Os01g0788400; Similar to Pectinesterase (EC 3.1.1.11) (Fragment).; K01051 pectinesterase [EC:3.1.1.11]
OsI_29530	-0.211325	0.0812689	0.256447	-0.515653	1.00477e-05	7.02998e-05	-0.696009	2.5972e-08	1.42464e-07	-1.11759	4.42522e-16	2.96977e-15	Os08g0467400; Zinc/iron permease family protein.; K14713 solute carrier family 39 (zinc transporter), member 7
OsI_29787	-0.130127	0.306806	0.594701	-0.195506	0.0710028	0.161876	-0.73118	1.46799e-10	1.03182e-09	-1.51717	2.73045e-37	5.15917e-36	Os08g0503200; PLC-like phosphodiesterase, TIM beta/alpha-barrel domain domain containing protein.
OsI_10295	-0.451717	0.124233	0.340844	-0.236634	0.426112	0.626726	-0.778013	0.00502351	0.0123648	-1.04608	0.000337366	0.000804803	uncharacterized LOC102714899
XLOC_020909	0	1	1	6.12928	0.0975767	0.207616	6.43741	0.0995905	0.173041	7.22882	0.0089269	0.0170749	-
OsI_05082	0.269436	0.271462	0.557083	0.358548	0.0866993	0.189143	0.588245	0.00230304	0.00610073	1.13117	2.32167e-09	9.52409e-09	psbP domain-containing protein 7, chloroplastic
OsI_27262	-0.0503051	0.966804	1	0.471232	0.259771	0.443023	-0.332076	0.55204	0.687048	-2.11698	0.000587307	0.00135456	cysteine-rich receptor-like protein kinase 10-like
OsI_24235	-0.437524	0.0519731	0.1888	-0.384506	0.0916935	0.197823	-0.797066	0.000171631	0.000555042	-1.76042	1.90196e-13	1.06402e-12	Os06g0687000
OsI_36909	-0.584963	0.70599	0.912768	-1.16993	0.379996	0.576477	1.19465	0.101341	0.175645	2.9386	1.59106e-07	5.53703e-07	uncharacterized LOC102712485
XLOC_003269	2.21299	0.278715	0.566134	2.15528	0.309887	0.499356	2.65951	0.160893	0.258557	3.48308	0.0278788	0.0485307	-
OsI_33444	-0.00643264	0.988033	1	-0.0686432	0.681699	0.844499	-0.462644	0.00452596	0.0112455	-1.02663	9.23273e-07	2.96519e-06	Os10g0394400
OsI_36603	-0.615906	0.391956	0.686144	-0.688056	0.249324	0.428962	-0.429138	0.465067	0.609099	-1.90021	0.00545973	0.0108156	Os11g0582000; Hypothetical conserved gene.
OsI_10988	0.226991	0.0812576	0.256437	0.632452	3.91876e-09	4.71139e-08	0.94252	7.45671e-18	9.70731e-17	1.13859	2.93639e-25	3.33305e-24	uncharacterized LOC102715376
XLOC_014163	-0.212994	0.346828	0.640789	-0.5025	0.00763555	0.0253541	-0.298967	0.110081	0.188707	-1.14034	2.92459e-06	8.87999e-06	-
OsI_37352	0.00806521	0.965558	1	-0.285577	0.0508493	0.123924	-0.83296	2.09929e-07	1.03692e-06	-1.41867	1.01633e-17	7.58775e-17	Os11g0132700; WD40 repeat-like domain containing protein.; K14320 aladin
OsI_09684	-0.185064	0.219493	0.488794	-0.162132	0.238004	0.4138	-0.918836	3.94015e-08	2.11336e-07	-1.20812	1.20055e-13	6.81862e-13	Os03g0109700
OsI_18236	6.26053	0.0934734	0.283046	5.05889	0.289974	0.479511	5.1964	0.329232	0.463056	6.69116	0.0179726	0.0325783	Os05g0120000; Similar to Stigma/style ABC transporter.
OsI_12094	5.82443	1	1	8.14636	0.0810038	0.179701	0	1	1	9.45806	0.017695	0.0321105	Os03g0421300
OsI_19742	-0.526703	0.420326	0.713983	-0.170916	0.856729	0.982466	-1.15024	0.112911	0.192781	-3.07039	0.00125977	0.00276393	Os05g0376600; BRCT domain containing protein.
OsI_01813	-0.635957	0.290661	0.580427	-1.63138	0.124158	0.251106	-0.742872	0.027616	0.0566197	-1.05865	0.0130126	0.0241802	Os01g0347600; Ervatamin B (EC 3.4.22.-) (ERV-B).
OsI_16799	0.0304337	0.900958	1	-0.440573	0.0171308	0.0504403	-0.689071	0.000394536	0.00120144	-1.36188	5.67679e-10	2.44819e-09	Os04g0538000; K09553 stress-induced-phosphoprotein 1
OsI_24990	-0.0246621	1	1	0.457207	0.680934	0.844153	-0.860275	0.348287	0.482479	-8.61961	0.00147507	0.0032011	Os07g0162100; 3-oxo-5-alpha-steroid 4-dehydrogenase, C-terminal domain containing protein.
XLOC_039579	-0.128584	0.839725	0.994169	0.520154	0.233239	0.407436	0.945875	0.0267513	0.0550218	1.22239	0.00951191	0.0181076	-
OsI_24231	-0.112856	0.614829	0.85269	-0.511939	0.0154831	0.0463174	-0.804373	0.000436086	0.00131636	-1.34822	1.47089e-06	4.62452e-06	Os06g0686500; Peptidase M3A and M3B, thimet/oligopeptidase F domain containing protein.; K01410 mitochondrial intermediate peptidase [EC:3.4.24.59]
OsI_15986	4.54432	1	1	6.49185	0.163845	0.311047	7.56986	0.0370507	0.0733521	8.07682	0.00414085	0.00837403	DNA-directed RNA polymerase II subunit RPB1-like; K03006 DNA-directed RNA polymerase II subunit RPB1 [EC:2.7.7.6]
OsI_30915	0.068306	0.932803	1	-0.257798	0.702142	0.861545	-0.31104	0.759153	0.873833	-2.32193	0.00129601	0.00283821	Os09g0329200; UDP-glucuronosyl/UDP-glucosyltransferase family protein.
OsI_31326	0.894661	0.00345105	0.023742	0.265673	0.350678	0.543408	0.983126	0.0026071	0.00683256	1.63653	2.07196e-10	9.28675e-10	Os09g0408800
OsI_09716	-0.306454	0.0107476	0.0583346	-0.624113	2.34204e-07	2.16662e-06	-0.873833	5.35108e-13	4.69986e-12	-1.03548	2.13707e-15	1.36292e-14	kinesin-II 85 kDa subunit-like; K10406 kinesin family member C2/C3
OsI_02081	1.80323	0.0526657	0.190669	1.48027	0.0835591	0.184001	1.69153	0.0646222	0.119228	3.25096	1.46793e-06	4.6171e-06	Os01g0500400
OsI_26470	-0.146413	0.279133	0.566608	-0.591338	1.7888e-06	1.4289e-05	-0.920608	1.64672e-12	1.38684e-11	-1.34491	7.8712e-20	6.65748e-19	Os07g0560300; Armadillo-like helical domain containing protein.
OsI_12016	-1.04377	0.238425	0.515767	-1.05063	0.218089	0.387705	0.478302	0.533965	0.674854	-4.12102	0.00162042	0.00349521	Os10g0368300 [Oryza sativa Japonica Group]
OsI_31266	0.0606901	0.769935	0.953693	-0.16567	0.36025	0.55425	-0.610563	0.00231256	0.00612436	-1.13727	1.02991e-08	3.98501e-08	Os09g0394700; Similar to Lysophospholipase-like protein.
OsI_16364	-0.299922	0.00926776	0.0518624	-0.530623	2.66971e-07	2.44767e-06	-0.943242	1.25227e-15	1.37701e-14	-1.19726	5.5197e-26	6.4744e-25	Os04g0483600; Kelch-type beta propeller domain containing protein.
OsI_26485	-0.0643026	0.534035	0.805363	0.442054	4.90037e-06	3.64837e-05	0.991679	1.86208e-24	3.72452e-23	1.3431	2.43889e-43	5.88436e-42	B3 domain-containing protein Os07g0563300-like
OsI_05240	-0.0284518	0.938654	1	-0.515076	0.0561212	0.134149	-0.722173	0.035801	0.0712287	-2.13399	8.69147e-09	3.38073e-08	Os01g0954000; NADPH-dependent FMN reductase family protein.
OsI_36207	0.036304	1	1	-0.526576	0.18053	0.334962	0.494274	0.339018	0.474168	1.82714	5.89128e-07	1.93176e-06	Os11g0502700; Glycosyl transferase, family 31 domain containing protein.
OsI_04105	0.0325254	0.798891	0.970617	-0.481588	5.86229e-05	0.000349331	-0.797606	2.86356e-08	1.56376e-07	-1.817	1.93135e-32	3.03858e-31	Os01g0802100; Similar to 4-diphosphocytidyl-2-C-methyl-D-erythritol kinase, chloroplast precursor (EC 2.7.1.148) (CMK) (4-(cytidine-5'-diphospho)-2-C-methyl- D-erythritol kinase) (CDPMEK).; K00919 4-diphosphocytidyl-2-C-methyl-D-erythritol kinase [EC:2.7.1.148]
OsI_26787	1.3206	0.120788	0.335685	0.69788	0.474325	0.675865	1.29644	0.14861	0.242104	2.8045	7.59596e-05	0.000196677	Os07g0604500 [Oryza sativa Japonica Group]
OsI_34238	-0.682983	0.00533832	0.0338177	0.0550981	0.821583	0.956669	-0.726061	0.0105374	0.024011	-1.63078	8.16635e-07	2.6364e-06	Os10g0504650; Similar to nonspecific lipid-transfer protein.
OsI_06142	0	1	1	5.05889	1	1	6.86625	0.291549	0.420924	9.17159	0.00212807	0.00451649	Os02g0185900; Hypothetical conserved gene.
OsI_03742	0.314625	0.00208826	0.0157572	0.0881167	0.37863	0.574856	-0.348156	0.000338762	0.00104349	-1.10453	2.47411e-28	3.22218e-27	Os01g0750300, BC7, CELLULOSE_SYNTHASE_A4, CESA4, BRITTLE_CULM_7; Similar to Cellulose synthase (Fragment).; K10999 cellulose synthase A [EC:2.4.1.12]
OsI_18055	-0.209652	0.107996	0.311878	-0.395255	0.00158919	0.00652249	-0.84255	3.42761e-10	2.32004e-09	-1.21848	7.00748e-19	5.61088e-18	Os04g0692600; Staygreen protein domain containing protein.
OsI_00123	0.151504	0.822112	0.984284	-1.04564	0.0397778	0.101777	-0.516714	0.271293	0.398534	-1.73198	0.00465344	0.00932407	Os01g0113700; Similar to Receptor-like kinase.
OsI_12404	-0.244333	0.0627076	0.21557	-0.409199	0.00215758	0.00853109	-0.738626	1.04725e-08	6.04332e-08	-1.08769	2.67268e-14	1.58036e-13	Os03g0586600; Similar to DNA-DIRECTED RNA POLYMERASES I, II, AND III 15 KD POLYPEPTIDE(RPABC6).; K03014 DNA-directed RNA polymerases I, II, and III subunit RPABC2
OsI_24140	0.633784	0.000124246	0.00149271	0.573499	0.000299236	0.0014939	0.809743	9.71065e-09	5.6269e-08	1.22216	4.41898e-15	2.7624e-14	Os06g0675200
OsI_12656	7.40939	0.352237	0.644601	7.56986	0.174787	0.32667	7.75933	0.148613	0.242104	9.37359	0.0098426	0.0186946	extensin-like
OsI_14634	-0.736966	0.592103	0.83674	-0.862496	0.534567	0.728339	-0.736966	0.399261	0.539329	-2.73697	0.0246467	0.0434436	ARF guanine-nucleotide exchange factor GNL2-like; K18443 golgi-specific brefeldin A-resistance guanine nucleotide exchange factor 1
OsI_15307	-1.44057	0.184846	0.439177	-1.24793	0.280569	0.4686	-1.66297	0.115796	0.196672	-3.02554	0.0238118	0.0421059	Os04g0304400, MADS25, MADS_BOX_GENE_25; Similar to MADS-box protein AGL16-II.
OsI_24863	-0.0221184	0.92244	1	-0.500108	0.0361686	0.0942429	-0.376836	0.119143	0.201256	-2.18678	1.14069e-18	9.02368e-18	Os07g0142700; Transferase family protein.
OsI_23203	0.103145	0.817053	0.981317	0.583958	0.109085	0.227098	0.155463	0.769513	0.88255	-1.62776	0.00098168	0.00219459	Os06g0525200; Similar to avr9/Cf-9 rapidly elicited protein 194.
OsI_35446	-0.441476	0.0907399	0.277059	-0.311352	0.17654	0.329026	-0.851615	0.000836077	0.00239929	-1.43413	2.48381e-07	8.46948e-07	Os11g0198200
OsI_20886	0.0291731	0.852625	1	-0.0234077	0.866169	0.989714	0.443226	0.00284576	0.00738681	1.06269	9.94188e-18	7.43142e-17	Os05g0550800; Serine/threonine protein kinase domain containing protein.
OsI_15675	-0.0159478	0.939282	1	-0.218527	0.188543	0.346239	-0.743779	3.12671e-05	0.0001144	-1.80481	1.16368e-19	9.75176e-19	probable metal-nicotianamine transporter YSL5-like
OsI_38578	-0.108966	0.37584	0.668729	-0.227533	0.0455248	0.113519	-0.72434	1.94727e-09	1.2192e-08	-1.01428	1.8483e-16	1.26734e-15	Os12g0533700; Phenylalanyl-tRNA synthetase, class IIc, mitochondrial domain containing protein.; K01889 phenylalanyl-tRNA synthetase alpha chain [EC:6.1.1.20]
OsI_24697	0.041307	0.957381	1	-0.0302463	1	1	-0.413043	0.323875	0.45665	-1.37373	0.000916503	0.00205796	Os07g0119000; Similar to MAP3K gamma protein kinase (Fragment).
OsI_15965	0.0134525	0.935421	1	-0.318005	0.00800218	0.0263328	-0.778416	3.45763e-08	1.86661e-07	-1.14469	7.20252e-16	4.7613e-15	Os04g0434300; MiaB-like tRNA modifying enzyme, archaeal-type domain containing protein.; K15865 threonylcarbamoyladenosine tRNA methylthiotransferase CDKAL1 [EC:2.8.4.5]
OsI_14065	-0.0322066	0.892735	1	-0.0656694	0.712319	0.870163	-0.474125	0.00977873	0.022479	-1.11332	1.04845e-08	4.05318e-08	Os03g0816500
OsI_25991	-0.0602809	0.85159	1	-0.593576	0.0241982	0.0674123	-0.423171	0.100802	0.174819	-1.03477	0.000444979	0.00104318	Os07g0479600
OsI_29924	0.220177	0.142023	0.372661	-0.385964	0.00597936	0.0206546	-0.900391	2.1174e-10	1.46647e-09	-1.82888	2.94443e-31	4.41464e-30	Os08g0521000
OsI_33502	0.138828	1	1	-0.36257	1	1	-2.87447	0.102124	0.176804	-9.36632	0.0279253	0.0486048	Os10g0403800; Similar to DNA binding protein.
OsI_11143	-0.0776624	0.517815	0.799546	-0.273892	0.0119809	0.0372622	-0.635421	1.02441e-06	4.627e-06	-1.18094	1.22475e-19	1.02497e-18	Os03g0295800; Gamma interferon inducible lysosomal thiol reductase GILT family protein.; K08059 interferon, gamma-inducible protein 30
OsI_04057	-0.496104	0.128647	0.348094	-0.263435	0.203898	0.367759	-0.453973	0.0229308	0.0479935	-1.62733	5.37297e-13	2.91871e-12	Os01g0795000; Subtilase.
OsI_12287	0.783189	0.0739146	0.24088	0.188445	0.698114	0.857815	0.983126	0.0178773	0.0385136	1.83112	4.3652e-05	0.000116286	Os03g0565900
OsI_26225	-0.1866	0.280925	0.568794	-0.499498	0.000527651	0.00248319	-0.942127	2.16165e-08	1.19619e-07	-1.09515	4.38374e-12	2.23309e-11	Os07g0520600
OsI_14334	0.623051	0.241469	0.52021	-0.607131	0.236891	0.412273	-0.941014	0.129518	0.215966	-1.69813	0.00256208	0.00536544	Os03g0849900; Nucleotide-diphospho-sugar transferase domain containing protein.
OsI_27288	-0.239018	0.0682702	0.228261	-0.707665	6.23886e-06	4.54915e-05	-0.908946	1.44225e-11	1.11979e-10	-1.73428	1.00867e-23	1.05509e-22	probable indole-3-acetic acid-amido synthetase GH3.11-like; K14487 auxin responsive GH3 gene family
OsI_35514	-0.180909	0.499849	0.785178	-0.453133	0.0719508	0.163553	-0.786049	0.00147365	0.00404964	-1.39886	1.58712e-07	5.52399e-07	uncharacterized LOC102721683; K17302 coatomer, subunit beta'
OsI_34621	-0.17184	0.434646	0.727399	-0.214125	0.284816	0.473764	-0.731872	0.00085258	0.00244186	-1.18628	1.10168e-07	3.8912e-07	Os10g0558600
OsI_06771	1.0984	0.0109831	0.0593111	0.0744248	0.930606	1	0.31853	0.51222	0.657443	-1.38702	0.00888382	0.0169988	serine/threonine-protein kinase AGC1-5-like
OsI_31697	0.3026	0.151358	0.38893	0.0800963	0.677445	0.841352	-0.195644	0.325603	0.458814	-1.18552	7.21675e-09	2.82523e-08	Os09g0467200, TAU_GLUTATHIONE_S-TRANSFERASE_17, GSTU17; Similar to Glutathione S-transferase GST 23 (EC 2.5.1.18) (Fragment).; K00799 glutathione S-transferase [EC:2.5.1.18]
OsI_04885	-0.143864	0.503726	0.788272	-0.299412	0.124607	0.251832	-0.823892	0.00044117	0.00133	-2.00887	1.03563e-18	8.2157e-18	Os01g0912700; Similar to T23K8.14 protein.
OsI_35495	-0.597646	0.154985	0.394723	-0.706767	0.0738318	0.166867	-0.738018	0.0869787	0.154153	-1.91719	7.82216e-05	0.000202196	Os11g0209600; Cyclin-like F-box domain containing protein.
OsI_04822	0.0857299	0.876354	1	-1.10918	0.0301182	0.0807471	-0.422065	0.282229	0.411607	-2.61471	1.55075e-06	4.86079e-06	DELLA protein RGL1-like
OsI_27126	0.144624	0.764634	0.950201	-0.563048	0.207785	0.373377	-0.88226	0.0895829	0.158048	-1.62982	0.0016448	0.00354409	probable receptor-like protein kinase At5g39030-like
OsI_27155	-0.245248	0.0570891	0.201811	-0.440301	0.000151937	0.000821127	-0.989905	5.94139e-15	6.194e-14	-1.10231	6.24256e-17	4.42458e-16	Os07g0655400
OsI_02892	0.143604	0.496008	0.781751	-0.199732	0.248644	0.428055	-0.931848	1.17895e-06	5.27462e-06	-1.16945	2.90928e-08	1.08183e-07	chitinase domain-containing protein 1-like; K17525 chitinase domain-containing protein 1
OsI_01697	-0.274304	0.478739	0.765533	-0.465174	0.236473	0.411688	-0.00872201	0.972372	1	1.358	2.43935e-05	6.69669e-05	Os01g0329800; YT521-B-like protein family protein.
OsI_39246	-0.579459	0.162265	0.405609	-0.739307	0.0591786	0.139817	-0.885371	0.0359952	0.0715734	-1.05622	0.0152214	0.0279531	Os12g0633900
OsI_31498	-0.289507	1	1	0.818553	0.412896	0.612203	1.54956	0.116969	0.198203	2.7145	3.11216e-05	8.43961e-05	Os09g0435700; Hypothetical conserved gene.
OsI_13646	0.108782	0.331013	0.62244	0.361532	0.000571149	0.00265943	0.824145	9.94343e-15	1.01492e-13	1.02756	1.22287e-23	1.27184e-22	Os03g0764300; Serine/threonine protein kinase domain containing protein.
OsI_31783	0.448531	0.00428213	0.0282763	0.416429	0.00308469	0.0116577	0.489224	0.000430129	0.00129991	1.22053	5.18403e-22	4.95817e-21	Os09g0480400; Similar to Glycosyltransferase QUASIMODO1 (EC 2.4.1.-).
OsI_32424	-0.0761206	0.738499	0.93373	-0.582846	0.0054895	0.0191669	0.238344	0.229304	0.347073	1.3308	1.08763e-16	7.57435e-16	Os09g0565700; Prephenate dehydratase domain containing protein.; K05359 arogenate/prephenate dehydratase [EC:4.2.1.91 4.2.1.51]
OsI_04001	0.138457	0.279095	0.566568	0.189796	0.0886369	0.192483	0.512669	1.1497e-05	4.48878e-05	1.0476	2.11514e-18	1.6521e-17	Os01g0783500; Rossmann-like alpha/beta/alpha sandwich fold domain containing protein.
XLOC_020406	7.09452	0.159904	0.401486	5.05889	1	1	7.78136	0.0822659	0.147004	9.22882	0.000149289	0.000372603	-
XLOC_036012	-0.293359	0.473446	0.760714	-1.01159	0.0350591	0.0918808	-0.662004	0.160471	0.257934	-1.8365	0.00482468	0.00964843	-
OsI_18428	0.135551	0.38779	0.681789	-0.0764675	0.599045	0.775202	-0.422864	0.0101803	0.0232992	-1.19991	1.75299e-11	8.5429e-11	LEC14B protein-like; K11801 WD repeat-containing protein 23
OsI_34045	-0.380905	0.0749837	0.243031	-0.413899	0.02878	0.077858	-0.7856	0.00035227	0.0010825	-1.05454	1.32655e-06	4.19352e-06	Os10g0479200
OsI_09585	-0.273736	0.296155	0.586986	-0.261702	0.270303	0.456207	-0.617819	0.0165552	0.0358894	-1.27374	3.29099e-06	9.93304e-06	Os02g0833600; Similar to Basic leucine zipper transcription factor (Fragment).
OsI_37390	4.05889	1	1	4.05889	1	1	5.32193	0.549472	0.687048	7.43741	0.0157565	0.0288604	Os12g0134700; Transferase family protein.
OsI_24747	0.21219	0.686126	0.900625	0.249911	0.703367	0.862582	-1.07229	0.0602276	0.112314	-2.02882	0.000686444	0.00156778	Os07g0125201; Allergen V5/Tpx-1 related family protein.
OsI_13974	0.763442	2.04656e-06	4.11447e-05	0.348886	0.0143263	0.0433649	0.0568821	0.755537	0.870551	-1.18781	2.41194e-08	9.03193e-08	Os03g0805700
OsI_23971	0.270089	0.750314	0.941144	-0.0799683	1	1	-0.117836	1	1	1.62907	0.00789863	0.0152353	Os06g0657500; K09285 AP2-like factor, ANT lineage
XLOC_037743	-0.395331	0.00569479	0.0356203	-0.30959	0.0108494	0.0342484	-0.77427	1.40802e-09	8.94328e-09	-1.14433	4.75347e-18	3.63575e-17	-
OsI_16525	-0.141287	0.233264	0.508194	-0.264915	0.0268168	0.0733987	-0.655377	3.60935e-08	1.94437e-07	-1.30801	5.6994e-22	5.43764e-21	Os04g0501700; Spc97/Spc98 family protein.; K16569 gamma-tubulin complex component 2
OsI_35870	0.174632	0.623251	0.859111	-0.486063	0.173596	0.325113	-0.378724	0.312343	0.442952	-1.346	0.000470238	0.00109732	Os11g0297900; Similar to Txnl4b protein.
OsI_34146	-0.431716	0.4406	0.732783	-0.0474094	0.951049	1	-0.154077	0.840481	0.9441	1.81709	7.66712e-05	0.000198387	Os10g0492600, TONOPLAST_INTRINSIC_PROTEIN_3;1, TIP3;1; Similar to Tonoplast membrane integral protein ZmTIP3-1.; K09873 aquaporin TIP
XLOC_013890	-0.37455	0.226776	0.498927	-0.240249	0.395817	0.594413	-0.940689	0.00246181	0.00648497	-1.30842	5.84334e-05	0.000153391	-
OsI_36551	-0.108848	0.609592	0.848422	-0.658419	0.000941567	0.00412873	-0.649126	0.000937893	0.00266854	-1.13131	5.79621e-07	1.9022e-06	structural maintenance of chromosomes protein 5
OsI_09663	6.54432	0.558391	0.813989	7.96578	0.115558	0.23731	6.38082	0.55461	0.687048	8.80305	0.0192813	0.0347163	phosphoglucan phosphatase DSP4, chloroplastic-like
OsI_08368	-0.211156	0.297719	0.588899	-0.483476	0.00849905	0.0277766	-0.885371	7.76495e-05	0.000266789	-1.3427	2.00426e-10	9.00156e-10	Os02g0662200; YbaK/aminoacyl-tRNA synthetase associated region domain containing protein.
OsI_14226	0.142488	0.307377	0.595438	-0.297736	0.0378481	0.0976847	-0.350122	0.00728254	0.0172707	-1.19297	2.56296e-15	1.62749e-14	Os03g0836900; K14664 IAA-amino acid hydrolase [EC:3.5.1.-]
OsI_14349	-0.153508	0.181496	0.434138	-0.507025	3.1793e-06	2.43961e-05	-0.950962	1.09952e-17	1.41756e-16	-1.06226	3.88119e-20	3.34119e-19	Os03g0851100; Similar to Translational elongation factor EF-TuM.; K02358 elongation factor Tu
OsI_05801	1.8111	0.0280257	0.121045	1.08283	0.0929954	0.200043	0.306103	0.815447	0.922592	1.64071	0.0082585	0.0158769	Os02g0140800
OsI_20913	-0.268807	0.0578023	0.203544	-0.369728	0.00411312	0.0149751	-0.900577	6.07151e-11	4.42551e-10	-1.04955	3.68054e-14	2.15811e-13	Os05g0554500
XLOC_031810	-0.922321	0.17746	0.428381	-1.29155	0.0574793	0.136811	-0.910733	0.213498	0.326544	-2.41709	0.00342991	0.00702634	-
OsI_04783	-0.169942	0.265925	0.550746	-0.197994	0.127042	0.255796	-0.550773	5.95937e-05	0.000208792	-1.05807	4.14524e-13	2.27092e-12	Os01g0897200; Similar to Ribonuclease 2 precursor (EC 3.1.27.1).; K01166 ribonuclease T2 [EC:3.1.27.1]
OsI_08569	-0.0610352	0.797214	0.969531	-0.303372	0.0950047	0.203364	-0.910397	3.19573e-06	1.35275e-05	-1.86717	7.53477e-18	5.68295e-17	Os02g0697400; Similar to 4-coumarate--CoA ligase 1 (EC 6.2.1.12) (4CL 1) (4-coumaroyl-CoA synthase 1) (Clone 4CL14) (Fragment).; K01904 4-coumarate--CoA ligase [EC:6.2.1.12]
OsI_00226	-0.115954	0.652664	0.881935	-0.299165	0.161558	0.308269	-0.685634	1.16282e-05	4.53596e-05	-1.04125	4.38526e-13	2.39817e-12	Os01g0127600; Similar to Bowman-Birk type proteinase inhibitor D-II precursor (IV).
OsI_05465	-0.339882	0.0272936	0.118642	-0.573943	0.000120919	0.000667557	-0.899557	7.31965e-09	4.30149e-08	-1.09336	9.06461e-11	4.18536e-10	Os02g0102600; Ankyrin repeat containing protein.
OsI_11606	-0.173643	0.257596	0.539799	-0.358743	0.0185378	0.053882	-0.896271	9.03578e-09	5.24875e-08	-1.79139	1.75702e-19	1.45428e-18	Os03g0355900
OsI_05921	0.336691	0.753207	0.943165	0.394279	0.641202	0.813643	1.33342	0.0862558	0.153049	2.44209	7.56968e-05	0.00019603	Os02g0158000
OsI_04116	-0.792767	0.256591	0.538319	-1.27009	0.0577349	0.137209	-0.17433	0.813839	0.921417	1.90611	1.20676e-06	3.82754e-06	cytochrome P450 94A1-like
OsI_05196	-0.323336	0.0793643	0.252594	-0.397442	0.00179365	0.00724951	-0.521987	0.000585424	0.00172876	-1.35147	2.66616e-20	2.32432e-19	Os01g0949500; Similar to Calmodulin (CaM).; K13448 calcium-binding protein CML
OsI_24635	0	1	1	0	1	1	0	1	1	11.6257	0.000893188	0.0020075	Os07g0110600
OsI_27449	0.0074542	0.964514	1	-0.191178	0.112051	0.231877	-0.503097	0.00011643	0.000387548	-1.29432	5.85134e-20	4.97629e-19	Os07g0694300; Similar to Peroxidase.; K00430 peroxidase [EC:1.11.1.7]
OsI_25378	0.40404	0.205104	0.46776	0.795368	0.00245819	0.00958304	0.493916	0.153423	0.248425	1.22289	3.92684e-05	0.000105362	Os07g0216700; Bifunctional trypsin/alpha-amylase inhibitor domain containing protein.
OsI_21875	-0.110388	0.430269	0.7227	-0.258668	0.04389	0.110291	-0.650453	1.40087e-06	6.20602e-06	-1.34554	2.96321e-18	2.29195e-17	Os06g0174400; Similar to Vesicle-associated membrane protein 712 (AtVAMP712).; K08515 vesicle-associated membrane protein 7
OsI_02619	-0.408234	0.0104845	0.0572872	-0.507034	0.000129336	0.000709448	-0.849409	1.03159e-08	5.95969e-08	-1.0925	1.00099e-11	4.97218e-11	Os01g0587300; Similar to C2 domain-containing protein.
OsI_27488	-0.120221	0.443016	0.73438	-0.374146	0.0141069	0.0427682	-0.393895	0.00887654	0.0206211	-1.22049	2.84091e-13	1.57308e-12	serine/threonine-protein kinase HT1-like
OsI_21391	-0.0169544	0.910399	1	-0.378345	0.00688058	0.0232179	-0.639851	1.49064e-05	5.71605e-05	-1.25327	2.58905e-16	1.75966e-15	Os06g0116600; Proteinase inhibitor, propeptide domain containing protein.
OsI_14165	0.139485	0.669001	0.889068	0.125271	0.657138	0.827972	-0.854868	0.00557258	0.0135695	-2.02198	6.64245e-08	2.39629e-07	Os03g0828800; Serine/threonine protein kinase-related domain containing protein.
OsI_26817	-0.355104	0.0610009	0.211544	-0.723624	3.91273e-05	0.000241819	-0.997565	1.33891e-07	6.76789e-07	-1.76099	2.87159e-17	2.07915e-16	Os07g0608200; Similar to CCAAT-binding transcription factor subunit B (CBF-B) (NF-Y protein chain A) (NF-YA) (CAAT-box DNA binding protein subunit A). Splice isoform Short.; K08064 nuclear transcription factor Y, alpha
OsI_26513	-0.269507	0.182492	0.435582	-0.537069	0.00167597	0.00682859	-0.613896	0.000310937	0.000964358	-1.38039	1.39644e-12	7.37466e-12	uncharacterized LOC101782315
OsI_30167	1.41504	0.700915	0.909618	1.5025	0.659237	0.827972	0.152003	1	1	3.97982	0.00434713	0.00875854	Os08g0550000
OsI_21891	-0.0996058	0.349722	0.644142	-0.271886	0.00694341	0.0234094	-0.757517	5.09533e-14	4.86766e-13	-1.03225	4.68598e-24	4.98768e-23	Os06g0178900; Vacuolar H+-pyrophosphatase (EC 3.6.1.1) (Ovp2).; K01507 inorganic pyrophosphatase [EC:3.6.1.1]
OsI_25599	-0.268118	0.543052	0.812088	-0.667958	0.0798303	0.177736	-0.85199	0.0337749	0.067693	-2.3605	9.61693e-07	3.08218e-06	Os11g0195800
OsI_08809	0.14439	0.578867	0.825818	-0.433231	0.0718574	0.163376	-0.776833	0.00191709	0.00516792	-1.00543	0.00027213	0.000657289	Os02g0730900; Pentatricopeptide repeat domain containing protein.
OsI_00139	0.424703	0.106048	0.308629	-0.507402	0.0671485	0.154612	-0.864022	0.00228326	0.00605627	-1.29698	3.70583e-05	9.96739e-05	Os01g0115900; Similar to Receptor-like protein kinase.
OsI_25142	-0.157418	0.156077	0.396224	-0.558703	1.11296e-07	1.08401e-06	-0.804604	2.50035e-13	2.25936e-12	-1.11904	1.80392e-20	1.58921e-19	Os07g0182900, METHYLTRANSFERASE_1B, MET1B; Similar to Cytosine-5 DNA methyltransferase MET1 (Fragment).; K00558 DNA (cytosine-5)-methyltransferase 1 [EC:2.1.1.37]
OsI_21996	0.172496	0.13424	0.358017	0.46336	3.63182e-05	0.000225864	0.666617	9.71425e-09	5.6269e-08	1.08009	2.09113e-24	2.26236e-23	Os06g0193400; Similar to Helix-loop-helix protein homolog.
OsI_26871	0.0884739	0.48493	0.771187	-0.248026	0.0368918	0.0956897	-0.524805	3.591e-06	1.51215e-05	-1.12387	3.59234e-22	3.46583e-21	Os07g0616500; Similar to (S)-2-hydroxy-acid oxidase, peroxisomal (EC 1.1.3.15) (Glycolate oxidase) (GOX) (Short chain alpha-hydroxy acid oxidase).; K11517 (S)-2-hydroxy-acid oxidase [EC:1.1.3.15]
OsI_33501	0.26628	0.120637	0.335396	-0.183128	0.261134	0.444737	-0.745929	2.19501e-05	8.1935e-05	-1.17682	1.01817e-10	4.68855e-10	Os10g0403700; Similar to oxidoreductase.
OsI_16267	0.265357	0.00952427	0.0530111	0.387822	5.21254e-05	0.000313894	0.594647	8.26466e-08	4.27971e-07	1.35939	1.37477e-31	2.08243e-30	Os04g0471400; Similar to H0418A01.7 protein.
OsI_09437	0.0630109	0.659944	0.885622	0.0845986	0.422698	0.622985	-0.110662	0.302876	0.431939	-1.08549	2.52667e-16	1.71952e-15	Os02g0816300; Armadillo-type fold domain containing protein.; K16578 CLIP-associating protein 1/2
OsI_26525	0.177342	0.415409	0.709202	0.58898	0.000575688	0.00267692	0.984004	4.48613e-09	2.70197e-08	1.48425	1.26569e-21	1.18598e-20	Os07g0568100, SYMBIOSIS_LEU-RICH_REPEAT_RECEPTOR_KINASE, SYMRK; LRR protein kinase, Common symbiosis signaling (SYM) pathway
OsI_01916	-0.446909	0.0921035	0.279926	-0.590458	0.0360267	0.0939686	-0.905567	0.00191248	0.00515729	-1.20186	5.00804e-05	0.000132521	hydroxyethylthiazole kinase; K00878 hydroxyethylthiazole kinase [EC:2.7.1.50]
OsI_01230	-0.473172	0.528152	0.805363	-0.0206595	1	1	-0.497098	0.384418	0.522991	-2.06289	0.00257769	0.00539498	Os08g0543200
OsI_25014	0.279026	0.205164	0.467789	0.410398	0.0339713	0.0894745	0.397745	0.0799217	0.143492	1.04419	1.09011e-08	4.21002e-08	Os07g0164800
OsI_07352	0.564785	0.727868	0.927135	1.16993	0.172442	0.323584	0.488286	0.825804	0.931702	1.72489	0.0155998	0.0285954	Os02g0506600; Heat shock protein DnaJ, cysteine-rich domain domain containing protein.
OsI_03288	-0.204792	0.21154	0.477662	-0.236211	0.168296	0.317489	-0.605194	1.51522e-05	5.80232e-05	-1.63211	5.12937e-24	5.4465e-23	Os01g0682500; Similar to Protein Kinase C630.09c.; K15918 D-glycerate 3-kinase [EC:2.7.1.31]
OsI_39040	-0.060281	0.592176	0.83675	-0.372249	0.00032394	0.00160681	-0.881422	1.4422e-15	1.57738e-14	-1.15517	9.08074e-25	1.00134e-23	Os12g0607100; Similar to Heterochromatin protein (Fragment).; K03242 translation initiation factor 2 subunit 3
OsI_24403	0.222788	0.366519	0.658557	-0.462897	0.0440636	0.110628	-0.674937	0.00639595	0.0153674	-1.23724	5.9771e-06	1.75439e-05	Os06g0707100; Multi antimicrobial extrusion protein MatE family protein.; K03327 multidrug resistance protein, MATE family
OsI_17143	-0.776252	0.011499	0.0613898	0.309057	0.187641	0.345159	0.887461	7.21387e-05	0.000249501	1.63032	1.57217e-15	1.01226e-14	Os04g0585700
OsI_27218	0.0440328	0.91287	1	-0.172349	0.4689	0.670654	-0.0270795	0.948133	1	-1.00897	0.000387519	0.000916318	uncharacterized LOC102720540; K03834 tyrosine-specific transport protein
OsI_16346	-0.219027	0.532467	0.805363	0.028444	0.915591	1	-0.297924	0.297132	0.425227	-1.01497	0.0011315	0.00250365	protein-L-isoaspartate O-methyltransferase-like; K00573 protein-L-isoaspartate(D-aspartate) O-methyltransferase [EC:2.1.1.77]
OsI_23562	-0.0701887	0.592548	0.83701	-0.227098	0.0597277	0.140833	-0.707516	3.60989e-08	1.94437e-07	-1.07771	5.93103e-16	3.94862e-15	Os06g0593100; Similar to UDP-galactose/UDP-glucose transporter.; K15275 solute carrier family 35 (UDP-galactose transporter), member B1
OsI_31164	0.0817182	0.475158	0.76177	-0.399296	0.000104026	0.000583547	-0.843506	2.31224e-14	2.28348e-13	-1.27876	4.12994e-31	6.14445e-30	Os09g0378300; Similar to Leucyl-tRNA synthetase, cytoplasmic (EC 6.1.1.4) (Leucine--tRNA ligase) (LeuRS).; K01869 leucyl-tRNA synthetase [EC:6.1.1.4]
OsI_09455	0.121596	0.41384	0.707253	-0.0823344	0.520673	0.721209	-0.653895	1.29614e-06	5.76787e-06	-1.18051	4.52662e-15	2.82569e-14	Os02g0817900; Cytochrome P450 family protein.; K15747 beta-ring hydroxylase [EC:1.14.-.-]
OsI_36304	-0.432959	0.753496	0.943192	-0.169925	1	1	-0.111031	1	1	-2.75489	0.00931007	0.0177505	probable disease resistance RPP8-like protein 4-like
OsI_09935	1	0.147232	0.381936	0.652077	0.315625	0.505848	1.30812	0.0910232	0.160341	1.69515	0.00186381	0.00398518	Os03g0138600
OsI_29754	-0.349897	0.048086	0.179145	-0.707819	6.12679e-05	0.000363825	-0.972373	5.29454e-09	3.1573e-08	-1.58884	5.14844e-15	3.199e-14	Os08g0499100; ATPase, AAA+ type, core domain containing protein.
OsI_15494	-0.533824	0.153509	0.392258	-0.693022	0.0425572	0.107521	-0.611228	0.0667462	0.122573	-1.03006	0.00516432	0.0102705	Os04g0358000
OsI_02026	0.146806	0.618	0.855178	0.417794	0.073757	0.166747	0.176606	0.559789	0.690532	-1.35939	1.08071e-06	3.44258e-06	Os01g0382400; Similar to Pathogenesis-related protein PRB1-2 precursor.
OsI_33485	-0.014321	0.897057	1	-0.25257	0.0119354	0.0371508	-0.756315	9.18665e-12	7.26865e-11	-1.42572	1.78678e-37	3.40943e-36	Os10g0400900
OsI_15720	-0.600059	0.0362192	0.146314	-0.841423	0.00133275	0.00558617	-0.82531	0.00167006	0.00454749	-1.04761	0.000996451	0.0022252	Os04g0397700; Similar to DNA binding.; K11511 centromere protein S
OsI_10049	0.400069	0.000399479	0.00406698	0.443441	4.28036e-05	0.000263008	0.866272	3.80688e-14	3.6849e-13	1.57262	1.74325e-43	4.22243e-42	Os03g0151800; Similar to Cell division control protein 48 homolog A (AtCDC48a).; K13525 transitional endoplasmic reticulum ATPase
OsI_07537	0.00354165	0.982102	1	-0.351132	0.000667642	0.00304967	-0.810325	6.14445e-13	5.35839e-12	-1.11713	2.19712e-23	2.25329e-22	Os02g0534800; Similar to 40S ribosomal protein S14 (Clone MCH2).; K02955 small subunit ribosomal protein S14e
OsI_03733	7.86625	0.0345315	0.141317	7.22882	0.111706	0.231271	7.98489	0.0370527	0.0733521	10.1293	1.98491e-07	6.83688e-07	Os01g0749000
OsI_00165	0.324699	0.0922657	0.280264	-0.211148	0.251011	0.431262	-0.62519	0.00167089	0.00454935	-1.71446	1.95688e-14	1.16872e-13	Os01g0120400; Alanyl-tRNA synthetase, class IIc family protein.
OsI_07148	0.432678	0.00568943	0.0355988	0.626906	1.83819e-05	0.000121747	0.892165	4.60936e-10	3.08391e-09	1.57008	2.7978e-27	3.47127e-26	Os02g0465900; ChaC-like protein family protein.
OsI_23564	-0.0201115	0.908692	1	-0.0990206	0.431619	0.632394	-0.741411	1.32419e-05	5.11413e-05	-1.29472	5.91569e-11	2.77282e-10	aldehyde dehydrogenase family 2 member C4-like; K12355 coniferyl-aldehyde dehydrogenase [EC:1.2.1.68]
OsI_37563	-0.0836579	0.706314	0.912997	-0.629248	0.00437844	0.0157946	-0.818175	9.24319e-05	0.000313442	-1.34365	1.70068e-07	5.89727e-07	Os12g0161700
OsI_07601	1	0.595965	0.839675	-5.1964	0.337174	0.530992	2.39855	0.0318656	0.0642646	2.73039	0.0146771	0.0270273	Os11g0636200
OsI_04765	-0.231068	0.118789	0.331548	-0.11427	0.429425	0.630124	-0.79872	6.62633e-08	3.46697e-07	-1.80281	1.67695e-28	2.20347e-27	Os01g0894700; Trigger factor, ribosome-binding, bacterial domain containing protein.
OsI_12194	-0.0382776	0.71927	0.921646	-0.562933	2.11302e-08	2.30619e-07	-0.538765	6.38687e-08	3.34681e-07	-1.0736	6.39543e-25	7.1055e-24	Os03g0438100, ALLENE_OXIDE_CYCLASE, AOC; Similar to Allene oxide cyclase precursor (EC 5.3.99.6) (Allene oxide cylase).; K10525 allene oxide cyclase [EC:5.3.99.6]
OsI_18949	0.82103	0.507817	0.791681	-0.125531	1	1	1.25298	0.186688	0.291859	2.65916	0.00034405	0.000819737	Os05g0225800; Similar to Szp protein.
OsI_20425	-0.0684369	0.707807	0.913945	0.200635	0.184346	0.340637	0.441276	0.00344072	0.00878714	1.11366	4.16671e-13	2.28188e-12	Os05g0490500
OsI_06094	-0.274175	0.293143	0.583486	-0.614549	0.0185092	0.0538142	-0.0280144	0.897091	0.992664	1.4277	1.4427e-14	8.68006e-14	uncharacterized LOC100191343; K07297 adiponectin receptor
OsI_16319	-0.122602	0.704588	0.911409	-0.398647	0.173129	0.324428	-0.215243	0.467451	0.611703	-1.02969	0.00161499	0.00348398	Os04g0297800; Similar to OSIGBa0105O19.3 protein.
OsI_04784	-0.30265	0.170348	0.418534	-0.423223	0.0322321	0.0856091	-0.721763	0.00123951	0.00345127	-1.48386	7.28165e-10	3.11347e-09	Os01g0897300; K01166 ribonuclease T2 [EC:3.1.27.1]
OsI_34554	-0.286839	0.115866	0.325744	-0.415474	0.000778146	0.0034897	-0.666867	8.35382e-07	3.81699e-06	-1.85692	8.67045e-38	1.67511e-36	Os10g0548000
OsI_39219	-0.237205	0.331324	0.622783	-0.645958	0.0041144	0.0149773	-0.917595	8.11839e-05	0.000277598	-1.03878	7.93323e-06	2.30233e-05	Os12g0630700; Similar to NONA protein.
OsI_25488	0.206451	1	1	1.07215	0.25495	0.436607	1.28445	0.208561	0.320189	1.94342	0.00847048	0.0162632	Os07g0242700; F-box domain, cyclin-like domain containing protein.
OsI_13526	-0.207867	0.314255	0.603563	-0.55411	0.00457659	0.0163946	-0.76293	0.000536253	0.00159289	-1.5025	4.15687e-11	1.96841e-10	Os03g0751000
OsI_19926	-0.189378	0.127981	0.347096	-0.24092	0.0618169	0.144883	-0.58129	2.40935e-07	1.17908e-06	-1.84503	4.3699e-46	1.18359e-44	Os05g0406100; Inosine/uridine-preferring nucleoside hydrolase domain containing protein.
OsI_04663	-0.00641747	0.987663	1	-0.268265	0.12304	0.249156	-0.646599	0.000469782	0.0014088	-1.00049	1.16886e-07	4.11683e-07	Os01g0880400
OsI_01177	-0.175204	0.136371	0.361968	-0.170063	0.109677	0.227977	-0.665483	3.204e-11	2.40499e-10	-1.82797	7.13104e-64	3.22e-62	Os01g0249200; Similar to Nectarin 1 precursor (EC 1.15.1.1) (Superoxide dismutase [Mn]).
OsI_25139	0.616266	9.30714e-05	0.0011706	0.683271	4.25881e-08	4.43279e-07	0.997977	8.66767e-14	8.14613e-13	1.12915	8.85692e-18	6.64452e-17	Os07g0182400; AUX/IAA protein family protein.; K14484 auxin-responsive protein IAA
OsI_36486	0.373589	0.288499	0.577686	-0.193707	0.47197	0.67382	-0.492875	0.0964464	0.168522	-1.27947	0.000262287	0.000634854	Os11g0558200; Similar to P-type R2R3 Myb protein (Fragment).; K09422 myb proto-oncogene protein, plant
OsI_28774	0.0403969	0.84419	0.996483	-0.123641	0.468931	0.670667	-0.736335	0.0010404	0.00293572	-1.05721	3.89519e-08	1.43363e-07	Os08g0322600; Similar to PGT-2.; K06125 4-hydroxybenzoate polyprenyltransferase [EC:2.5.1.39]
OsI_18758	-0.931069	1.41926e-12	9.41354e-11	-0.493158	2.85322e-05	0.000181401	-0.960806	2.10495e-11	1.60154e-10	-1.0986	2.38771e-19	1.96055e-18	Os05g0189300; Vegetative storage protein/acid phosphatase domain containing protein.
XLOC_003337	-0.217052	0.100244	0.296746	-0.306849	0.0205351	0.0587933	-0.720417	1.47201e-05	5.64742e-05	-1.46524	4.00362e-12	2.04688e-11	BAG95352.1 unnamed protein product [Oryza sativa Japonica Group]
OsI_03468	-0.688591	0.00450391	0.0294142	-0.617955	0.00523145	0.0183868	-0.913859	3.33569e-05	0.000121655	-2.67658	1.53229e-19	1.27372e-18	Os01g0710200; Amine oxidase domain containing protein.; K12259 spermine oxidase [EC:1.5.3.16 1.5.3.-]
OsI_26439	0.373865	0.379317	0.67236	0.141294	0.729813	0.884181	-0.37388	0.385628	0.524302	-1.14122	0.0205262	0.0367609	Os07g0554500; Similar to OSIGBa0107A02.1 protein.
OsI_32111	-0.096523	0.46625	0.753517	-0.423988	0.000263628	0.00133343	-0.826139	4.24034e-10	2.84756e-09	-1.06932	3.53092e-14	2.07082e-13	Os09g0526800; NC domain containing protein.
OsI_05597	-0.0566042	0.723814	0.92472	0.0776849	0.616199	0.790783	0.940075	1.08923e-09	6.99361e-09	1.20188	9.72233e-17	6.7989e-16	Os02g0118200; Similar to Protein kinase APK1B, chloroplast precursor (EC 2.7.1.-).
OsI_10864	-0.250322	0.0258053	0.113361	-0.261398	0.0148327	0.044617	-0.87613	7.74582e-13	6.69408e-12	-1.43073	4.93371e-30	6.97142e-29	Os03g0265400; Similar to 50S ribosomal protein L4, chloroplast precursor (R-protein L4).; K02926 large subunit ribosomal protein L4
OsI_34190	-0.127522	0.647462	0.878134	-0.324245	0.239728	0.416263	-0.462381	0.0912456	0.160714	-1.12844	0.000194994	0.000479325	Os10g0498000; Similar to Epoxide hydrolase.
XLOC_023275	-0.00376683	0.975102	1	-0.325695	0.171488	0.322383	-0.821532	0.00298853	0.00772088	-1.33516	2.114e-06	6.53554e-06	-
OsI_26858	-0.795642	0.512412	0.795886	-1.0973	0.404172	0.603279	-1.16601	0.31408	0.444944	-8.26053	0.0112894	0.0212198	Os07g0614400
OsI_10177	-0.277007	0.658365	0.884785	-0.0441226	1	1	-0.386355	0.409605	0.550493	-1.42084	0.0187478	0.0338502	Os03g0168600; Cytochrome P450 protein, Anther cutin biosynthesis and pollen exine formation
OsI_11395	-0.294574	0.171729	0.420996	-0.344873	0.0915745	0.197649	-0.851883	3.71451e-05	0.000134431	-1.39896	2.32374e-09	9.53132e-09	Os03g0326600; Nucleotide-binding, alpha-beta plait domain containing protein.; K13157 U11/U12 small nuclear ribonucleoprotein 65 kDa protein
OsI_16380	-0.0250309	0.833292	0.990473	0.53957	1.22719e-06	1.00936e-05	0.932635	6.0967e-18	7.98418e-17	1.4016	2.6315e-41	5.91104e-40	Os04g0485800; Cyclin-like F-box domain containing protein.
XLOC_031588	-0.22849	0.257901	0.540182	-0.603894	0.000476849	0.00227084	-0.878069	1.08065e-05	4.23694e-05	-1.36004	3.50102e-12	1.79765e-11	-
OsI_32376	-0.185414	0.526146	0.805363	-0.837883	0.00981092	0.031428	-0.497073	0.0652552	0.120151	-1.17719	9.01096e-05	0.000230995	Os09g0559400
OsI_05202	0.168119	0.52503	0.805049	-0.106104	0.686211	0.848541	-0.478412	0.07014	0.128025	-1.27086	5.65939e-06	1.66524e-05	Os01g0949900
OsI_28417	-0.390414	0.225593	0.497385	-0.153509	0.606548	0.782542	0.462507	0.0865344	0.153459	1.25539	2.98421e-07	1.00857e-06	Os08g0245800
OsI_24274	0.175087	0.780172	0.960509	-1.14684	0.0494071	0.121129	0.31259	0.549493	0.687048	1.13327	0.00711864	0.0138439	Os06g0692500; Hypothetical conserved gene.
OsI_32202	1.77002	0.0270178	0.117707	0.783963	0.294282	0.481397	0.72738	0.412539	0.553614	2.35031	1.80287e-05	5.02078e-05	Os09g0538900
OsI_05116	-0.891224	0.145369	0.378842	-0.940411	0.0605644	0.14249	-0.820451	0.122117	0.205534	-1.80518	0.00117437	0.00258998	Os01g0937500; Peptidase aspartic, catalytic domain containing protein.
XLOC_037796	-0.607158	0.0156423	0.0774776	-0.740335	0.00303336	0.0114778	-0.780758	0.00603871	0.0145901	-1.01106	3.87242e-05	0.000103956	-
OsI_21676	0.0423463	0.960839	1	0.0061261	1	1	-0.799701	0.0518899	0.0985969	-1.20409	0.0253682	0.0445755	Os06g0148700
XLOC_007308	0.0319092	0.916745	1	0.0498312	0.824479	0.959025	-0.245625	0.450431	0.593422	-1.5621	4.51292e-07	1.4971e-06	-
OsI_08785	0.217024	0.464549	0.751684	0.108803	0.711052	0.869067	-0.953625	0.00240221	0.00633829	-1.71312	1.7411e-06	5.43047e-06	Os02g0728600; K11129 H/ACA ribonucleoprotein complex subunit 2
OsI_15791	0.034005	0.837709	0.992829	0.0379356	0.826675	0.96054	-0.720731	5.39205e-06	2.20968e-05	-1.23006	3.10868e-11	1.48708e-10	Os04g0409500; Serine/threonine-specific protein phosphatase and bis(5-nucleosyl)-tetraphosphatase domain containing protein.
OsI_17520	-0.014921	0.89027	1	0.226226	0.0219763	0.0621994	0.577007	1.19127e-08	6.82572e-08	1.34206	8.94454e-40	1.88079e-38	Os04g0627000; K09338 homeobox-leucine zipper protein
OsI_13847	0.15942	0.338859	0.63161	-0.275474	0.0852749	0.18707	-0.704835	4.5506e-05	0.000162379	-1.11384	2.28131e-09	9.36348e-09	Os03g0791500; Similar to 25.3 kDa vesicle transport protein.; K08517 vesicle transport protein SEC22
OsI_37829	0.884585	0.0826881	0.259343	-0.341037	0.599634	0.775695	0.464431	0.54478	0.685588	-2.1588	0.0122926	0.0229533	Os12g0218100; Similar to cDNA, clone: J065028F04, full insert sequence.
OsI_23553	0.0894735	0.883433	1	0.0112018	0.979714	1	-0.218104	0.519527	0.665254	-1.88781	2.85412e-05	7.76914e-05	Os06g0591200
OsI_20561	0.728197	1.42655e-06	2.96396e-05	0.888394	9.69601e-16	2.39506e-14	0.979563	3.93995e-18	5.24013e-17	1.10373	1.42285e-21	1.32921e-20	Os05g0508400; Mannose-binding lectin domain containing protein.
OsI_10598	-0.078235	0.826212	0.986478	-0.467298	0.0736208	0.166489	-0.973467	0.000557987	0.00165298	-1.1779	3.20336e-05	8.68007e-05	Os03g0226700
OsI_14220	0.179764	0.121366	0.336669	0.321556	0.00169601	0.00690198	0.739363	1.09413e-11	8.60156e-11	1.24424	6.07054e-32	9.34169e-31	Os03g0836200; Similar to RNA-binding protein RZ-1.; K12885 heterogeneous nuclear ribonucleoprotein G
OsI_00547	-0.116136	0.394467	0.68856	-0.555321	3.66535e-06	2.78824e-05	-0.940146	4.20563e-12	3.42005e-11	-1.67984	6.58181e-28	8.38131e-27	Os01g0166800; Similar to ETG1 (E2F TARGET GENE 1).
OsI_36150	0.314602	0.127148	0.345695	-0.794952	0.000380468	0.00185432	-0.960681	8.98876e-07	4.09007e-06	-1.85777	6.97889e-12	3.50201e-11	Os11g0490600
OsI_36775	-0.686981	0.311951	0.600699	-1.37646	0.0298669	0.0801921	-0.85599	0.27869	0.407336	-1.6172	0.025195	0.0443166	Os03g0773150; 40S ribosomal protein S29.; K02980 small subunit ribosomal protein S29e
OsI_37265	-0.0340666	0.866944	1	-0.479041	0.00369756	0.0136341	-0.878649	5.10882e-06	2.1009e-05	-1.35073	2.67096e-11	1.28485e-10	Os12g0119700
OsI_01063	0.0570309	0.922913	1	-0.870274	0.13038	0.261083	-0.877381	0.158958	0.255864	-1.32484	0.0267089	0.0466952	Os01g0236000
OsI_00591	-0.213172	0.351688	0.644601	-0.380687	0.0452367	0.112919	-0.716075	0.00097871	0.0027744	-1.18819	1.0198e-07	3.61448e-07	Os01g0172800; Embryo-specific 3 family protein.
OsI_26122	0.0847804	0.535449	0.805549	-0.106211	0.330562	0.523857	-0.571514	2.46379e-06	1.05867e-05	-1.2429	1.44803e-27	1.81922e-26	Os07g0502200; Multi antimicrobial extrusion protein MatE family protein.; K03327 multidrug resistance protein, MATE family
XLOC_004643	0.842459	0.749947	0.941144	1.66558	0.229925	0.403641	1.33184	0.507441	0.652801	2.85626	0.0225741	0.0401279	CAE05624.1 OSJNBb0061C13.6 [Oryza sativa Japonica Group]
OsI_32167	-0.269625	0.176807	0.427574	-0.715644	0.000148222	0.000803447	-0.830221	2.6133e-05	9.6489e-05	-1.37483	4.01734e-10	1.75385e-09	heat shock protein 83; K04079 molecular chaperone HtpG
OsI_09146	-0.151423	0.191708	0.447959	-0.46308	3.78573e-05	0.000234772	-0.914745	4.9954e-14	4.77814e-13	-1.40171	2.49563e-31	3.75085e-30	Os02g0776700; Similar to Single myb histone 6.
OsI_25456	0.149091	0.616238	0.85369	-0.219487	0.446441	0.646797	-0.673426	0.0279304	0.0571843	-1.09933	0.000492665	0.00114714	Os07g0237100; K12881 THO complex subunit 4
OsI_32430	-0.757724	0.164162	0.40864	-1.02774	0.0330977	0.0875757	-0.863746	0.131052	0.218086	-1.94342	0.00120554	0.00265455	Os01g0354200; Similar to Sterol C-14 reductase.
OsI_32530	-0.655235	0.000247542	0.00272191	-0.434564	0.00380528	0.0139827	-0.622828	4.06459e-05	0.000146242	-2.70076	2.26187e-43	5.46577e-42	Os10g0109600; Peroxidase (EC 1.11.1.7).; K00430 peroxidase [EC:1.11.1.7]
OsI_19950	0.14439	0.841839	0.99507	0.337035	0.603395	0.779193	0.778873	0.113411	0.193455	1.35496	0.00260564	0.00545003	probable nitrite transporter At1g68570-like
OsI_10103	-0.235473	0.401612	0.695493	0.0962498	0.700181	0.859737	0.609721	0.01026	0.0234624	1.04323	2.52752e-06	7.73358e-06	Os03g0159600, LEA30, LATE_EMBRYOGENESIS_ABUNDANT_PROTEIN_30; Similar to Rab28 protein.
XLOC_014374	-1.0458	0.27904	0.566568	-0.726982	0.475934	0.677628	-0.98505	0.28443	0.414189	-2.58496	0.0193897	0.0348972	-
OsI_28087	0.685523	7.19703e-06	0.000124182	-0.27412	0.127627	0.256738	0.317113	0.238053	0.357796	-1.07488	2.90811e-05	7.90777e-05	Os08g0189600, GERMIN-LIKE_PROTEIN_8-7, GLP8-7; Germin-like protein 8-7, Disease resistance
XLOC_008812	-0.387816	0.05087	0.186232	-0.754244	3.99337e-05	0.000246161	-0.843881	0.00012869	0.000425224	1.67922	5.87896e-60	2.39266e-58	XP_015625807.1 PREDICTED: E3 ubiquitin-protein ligase Os03g0188200-like isoform X2 [Oryza sativa Japonica Group]
OsI_06941	-1.11757	0.197958	0.457879	0.283793	0.688471	0.850612	1.17688	0.0418765	0.0817805	2.09995	1.31552e-05	3.72726e-05	Os02g0317100
OsI_11428	-0.164469	0.129003	0.348754	-0.419119	4.30974e-05	0.000264602	-0.838042	3.33455e-13	2.97985e-12	-1.06291	6.08789e-19	4.89484e-18	Os03g0333100; K14569 ribosome biogenesis protein BMS1
OsI_30911	-0.584963	0.282066	0.570276	-0.762961	0.129603	0.259983	-0.916584	0.092961	0.163314	-1.83773	0.0031819	0.00655168	Os09g0328600
OsI_04595	-1.85798	0.10036	0.296975	-2.27302	0.0412142	0.10483	-2.05063	0.0426222	0.083031	-3.27302	0.00858607	0.0164749	Os01g0870400; Similar to S-domain class receptor-like kinase3.
OsI_23669	-0.0421761	0.763676	0.949767	-0.340862	0.00392048	0.0143546	-0.59367	2.38683e-06	1.02776e-05	-1.13792	4.79232e-17	3.42573e-16	subtilisin-like protease SBT5.3
OsI_33043	-0.0332716	0.788699	0.964952	-0.0978631	0.356264	0.549711	-0.468584	2.9245e-05	0.000107308	-1.09113	8.84409e-14	5.06493e-13	Os10g0316400
OsI_33285	-0.610053	1	1	0.869939	0.555087	0.737412	0.0489096	1	1	2.75673	0.00465341	0.00932407	Os10g0372700; Hypothetical conserved gene.
OsI_18051	-0.243385	0.133463	0.356586	-0.504184	0.00059776	0.0027666	-0.951906	6.58218e-10	4.33307e-09	-1.12129	1.88212e-11	9.15201e-11	Os04g0692200
OsI_17570	0.0774418	0.610437	0.849217	-0.366379	0.00998775	0.0318817	-0.634917	1.807e-05	6.83869e-05	-1.01876	1.48431e-08	5.66108e-08	G-type lectin S-receptor-like serine/threonine-protein kinase At1g11410-like
OsI_02153	-0.146421	0.512717	0.796102	0.023986	0.895928	1	0.0117187	0.951798	1	-1.09804	6.10477e-08	2.20747e-07	plastidal glycolate/glycerate translocator 1, chloroplastic-like
OsI_31720	-0.109056	0.921342	1	-1.50096	0.0499951	0.122366	-1.92476	0.0251505	0.0520688	-2.22342	0.0074697	0.0144747	Os09g0471000; K10712 cysteamine dioxygenase [EC:1.13.11.19]
OsI_33609	-0.192859	0.440023	0.732294	-0.562664	0.0134693	0.0411025	-0.850696	0.00236706	0.00625576	-1.33019	3.08298e-07	1.04059e-06	Os10g0420000; K10768 alkylated DNA repair protein alkB homolog 6 [EC:1.14.11.-]
OsI_35152	-0.0463291	0.890077	1	-0.186919	0.536145	0.729508	-0.447607	0.129515	0.215966	-1.11992	0.000908302	0.00203999	Os11g0153800; Similar to Ribosomal protein S25 (40S ribosomal 25S subunit).; K02975 small subunit ribosomal protein S25e
OsI_25298	-0.201535	0.238998	0.516464	-0.562801	7.49237e-05	0.000435506	-0.767645	8.07183e-07	3.69309e-06	-1.09699	8.38566e-13	4.48827e-12	uncharacterized LOC100839328; K17408 small subunit ribosomal protein S29
OsI_17512	0.108934	0.568752	0.818232	-0.195739	0.244415	0.422334	-0.640082	0.000408372	0.00124013	-1.71004	1.46334e-15	9.43644e-15	Os04g0626000; Similar to OSIGBa0148A10.10 protein.
OsI_22311	-0.267538	0.122435	0.338365	-0.42817	0.0060438	0.0208325	-0.713968	7.07345e-05	0.00024492	-1.0587	1.10578e-09	4.65474e-09	tRNA (guanine-N(7)-)-methyltransferase-like; K03439 tRNA (guanine-N7-)-methyltransferase [EC:2.1.1.33]
OsI_19681	-2.42223	0.0322501	0.134222	-1.2332	0.250239	0.43008	-1.74416	0.0636465	0.117739	-3.89616	0.00319986	0.00658603	Os05g0367900; Harpin-induced 1 domain containing protein.
OsI_11463	0.55328	0.000218606	0.00243566	0.660619	6.41183e-07	5.52503e-06	0.872862	5.09447e-11	3.74175e-10	1.31621	3.85679e-24	4.11644e-23	Os03g0336200, bZIP_TRANSCRIPTION_FACTOR_RF2B, RF2B; Transcription factor RF2b.
OsI_11049	-0.00107664	1	1	-0.259272	0.265279	0.450246	-0.788643	0.00196912	0.00529609	-1.65724	9.57662e-10	4.0544e-09	Os03g0282800
OsI_18843	0.261174	0.523862	0.804214	-0.507156	0.204804	0.368861	-0.934577	0.0239583	0.0499167	-1.39046	0.00156172	0.00337612	Os05g0206600
OsI_26094	-0.132057	0.72055	0.922448	-0.273303	0.536112	0.729508	-0.835771	0.0345425	0.0690244	-1.3322	0.00216487	0.00458925	Os07g0497500; Similar to MYB transcription factor.; K09422 myb proto-oncogene protein, plant
OsI_36482	0.111077	0.626593	0.861975	-0.275247	0.188507	0.346194	-0.385654	0.0827595	0.147672	-1.01668	3.39544e-05	9.18045e-05	Os11g0557700; Similar to S-adenosylmethionine-dependent methyltransferase/ catalytic.
OsI_29666	0.221009	0.633912	0.868179	0.365794	0.332186	0.52574	-0.0064695	1	1	-1.02277	0.0182976	0.0331204	Os08g0485900; Haloacid dehalogenase-like hydrolase domain containing protein.
OsI_30428	-0.149613	0.787932	0.964478	-0.856636	0.0824158	0.181952	-0.327321	0.494848	0.640648	-1.97863	0.000709569	0.00161606	Os09g0123500; Tetratricopeptide-like helical domain containing protein.
OsI_09617	-0.148151	0.356711	0.647257	-0.409263	0.00696026	0.0234585	-0.788671	8.48009e-06	3.37261e-05	-1.61764	2.30452e-16	1.57423e-15	Os03g0101700
OsI_24744	-0.288839	0.115641	0.325323	-0.454488	1.2583e-05	8.64079e-05	-0.475432	2.95093e-06	1.25414e-05	-1.15186	3.29496e-25	3.72502e-24	Os07g0124900; Allergen V5/Tpx-1 related family protein.
OsI_36407	0.073606	0.74203	0.935461	-0.17727	0.310748	0.500245	-0.608542	0.00224854	0.00597234	-1.45774	3.00247e-10	1.32368e-09	Os11g0544300; Peptidase C12, ubiquitin carboxyl-terminal hydrolase 1 domain containing protein.
OsI_34637	-0.166524	0.534423	0.805363	-0.386023	0.0717784	0.163257	-0.647925	0.00507691	0.012487	-2.03891	2.16321e-10	9.68172e-10	Os10g0560400; Similar to CONSTANS-like protein CO9 (Fragment).
OsI_08050	-0.0236171	0.859762	1	0.292135	0.00708865	0.0238286	0.673587	1.10373e-09	7.0808e-09	1.02865	1.04938e-20	9.37565e-20	Os02g0613200
OsI_22509	-0.0180917	0.918017	1	-0.329004	0.0276925	0.0753932	-0.90829	4.4589e-09	2.68715e-08	-2.11313	7.57096e-30	1.06155e-28	Os06g0274800; Similar to Peroxidase 11 precursor (EC 1.11.1.7) (Atperox P11) (ATP23a/ATP23b).; K00430 peroxidase [EC:1.11.1.7]
OsI_28271	-0.0790485	0.509527	0.793395	-0.239335	0.0255635	0.0706657	-0.694035	1.29364e-09	8.24233e-09	-1.36491	1.20647e-28	1.59612e-27	Os08g0220600; Fibronectin, type III domain containing protein.
OsI_33739	-0.162402	1	1	-0.290726	0.767472	0.913711	-0.579487	0.492979	0.638551	-2.311	0.0189102	0.0341235	Os10g0436850; EMSY N-terminal domain containing protein.
OsI_33847	-0.596808	0.256167	0.537883	-0.438735	0.461341	0.66212	0.225415	0.710051	0.831297	1.46063	0.00284529	0.00590973	Os10g0451700
OsI_33127	-0.898503	0.115659	0.325345	-0.930212	0.0869704	0.189627	-1.3506	0.0305361	0.0617901	-2.19325	0.000563454	0.00130246	Os10g0337600; Similar to Got1-like family protein, expressed.
OsI_12175	0.0968615	0.716095	0.919879	-0.20918	0.277778	0.46515	-0.173397	0.401024	0.54133	-1.43574	4.20897e-09	1.68547e-08	Os03g0434400; Similar to Phenazine biosynthesis-like protein, expressed.
OsI_13484	-0.0918609	0.721798	0.923436	-0.580286	0.0156713	0.0468101	-0.587306	0.0116778	0.0263092	-1.01886	1.80673e-05	5.03051e-05	Os03g0746400; Pentatricopeptide repeat domain containing protein.
OsI_01608	0.344319	0.0247128	0.109395	0.0882084	0.571055	0.750306	-0.883158	4.68376e-08	2.48831e-07	-1.49229	2.74915e-15	1.74285e-14	caffeoylshikimate esterase-like
OsI_34757	-0.74366	0.180605	0.43264	-0.620461	0.224189	0.396147	-0.915684	0.0984645	0.171551	-11.4919	1.03137e-08	3.99017e-08	Os10g0574400
OsI_04966	0.0145204	1	1	-0.191454	0.669168	0.834541	-0.868574	0.0902338	0.159078	-2.27476	5.47535e-07	1.80217e-06	Os01g0921000; Nucleotide-diphospho-sugar transferase domain containing protein.
OsI_34965	0.0877585	1	1	-0.357552	0.636698	0.809764	-1.44381	0.135496	0.22411	-2.97508	0.00473347	0.00947766	Os11g0131700; Zinc finger, Tim10/DDP-type domain containing protein.; K17780 mitochondrial import inner membrane translocase subunit TIM8
OsI_26869	-0.14055	0.265719	0.550502	-0.41328	0.000853464	0.00378391	-0.755344	1.03343e-08	5.96916e-08	-1.51023	1.07596e-26	1.30103e-25	Os07g0616200; Similar to Beta-ketoacyl-ACP synthase.; K09458 3-oxoacyl-[acyl-carrier-protein] synthase II [EC:2.3.1.179]
OsI_39282	-0.454985	0.00105271	0.00907702	-0.692248	3.00193e-07	2.72708e-06	-0.977784	2.95577e-13	2.65139e-12	-1.00217	8.19963e-14	4.70456e-13	Os12g0639100; Major facilitator superfamily MFS_1 protein.
OsI_23159	1.82597	0.442956	0.73438	2.12553	0.385382	0.582525	-5.1964	1	1	3.94996	0.0121614	0.0227262	Os06g0510200
OsI_01954	1.99159	0.0734995	0.240006	1.76849	0.0995749	0.21101	1.56809	0.144674	0.236855	1.97461	0.0231865	0.0411181	Os01g0369500; C2 calcium-dependent membrane targeting domain containing protein.
OsI_19272	0.276132	0.380778	0.673851	-0.589546	0.0298625	0.0801873	-0.731446	0.0131087	0.0291671	-1.37554	3.22204e-07	1.08492e-06	Os05g0276500, EXPA3, ALPHA-EXPANSIN_3; Expansin Os-EXPA3.
OsI_09799	-0.0192469	0.889699	1	-0.135308	0.188463	0.346172	-0.767925	1.64365e-13	1.5056e-12	-1.22195	9.85502e-18	7.36827e-17	Os03g0125000; Similar to 50S ribosomal protein L5, chloroplast.; K02931 large subunit ribosomal protein L5
OsI_13627	-0.109884	0.809482	0.976417	-0.261887	0.459244	0.660002	-0.683825	0.0490642	0.093878	-1.0107	0.0124683	0.0232548	Os03g0761000; SWIB/MDM2 domain containing protein.
OsI_07760	0.243625	0.0854567	0.265798	0.494642	6.51097e-05	0.000383796	0.947893	2.76676e-12	2.28074e-11	1.1613	4.24587e-20	3.64398e-19	Os02g0573400; Peptidase C19, ubiquitin carboxyl-terminal hydrolase 2 family protein.; K11842 ubiquitin carboxyl-terminal hydrolase 12/46 [EC:3.4.19.12]
OsI_07351	0.168398	0.910296	1	1.18057	0.0546501	0.131295	1.14994	0.0637215	0.117864	1.86318	0.00106895	0.00237526	Os02g0506400; Similar to Ubiquitin-specific protease 15.
XLOC_028304	-0.101809	0.330486	0.622073	-0.25784	0.0222614	0.0628473	-0.6186	8.07837e-05	0.000276444	-1.36298	4.89141e-13	2.66366e-12	-
OsI_10283	0.85561	0.304846	0.592456	1.17754	0.0289925	0.0783021	1.26589	0.0388227	0.0764436	1.46566	0.00635997	0.0124601	ATPase 10, plasma membrane-type-like; K01535 H+-transporting ATPase [EC:3.6.3.6]
OsI_03679	-0.291497	0.00685562	0.0412459	-0.322527	0.00182124	0.00734653	-0.835706	5.71677e-13	5.00103e-12	-1.39937	3.40745e-33	5.52969e-32	Os01g0740500; Similar to glutamate carboxypeptidase 2.; K01301 N-acetylated-alpha-linked acidic dipeptidase [EC:3.4.17.21]
OsI_01590	-0.170019	0.133734	0.357029	-0.362059	0.000703344	0.00319238	-0.613287	2.80078e-08	1.53111e-07	-1.13198	4.83726e-22	4.63511e-21	Os01g0311500; Similar to PHS1 (PROPYZAMIDE-HYPERSENSITIVE 1); phosphoprotein phosphatase/ protein tyrosine/serine/threonine phosphatase.; K14165 atypical dual specificity phosphatase [EC:3.1.3.16 3.1.3.48]
OsI_28814	0.272887	0.727104	0.927083	-0.95109	0.3747	0.570071	-1.84418	0.125038	0.209736	-4.06657	0.00731635	0.0142007	Os08g0331000
OsI_00471	-2.14296	0.457284	0.746009	-2.14296	0.440206	0.64071	0.481533	1	1	2.92672	0.000173823	0.000429813	Os01g0156300; Similar to Cappuccino protein.
OsI_18115	-0.117266	0.418883	0.713015	-0.245248	0.066811	0.154007	-0.734427	6.09255e-07	2.83008e-06	-1.20305	1.69456e-12	8.89434e-12	tubulin-folding cofactor E-like
OsI_28203	-0.209704	0.317079	0.606248	-0.640285	0.00329566	0.0123354	-0.982989	2.00346e-05	7.53027e-05	-1.23906	1.7398e-08	6.59078e-08	Os08g0203900; UAA transporter family protein.
OsI_02624	-0.881845	0.0272215	0.118378	-0.520226	0.152876	0.295554	-0.790609	0.0660079	0.12134	-1.09854	0.00905189	0.0172936	Os01g0588000; Heat shock protein Hsp20 domain containing protein.
OsI_36434	0.153876	0.780692	0.960692	0.0551416	0.947573	1	-0.642296	0.256952	0.38127	-2.45943	6.61506e-05	0.000172696	cysteine-rich receptor-like protein kinase 29-like; K04733 interleukin-1 receptor-associated kinase 4 [EC:2.7.11.1]
OsI_11418	-0.696682	0.290973	0.580843	-1.42438	0.0170032	0.0501222	-0.154155	0.844461	0.947333	-1.55097	0.024299	0.0429016	Os03g0331900; Yos1-like domain containing protein.
OsI_32827	-0.45777	0.703641	0.910793	0.108813	1	1	0.959548	0.300886	0.42956	2.25665	0.000173985	0.000430179	hypothetical protein OsI_32827 [Oryza sativa Indica Group]
OsI_10470	-0.0643382	0.63866	0.87218	-0.471302	0.0003832	0.00186527	-0.942797	3.07282e-10	2.08909e-09	-1.25526	4.30304e-18	3.2953e-17	Os03g0208900; Similar to ADP-glucose pyrophosphorylase (Fragment).; K00966 mannose-1-phosphate guanylyltransferase [EC:2.7.7.13]
OsI_21174	0.348063	0.00427496	0.0282398	0.513281	1.23914e-05	8.52444e-05	0.977357	3.36468e-16	3.895e-15	1.04666	9.0618e-18	6.79327e-17	Os05g0586200, JAR1, JASMONYL-L-ISOLEUCINE_SYNTHASE_1; Gretchen hagen 3 (GH3) family protein, Phytochrome, Jasmonate signaling; K14506 jasmonic acid-amino synthetase
OsI_11758	-0.0890482	0.625249	0.860987	-0.154117	0.325313	0.517521	-0.623501	0.000270304	0.000846713	-1.00159	2.21254e-08	8.30918e-08	Os03g0444900, WRKY_GENE_81, WRKY81; Similar to WRKY transcription factor 30.
OsI_15768	0.0469649	0.788851	0.965032	0.473978	0.00350242	0.0129939	0.411512	0.0102106	0.0233565	1.08914	5.24185e-12	2.65709e-11	Os04g0404900; Similar to H0502B11.6 protein.
OsI_10291	-0.199309	0.166848	0.413007	-0.404357	0.00095026	0.00416033	-0.762284	1.18005e-08	6.76519e-08	-1.08534	1.57893e-15	1.01639e-14	Os03g0184700, ORIGIN_RECOGNITION_COMPLEX_2, ORC2; Origin recognition complex subunit 2 (Origin recognition complex2).; K02604 origin recognition complex subunit 2
OsI_07443	-0.184912	0.391336	0.685483	-0.426463	0.0193833	0.0559643	-0.931196	2.15021e-05	8.04054e-05	-1.27658	2.3659e-09	9.69137e-09	Os02g0521700; Similar to Thioesterase family protein.; K17362 acyl-coenzyme A thioesterase 13 [EC:3.1.2.-]
OsI_27484	-0.158888	0.124017	0.340499	-0.333288	0.00047496	0.0022636	-0.814002	3.39706e-15	3.61009e-14	-1.28092	6.56442e-32	1.00866e-30	Os08g0102100; Nicastrin family protein.
OsI_19859	-0.0468573	0.690144	0.903838	-0.0457458	0.671919	0.836904	-0.383219	0.000686352	0.00200121	-1.0489	6.76256e-17	4.78437e-16	Os05g0395000; Virulence factor, pectin lyase fold family protein.
OsI_36280	-0.403585	0.0647367	0.220436	-0.517572	0.00441767	0.0159156	-0.669037	0.000258379	0.000812091	-1.18676	3.25463e-06	9.8271e-06	Os11g0522000
OsI_24499	-0.205203	0.246779	0.525394	-0.244117	0.119716	0.244048	-0.672532	7.426e-05	0.000255887	-1.01934	2.70375e-09	1.10141e-08	Os06g0724200
OsI_24730	-0.357209	0.0384365	0.152591	-0.591738	0.000763346	0.00342932	-0.899254	2.11494e-07	1.04364e-06	-1.22098	1.93234e-11	9.38884e-11	uncharacterized LOC102722782
OsI_26880	0.308795	0.0368316	0.148037	0.0179502	0.909611	1	0.641009	0.00102296	0.00288943	1.61943	4.31268e-28	5.55121e-27	Os07g0617700; Cyclin-like F-box domain containing protein.
OsI_12121	0.0976108	0.866001	1	-0.141356	0.903822	1	-0.721024	0.195694	0.303907	-3.05889	2.90347e-05	7.89792e-05	Os08g0208700; Zinc finger, BED-type predicted domain containing protein.
OsI_26971	-0.342469	0.645895	0.877083	-1.21241	0.0781087	0.174661	-0.734106	0.245253	0.366477	-1.94937	0.0261163	0.0457549	Os07g0629300; Similar to Ribonuclease (Fragment).; K01166 ribonuclease T2 [EC:3.1.27.1]
OsI_37122	0.164186	0.512444	0.795896	0.411618	0.0682823	0.15652	0.532472	0.0111871	0.0253094	1.01021	1.96745e-07	6.77903e-07	Os11g0102700; Peptidase C48, SUMO/Sentrin/Ubl1 family protein.; K08597 sentrin-specific protease 8 [EC:3.4.22.68]
OsI_09125	0.421138	1	1	-1.12776	0.729537	0.883969	2.11171	0.0658835	0.121184	2.8316	0.000248651	0.000603502	Os02g0774100
OsI_13344	0.273581	0.208452	0.473168	0.307876	0.0746879	0.168431	0.544787	0.000347755	0.00106937	1.50151	1.32146e-26	1.59416e-25	Os03g0723700
OsI_25827	-0.496071	0.0143087	0.0723277	-0.97196	3.76746e-08	3.96699e-07	-0.862764	3e-06	1.2734e-05	-1.39831	1.95858e-14	1.16951e-13	Os04g0115200
OsI_20155	-0.336461	0.0566766	0.200652	-0.110311	0.532057	0.726355	-0.901508	2.68769e-07	1.30841e-06	-1.37775	1.17607e-13	6.68327e-13	Os05g0448300; Similar to glycerol-3-phosphate acyltransferase 8.; K13508 glycerol-3-phosphate acyltransferase [EC:2.3.1.15]
OsI_33697	0.0563624	0.94434	1	-0.236834	0.584313	0.762456	-0.553691	0.229919	0.347816	-1.07673	0.0229259	0.040698	Os10g0428500
OsI_22851	0.0887546	0.911447	1	-0.247012	0.570806	0.750182	-0.497931	0.33175	0.465957	-1.27332	0.0151788	0.0278831	protein IQ-DOMAIN 14-like
OsI_20990	-0.16004	0.661166	0.885998	0.077243	0.822053	0.957	-0.180332	0.562683	0.693406	-1.05889	0.00316143	0.00651344	Os05g0564100
OsI_28732	-0.136259	0.317094	0.606248	-0.37607	0.0024237	0.00946178	-0.52535	8.57355e-05	0.00029225	-1.0569	1.44056e-11	7.05812e-11	Os08g0307400; K00914 phosphatidylinositol 3-kinase [EC:2.7.1.137]
OsI_20785	0.148099	0.510726	0.794151	0.309946	0.126451	0.254822	0.635583	0.00134362	0.00371726	1.26139	9.50559e-12	4.72621e-11	Os05g0537400; K14497 protein phosphatase 2C [EC:3.1.3.16]
OsI_33044	0.559636	3.27644e-06	6.24334e-05	0.253374	0.0434726	0.109421	-0.149077	0.189076	0.29497	-1.09053	6.4877e-20	5.50992e-19	Os10g0317900; Similar to Flavonoid 3'-monooxygenase (EC 1.14.13.21) (Flavonoid 3'-hydroxylase) (Cytochrome P450 75B2).; K05280 flavonoid 3'-monooxygenase [EC:1.14.13.21]
OsI_30229	0.412835	0.0028647	0.0204092	0.611995	1.21089e-06	9.97824e-06	0.993383	1.43128e-14	1.44033e-13	1.21565	1.83242e-22	1.79306e-21	myotubularin-related protein 2-like; K18081 myotubularin-related protein 1/2 [EC:3.1.3.64 3.1.3.95]
OsI_24871	0.0469189	0.706082	0.91281	-0.143885	0.202457	0.365575	-0.793567	1.94272e-10	1.35128e-09	-1.19512	3.41448e-18	2.63178e-17	DEAD-box ATP-dependent RNA helicase 53-like
OsI_10799	0.0784784	0.49807	0.783767	0.508426	1.26459e-06	1.03874e-05	0.86065	1.82158e-16	2.14587e-15	1.18927	1.31618e-27	1.65828e-26	Os03g0255000; FAR1 DNA binding domain domain containing protein.
OsI_14939	-0.323422	0.0698729	0.231778	-0.463844	0.010904	0.0343926	-0.891294	6.69679e-07	3.09578e-06	-1.37207	2.78041e-13	1.54096e-12	Os04g0221300; Pentatricopeptide repeat domain containing protein.
OsI_07127	0.00123783	1	1	0.109655	0.60172	0.777683	-0.411327	0.12009	0.202677	-1.00621	0.000328554	0.000784749	uncharacterized LOC102719451
OsI_22652	-0.109958	0.527431	0.805363	-0.241629	0.134371	0.267369	-0.597704	0.000681653	0.00198846	-1.31075	1.42975e-08	5.4624e-08	Os06g0300700; Protein phosphatase 4 core regulatory subunit R2 domain containing protein.; K15425 serine/threonine-protein phosphatase 4 regulatory subunit 2
OsI_25162	0.136703	0.2477	0.526417	0.416298	0.000174536	0.000931002	0.845981	2.02446e-13	1.83962e-12	1.33376	2.34643e-31	3.53002e-30	Os07g0185200; Similar to Membrane related protein-like.
OsI_02869	-0.204071	0.268022	0.553244	-0.479663	0.00824685	0.0270454	-0.921796	1.43404e-05	5.5114e-05	-1.05279	8.97374e-08	3.19851e-07	Os01g0616600; Pentatricopeptide repeat domain containing protein.
OsI_24444	-0.483982	0.00570161	0.0356462	-0.671031	5.32009e-05	0.000319996	-0.944938	1.12438e-07	5.74305e-07	-1.61852	4.33168e-15	2.70947e-14	Os06g0713000; Zinc finger, B-box domain containing protein.
OsI_03559	-0.168219	0.122221	0.338134	-0.436998	8.1613e-06	5.82264e-05	-0.826813	1.9071e-16	2.24061e-15	-1.17064	6.62966e-30	9.32524e-29	Os01g0721900; Similar to Nuclear RNA binding protein B (Fragment).; K13199 plasminogen activator inhibitor 1 RNA-binding protein
OsI_16879	-0.6676	1.6176e-09	6.38827e-08	-0.596105	6.09222e-07	5.27295e-06	-0.423606	6.03076e-05	0.000211004	-1.10913	2.8313e-21	2.60485e-20	Os04g0547900; Anti-sense to fibroblast growth factor protein GFG family protein.
OsI_26775	-0.34474	0.00756929	0.0445411	-0.762235	5.03051e-08	5.17476e-07	-0.93757	1.15848e-11	9.08194e-11	-1.10267	6.04084e-16	4.02086e-15	Os07g0603200; WD40 repeat-like domain containing protein.; K14553 U3 small nucleolar RNA-associated protein 18
OsI_09768	0.0927718	0.521968	0.80306	-0.132373	0.323741	0.515721	-0.458844	0.00137929	0.00380874	-1.29963	6.21647e-17	4.4071e-16	Os03g0120300
OsI_02690	-0.250696	0.70277	0.910194	0.913367	0.0366684	0.0952869	0.265982	0.633272	0.762623	1.12295	0.00463347	0.00928947	Os01g0596100; Cyclin-like F-box domain containing protein.
OsI_17407	0.0122878	1	1	-0.241212	0.357078	0.550691	-0.384695	0.135863	0.224596	-1.22015	2.24004e-05	6.17198e-05	Os04g0616100
OsI_16937	-0.653785	3.16474e-10	1.41551e-08	-0.588148	2.64471e-08	2.8501e-07	-0.970199	1.58053e-19	2.31453e-18	-1.791	3.29938e-60	1.35349e-58	Os04g0556000; ATPase, P-type, K/Mg/Cd/Cu/Zn/Na/Ca/Na/H-transporter domain containing protein.; K17686 Cu+-exporting ATPase [EC:3.6.3.54]
OsI_18968	0.450039	0.00171473	0.013448	0.0630566	0.620411	0.794809	-0.213827	0.203018	0.313202	-1.0363	7.00608e-12	3.51509e-11	Os12g0260500; Similar to Oxidoreductase, short chain dehydrogenase/reductase family protein, expressed.
XLOC_010971	0.380604	0.630875	0.865738	0.411631	0.621707	0.796159	0.348895	0.585525	0.716469	1.48153	0.0249514	0.043943	-
OsI_13453	0.202462	0.147642	0.382711	0.537858	1.39771e-05	9.49428e-05	0.930128	7.5428e-15	7.77904e-14	1.04419	4.18677e-18	3.21024e-17	Os03g0741400, WRKY121, WRKY_GENE_121; Similar to SUSIBA2.
OsI_30112	0.030956	0.853308	1	-0.151006	0.312817	0.502709	-0.650282	6.85478e-06	2.76959e-05	-1.18035	1.16105e-13	6.60156e-13	Os08g0543400; Transferase family protein.
OsI_17275	0.0173901	0.976898	1	-0.689964	0.0127909	0.0393207	-0.780687	0.00933372	0.0215609	-1.29625	7.03553e-05	0.000182932	pco145633; LOC100284671; K00587 protein-S-isoprenylcysteine O-methyltransferase [EC:2.1.1.100]
OsI_17046	0.483691	0.000232005	0.00256835	0.101604	0.372732	0.567833	-0.207801	0.164204	0.262792	-1.29917	2.55069e-20	2.22679e-19	Os04g0573000; Major facilitator superfamily MFS_1 protein.
OsI_01552	0.460361	0.406882	0.700811	1.15966	0.023654	0.0661733	0.896622	0.0593625	0.110903	1.18688	0.0113594	0.0213357	Os01g0302250
OsI_00587	-0.130184	0.528301	0.805363	0.358305	0.0367665	0.0954614	0.829926	9.72494e-07	4.40613e-06	1.37455	2.80167e-19	2.28831e-18	Os01g0172300
OsI_00618	-0.125745	0.514094	0.796852	0.0530547	0.780157	0.924343	-0.611043	0.00204985	0.00549111	-1.01061	1.17741e-07	4.14553e-07	root phototropism protein 3
OsI_11490	-0.553156	4.39497e-05	0.000610126	-0.941071	2.2194e-13	4.32334e-12	-0.935602	1.30975e-12	1.11251e-11	-1.42237	1.52748e-23	1.58068e-22	Os03g0339700
OsI_14838	-0.190427	0.265127	0.54979	-0.549437	0.000778847	0.00349182	-0.745817	0.000169496	0.000548845	-1.32885	1.07311e-12	5.70708e-12	Os04g0201200
OsI_06840	-0.0113889	1	1	-0.399551	0.184156	0.340396	-0.927134	0.00479088	0.0118415	-1.60039	1.889e-05	5.24541e-05	uncharacterized LOC102709053
OsI_23839	0.0318678	0.777166	0.958215	0.288789	0.00322269	0.0121005	0.595982	1.23796e-09	7.90231e-09	1.33649	1.87453e-39	3.89135e-38	probable E3 ubiquitin ligase SUD1-like; K10661 E3 ubiquitin-protein ligase MARCH6 [EC:2.3.2.27]
OsI_33188	-0.0365259	1	1	-0.37707	0.528202	0.723717	-0.588574	0.253577	0.376961	-1.88897	0.00278894	0.00580204	Os10g0351500; Tyrosine protein kinase domain containing protein.
OsI_18633	0.489147	0.26819	0.553369	-0.94208	0.0288816	0.0780575	-0.935416	0.0319421	0.064402	-3.15781	1.68159e-07	5.83434e-07	Os05g0171200; Embryo-specific 3 family protein.
OsI_21079	-1.13386	0.66867	0.889068	1.31093	0.223159	0.394583	-1.05585	1	1	2.90567	0.0024249	0.00510063	Os05g0574400; Similar to Malate dehydrogenase.; K00026 malate dehydrogenase [EC:1.1.1.37]
OsI_06166	-1.47111	0.189066	0.444135	-1.90583	0.09057	0.195811	-0.987363	0.270648	0.39772	-3.50674	0.0221507	0.0394418	Os02g0189100; Mediator complex, subunit Med11 domain containing protein.; K15131 mediator of RNA polymerase II transcription subunit 11
OsI_29305	-0.244997	0.0481571	0.17926	-0.56927	5.16435e-07	4.51558e-06	-0.980658	8.79492e-15	9.02493e-14	-1.28532	4.04567e-22	3.88986e-21	Os08g0427900; Similar to Hin19 (Fragment).; K12881 THO complex subunit 4
OsI_10532	-0.253512	0.42727	0.720105	-0.244051	0.425039	0.625651	-0.9225	0.00212661	0.00567694	-1.15094	0.000157163	0.000390773	Os03g0216300; Pentatricopeptide repeat domain containing protein.
OsI_36130	0.0196429	0.93122	1	-0.121562	0.480671	0.682636	-0.566347	0.0016937	0.00460695	-1.0337	1.69818e-06	5.30248e-06	Os11g0488500; 2OG-Fe(II) oxygenase domain containing protein.; K10765 alkylated DNA repair protein alkB homolog 1 [EC:1.14.11.- 4.2.99.18]
OsI_07552	-0.0369942	0.919196	1	-0.316359	0.201276	0.364169	-0.154034	0.557472	0.688337	1.77896	4.85219e-16	3.25066e-15	chaperone protein ClpB1-like
OsI_37121	-1.15612	0.464134	0.751188	-2.42742	0.0586981	0.13897	-3.03747	0.0578829	0.108422	-9.02237	0.024085	0.0425408	Os11g0102650; K08597 sentrin-specific protease 8 [EC:3.4.22.68]
OsI_24291	0.19499	0.576083	0.82392	-0.568905	0.0657421	0.152056	-0.861882	0.0194206	0.0414807	-1.59023	2.17843e-05	6.0092e-05	Os06g0693500; Zinc finger, C2H2-like domain containing protein.; K14816 pre-60S factor REI1
OsI_27296	-0.558941	0.029728	0.126236	-0.485427	0.0262921	0.072271	-0.613988	0.00772293	0.0182012	-1.02869	8.68269e-06	2.5083e-05	Os07g0673200; Similar to F22D16.14 protein (RING finger family protein).; K16275 E3 ubiquitin-protein ligase BAH [EC:2.3.2.27]
OsI_12686	5.1964	1	1	0	1	1	0	1	1	8.70275	0.0187584	0.0338674	Os03g0663900
OsI_36751	0.63196	0.593211	0.837497	1.14961	0.286598	0.475726	1.7895	0.0457061	0.0883773	1.97834	0.0103092	0.0195065	Os11g0629300; Similar to RING-H2 finger protein RHB1a.
OsI_14990	0.335294	0.185038	0.439529	-0.0477464	0.851887	0.979029	-0.709513	0.00377893	0.00957211	-2.20728	4.54599e-10	1.97544e-09	Os04g0191500
OsI_38285	1.47999	0.0881082	0.271772	0.324962	0.885105	1	1.17161	0.252824	0.376059	1.76553	0.0224937	0.0399995	Os12g0472500; Glutelin family protein.
OsI_19769	-0.290185	0.0802225	0.25462	-0.128608	0.3267	0.519191	-0.479592	0.000768413	0.00222067	-1.27935	1.73596e-15	1.11609e-14	atherin
OsI_09084	0.431779	2.94062e-05	0.000428946	0.486871	3.40318e-07	3.05641e-06	0.834158	8.79174e-17	1.05883e-15	1.0314	1.633e-18	1.28231e-17	uncharacterized LOC102700684
OsI_20765	-0.238405	0.231341	0.505743	-0.439123	0.0145261	0.0438545	-0.402354	0.0390418	0.076821	-1.07601	2.2156e-08	8.31784e-08	Os05g0534900; Pentatricopeptide repeat domain containing protein.
OsI_15035	-0.226516	0.0679663	0.227853	-0.373952	0.0314496	0.0838062	-0.168569	0.669495	0.794013	-1.72603	3.42827e-43	8.21377e-42	Os04g0179700, ENT-KAURENE_SYNTHASE_4, KSL4, KAURENE_SYNTHASE-LIKE_4, KS4; Syn-pimara-7,15-diene synthase.; K14046 syn-pimara-7,15-diene synthase [EC:4.2.3.35]
OsI_11354	-0.131868	0.292588	0.582791	-0.153576	0.185235	0.341916	0.5711	3.58031e-06	1.50827e-05	1.16394	5.53454e-25	6.17119e-24	Os03g0321700, WRKY55, WRKY_GENE_55; Similar to WRKY transcription factor 55.
OsI_16607	-0.328007	0.119184	0.332218	-0.45934	0.0145766	0.0439927	-0.740893	0.000443628	0.00133682	-1.00737	8.99192e-07	2.89266e-06	Os04g0510700; Similar to OSIGBa0157K09-H0214G12.12 protein.
OsI_06351	-0.211504	0.817289	0.981448	0.360747	0.636042	0.809285	-0.415037	0.585909	0.71691	-3	0.00356227	0.00727915	Os02g0211900; Hypothetical conserved gene.
OsI_07606	-0.376229	0.130516	0.35168	-0.733164	0.000354595	0.00174341	-0.755482	0.000318498	0.000986214	-1.06223	8.35158e-07	2.69507e-06	Os02g0549900; Hypothetical conserved gene.
OsI_20119	0.0678742	0.576119	0.82392	-0.0895189	0.475725	0.677425	-0.593785	1.90185e-05	7.17555e-05	-1.18923	4.19979e-21	3.82858e-20	Os05g0440800; Serine/threonine protein kinase domain containing protein.; K08857 NIMA (never in mitosis gene a)-related kinase [EC:2.7.11.1]
OsI_19136	-0.0211905	0.886023	1	-0.483675	0.00022791	0.00117596	-0.88154	1.04558e-09	6.7302e-09	-1.10462	2.54135e-12	1.31735e-11	Os05g0244500; Glycoside hydrolase, family 5 protein.
OsI_30991	-0.0775171	0.722756	0.924224	-0.842842	3.64574e-05	0.000226501	-0.983413	0.000102899	0.000345958	-1.4278	8.22434e-11	3.81047e-10	Os09g0346900
OsI_16238	-0.25485	0.148663	0.384523	-0.522411	0.000675439	0.00308208	-0.844529	4.2325e-07	2.00734e-06	-1.32958	2.45336e-12	1.27388e-11	ATP-dependent zinc metalloprotease FtsH
OsI_17304	-0.192941	0.274467	0.561025	-0.411213	0.0230841	0.0648546	-0.838574	1.1277e-06	5.06005e-06	-1.59555	5.79857e-18	4.40353e-17	Os04g0607000; PAP fibrillin family protein.
OsI_10346	-0.228955	0.514782	0.797496	-0.198581	0.578502	0.757161	-0.461616	0.185084	0.289794	-1.04208	0.00338877	0.00694574	Os03g0192300; Hypothetical conserved gene.
OsI_21319	-0.226665	0.334945	0.627185	-0.316782	0.154366	0.297817	-0.804159	0.000165656	0.0005376	-1.5374	6.77165e-10	2.90263e-09	Os06g0107600; Similar to nodulin protein.
OsI_14862	-0.519374	0.476398	0.763195	-1.03395	0.176714	0.329251	0.948775	0.115532	0.196343	2.30166	9.11301e-12	4.53758e-11	uncharacterized LOC104443052
OsI_30309	-0.242804	0.200016	0.460517	-0.724187	3.87525e-05	0.000239726	-0.962158	2.97157e-07	1.44022e-06	-1.37549	3.74617e-11	1.77992e-10	Os08g0564750
OsI_10705	0.236485	0.136465	0.362175	0.390634	0.000324841	0.0016105	0.971746	3.21075e-12	2.63613e-11	1.40233	1.11459e-35	1.99742e-34	Os03g0241900; Similar to Senescence-associated protein 12.; K19366 spartin
OsI_33592	-0.257461	0.0329892	0.136608	-0.620136	4.57763e-08	4.74059e-07	-0.95672	2.20392e-14	2.17931e-13	-1.36313	6.73574e-26	7.862e-25	Os10g0418000; Similar to Histone H2A.; K11251 histone H2A
OsI_18324	-1.36678	0.0643664	0.219584	-0.859822	0.268609	0.45427	-1.25716	0.0987891	0.17199	-3.29278	0.000758123	0.00172009	Os05g0131000
XLOC_016722	-0.223473	0.339834	0.632914	-0.60298	0.0191938	0.0554952	-0.736397	0.000128499	0.00042473	-1.52681	4.32854e-12	2.20607e-11	-
OsI_30620	-0.348598	0.00159512	0.0126829	-0.361542	0.00101222	0.00439658	-0.691584	2.05542e-10	1.42645e-09	-1.24635	9.04535e-30	1.26141e-28	Os09g0266400; PGAP1-like family protein.
OsI_01832	-0.140178	0.619491	0.856362	-0.768827	0.00216425	0.00855528	-0.612977	0.0228298	0.0478119	-1.50696	6.26851e-06	1.83575e-05	Os01g0351100; K10798 poly [ADP-ribose] polymerase [EC:2.4.2.30]
OsI_26764	-0.321297	0.264064	0.548453	-0.563022	0.0349735	0.0917018	-0.844464	0.00137919	0.00380874	-1.53713	1.87805e-07	6.4818e-07	Os07g0601600; Similar to VEP1 (VEIN PATTERNING 1); binding / catalytic.
OsI_34632	-0.262967	0.328109	0.619449	-0.249372	0.303594	0.492227	-0.568318	0.0247331	0.0513083	-1.00705	0.000202324	0.000496714	Os10g0559900; Ribosomal protein L18/L5 domain containing protein.
OsI_32556	0.10503	0.692609	0.905729	-0.100929	0.728504	0.883064	-0.783189	0.00803537	0.0188552	-1.61392	7.01119e-07	2.27989e-06	Os10g0114300; Similar to NADPH-dependent codeinone reductase (EC 1.1.1.247).
OsI_16048	0.0560969	0.604143	0.84533	-0.0124288	0.907044	1	-0.327887	0.00211141	0.00564077	-1.16009	1.12903e-18	8.93836e-18	Os04g0444800; Ferric reductase-like transmembrane component family protein.
OsI_02951	-1.27237	0.248599	0.527822	-0.924449	0.269042	0.454727	-1.56188	0.0891487	0.157418	-2.53916	0.0268289	0.0468892	Os01g0630300; Helix-loop-helix DNA-binding domain containing protein.
OsI_34784	-0.358745	0.0208427	0.09642	-0.424349	0.00109224	0.00470759	-0.958327	1.3509e-11	1.05206e-10	-1.4772	9.57094e-22	9.0366e-21	Os10g0577900; Similar to Glycerol-3-phosphate acyltransferase (Fragment).; K00630 glycerol-3-phosphate O-acyltransferase [EC:2.3.1.15]
OsI_11256	0.786132	0.135496	0.36053	0.443607	0.342598	0.535751	1.00959	0.0388956	0.0765625	1.20581	0.00527145	0.0104695	Os03g0308700
OsI_27072	-0.125947	0.474309	0.761234	-0.65175	4.59184e-05	0.000280467	-0.834322	1.87706e-06	8.18581e-06	-1.59415	1.47716e-14	8.88394e-14	Os07g0643700; Alpha/beta hydrolase fold-3 domain containing protein.
OsI_18729	0.519686	0.0279327	0.12076	-0.107572	0.667159	0.832902	-0.400879	0.106776	0.183832	-1.61952	3.9196e-08	1.4421e-07	Os05g0182900
OsI_19508	-0.434482	0.130117	0.35097	-0.356094	0.169664	0.319539	-0.77612	0.00425335	0.0106413	-1.3161	4.36112e-05	0.000116188	probable peptide/nitrate transporter At2g40460-like
OsI_13972	0.45244	0.00017756	0.00202793	0.206628	0.0655435	0.151665	-0.384116	0.00176539	0.00478882	-1.06986	4.14435e-14	2.4182e-13	probable acyl-activating enzyme 18, peroxisomal-like
XLOC_008842	-0.467064	0.382213	0.675527	-0.523299	0.197823	0.359399	-0.342017	0.441013	0.583993	-1.49343	0.00501458	0.00999651	-
OsI_18775	0.319338	0.10974	0.313813	-0.0765158	0.629353	0.803077	0.324336	0.0799062	0.143474	1.07711	2.30532e-14	1.36943e-13	Os05g0195200, ZINC_FINGER_CCCH_DOMAIN-CONTAINING_PROTEIN_35, C3H35; Zinc finger, CCCH-type domain containing protein.
OsI_04752	2.45943	0.244235	0.5222	1.80735	0.44177	0.641921	2.41504	0.286696	0.416397	3.52356	0.0229383	0.0407177	Os01g0892300; Leucine-rich repeat, plant specific containing protein.
OsI_28494	-0.225385	0.411779	0.705463	-0.514034	0.0574431	0.136761	-0.799352	0.00634357	0.0152523	-2.56062	1.42747e-14	8.59176e-14	uncharacterized LOC102719609
OsI_01279	-0.146864	0.330447	0.622073	-0.421918	0.00232359	0.00911141	-0.959394	4.30273e-10	2.88756e-09	-1.87791	1.96028e-26	2.34378e-25	mediator of RNA polymerase II transcription subunit 27; K15170 mediator of RNA polymerase II transcription subunit 27
OsI_23358	0.03012	0.929007	1	-0.370418	0.243963	0.421695	-0.591063	0.0667567	0.122585	-1.39156	0.000152775	0.000380505	Os06g0556300; Cyclin-like F-box domain containing protein.
OsI_28574	-0.446927	0.141945	0.372548	-0.56751	0.0371861	0.0963234	-0.816161	0.00527604	0.0129232	-1.48328	3.89931e-06	1.16779e-05	Os08g0278100; Osteocrin domain containing protein.
OsI_17381	0.0857452	0.592638	0.837061	-0.24421	0.093414	0.200775	-0.545337	0.0026584	0.00695089	-1.27242	1.39957e-13	7.91122e-13	Os05g0407200; WD repeat protein 23 domain containing protein.; K11801 WD repeat-containing protein 23
OsI_21519	-0.286051	0.15446	0.393811	-0.358564	0.0578759	0.137489	-0.969194	2.6478e-06	1.13314e-05	-1.30856	1.00993e-09	4.26692e-09	Os06g0134466; Hypothetical conserved gene.
OsI_19685	-0.0644154	0.569336	0.818611	-0.373666	0.000226097	0.00116851	-0.852311	4.14098e-15	4.35995e-14	-1.11484	6.69413e-25	7.42669e-24	Os05g0368300; Similar to 40S ribosomal protein S4, X isoform (Single copy abundant mRNA protein) (SCR10).; K02987 small subunit ribosomal protein S4e
OsI_35571	-0.0909675	0.772315	0.955574	-0.353118	0.16796	0.316971	-0.966173	0.00118082	0.00330104	-1.58704	2.38819e-07	8.15782e-07	Os11g0221000; Aux/IAA_ARF_dimerisation domain containing protein.; K14484 auxin-responsive protein IAA
XLOC_011024	0.210505	0.38497	0.678622	-0.193644	0.523132	0.723478	-0.486326	0.0647491	0.119405	-1.01606	7.50841e-05	0.000194541	-
OsI_30158	-5.73697	0.533218	0.805363	-0.0931094	1	1	-5.73697	0.528667	0.670354	2.89482	0.0243056	0.0429108	F-box protein At5g49610-like
OsI_00740	0.649675	0.00667167	0.040338	0.363335	0.12886	0.258728	0.116801	0.750006	0.865574	-1.21362	5.55155e-07	1.82617e-06	Os01g0192900; K01762 1-aminocyclopropane-1-carboxylate synthase [EC:4.4.1.14]
OsI_04550	0.25867	0.0474589	0.177769	0.404063	0.000335156	0.0016571	0.466974	7.26676e-05	0.000250963	1.04838	1.29474e-20	1.15145e-19	Os01g0865600; Basic helix-loop-helix dimerisation region bHLH domain containing protein.
OsI_24500	-0.112153	0.395939	0.690061	-0.371507	0.00204356	0.00812617	-0.825074	3.7671e-10	2.53864e-09	-1.04859	8.13405e-14	4.6678e-13	Os06g0724300
OsI_27058	-0.653794	0.0414473	0.161184	-0.498234	0.0854757	0.18739	-0.968472	0.00497704	0.0122583	-1.2611	7.23176e-05	0.000187876	uncharacterized LOC101767395
OsI_33857	0.5135	0.512523	0.795941	-0.309911	0.645553	0.817604	-2.16457	0.0528226	0.100097	-2.5479	0.0192068	0.0345941	hypothetical protein OsI_33857 [Oryza sativa Indica Group]
XLOC_028178	-0.787528	0.312041	0.600835	-1.40972	0.0543817	0.130742	-1.69844	0.0314636	0.0635123	-2.3679	0.00512949	0.0102072	-
OsI_06499	1.86673	0.262807	0.547001	2.44392	0.0642522	0.149487	1.654	0.331437	0.465582	3.35133	0.00173626	0.00372739	hypothetical protein OsI_06499 [Oryza sativa Indica Group]
OsI_00909	-0.0733056	0.929948	1	0.216721	0.624589	0.798919	-0.75941	0.0974801	0.170024	-1.14451	0.0190937	0.0344165	Os01g0217500; ThiJ/PfpI domain containing protein.
OsI_36658	0.737919	0.00252963	0.0184411	0.865772	7.98628e-05	0.00046013	0.890423	0.000836602	0.00240057	2.76518	2.70146e-56	9.84205e-55	Os11g0601700; Helix-loop-helix DNA-binding domain containing protein.
OsI_08023	-0.203328	0.806595	0.975027	-0.477322	0.447368	0.647896	0.923502	0.0619369	0.114978	1.702	9.82849e-05	0.000251036	probable LRR receptor-like serine/threonine-protein kinase At3g47570
OsI_32107	0.433206	0.745696	0.938461	-0.807355	0.349669	0.542227	-0.542383	0.536799	0.677626	1.34697	0.0153109	0.0281075	Os09g0526500; C2 calcium/lipid-binding region, CaLB domain containing protein.
OsI_28992	-0.494264	0.333901	0.62577	-0.607158	0.19254	0.35211	-0.520353	0.30725	0.437142	-1.6297	0.010362	0.0196005	Os08g0365800
OsI_36323	-0.118681	0.635143	0.869442	-0.444785	0.0555869	0.133101	-0.91186	0.000880042	0.00251418	-1.36348	2.16257e-07	7.41743e-07	F-box/FBD/LRR-repeat protein At1g13570-like
OsI_24023	-0.599375	0.0224794	0.102134	-0.942828	0.00256873	0.00995595	-0.816226	0.0010325	0.00291424	-1.38445	1.02116e-07	3.61888e-07	Os06g0664800
OsI_25750	0.860827	4.81321e-06	8.768e-05	0.158582	0.331575	0.524994	-0.150591	0.480299	0.625132	-1.93325	2.74727e-19	2.24566e-18	fatty acyl-CoA reductase 1-like; K13356 fatty acyl-CoA reductase [EC:1.2.1.-]
XLOC_038508	-1.10154	0.0577844	0.203527	-1.35558	0.0180513	0.0526612	-1.06445	0.0704842	0.128554	-1.58847	0.0155429	0.0284977	-
OsI_30080	0.0785926	0.516512	0.798563	-0.296579	0.00769939	0.0255055	-0.760905	4.18739e-10	2.81262e-09	-1.19611	2.0652e-20	1.81268e-19	Os08g0540100; Similar to Biotin synthase (EC 2.8.1.6) (Biotin synthetase).; K01012 biotin synthase [EC:2.8.1.6]
OsI_10886	0.059273	0.766385	0.951226	-0.41947	0.0182246	0.0530919	-0.459076	0.00903768	0.020959	-1.19509	4.35877e-09	1.7412e-08	Os03g0267200, 17.7_KDA_CLASS_I_HEAT_SHOCK_PROTEIN, HSP17.7; Low molecular mass heat shock protein Oshsp17.7.; K13993 HSP20 family protein
OsI_21112	-0.275227	0.0912768	0.278104	-0.519934	0.00100182	0.00435633	-0.904431	1.18304e-08	6.78108e-08	-1.22003	4.13041e-14	2.41052e-13	Os05g0577800
OsI_04497	0.0670154	0.632608	0.867042	-0.113787	0.384642	0.581717	-0.672335	2.13856e-06	9.26308e-06	-1.04539	2.5697e-12	1.33093e-11	Os01g0857600; Similar to H0811D08.6 protein.
OsI_28084	-0.318508	0.0378903	0.151118	-0.729923	4.62384e-05	0.000282198	-0.631704	2.62516e-05	9.68801e-05	-1.18957	1.03079e-13	5.87552e-13	Os08g0189300, GERMIN-LIKE_PROTEIN_8-4, GLP8-4; Similar to Oxalate oxidase (Fragment).
OsI_05784	0.695837	0.0272264	0.118383	0.242815	0.431686	0.632447	-0.409498	0.182703	0.286674	-1.97765	1.48278e-08	5.65593e-08	Os02g0139000; Similar to Phosphate starvation regulator protein (Regulatory protein of P- starvation acclimation response Psr1).
OsI_08793	-0.159106	0.341798	0.63513	-0.365081	0.0262037	0.0720537	-0.812215	1.12339e-05	4.39442e-05	-1.28183	2.06138e-13	1.15029e-12	Os02g0729300; Zinc finger, CCHC retroviral-type domain containing protein.
OsI_17085	-0.237667	0.0802516	0.254637	-0.429889	0.000716526	0.00324408	-0.827939	4.22654e-09	2.55463e-08	-1.27867	2.29303e-18	1.78519e-17	Os04g0578700; Similar to H0404F02.16 protein.
OsI_25622	-0.248337	0.402804	0.69656	-0.476479	0.104211	0.219056	-0.731988	0.0234367	0.0489162	-1.60568	8.28056e-07	2.67243e-06	Os12g0564400; Similar to Thylakoid lumenal 21.5 kDa protein, chloroplast precursor.
OsI_18762	-0.392241	0.000158502	0.00183722	-0.51277	2.82454e-07	2.57811e-06	-0.885859	7.64119e-19	1.06226e-17	-1.3198	3.41933e-38	6.71939e-37	stem 28 kDa glycoprotein-like
OsI_11389	0.487011	0.00010836	0.00133068	0.230703	0.0535433	0.12913	0.789947	6.26275e-10	4.12721e-09	1.49446	3.64357e-37	6.83855e-36	phospholipid-transporting ATPase 1-like; K14802 phospholipid-transporting ATPase [EC:3.6.3.1]
OsI_18359	-0.12933	0.251539	0.531593	-0.02524	0.850784	0.978273	-0.283983	0.00294287	0.00761701	-1.10047	2.74339e-27	3.40512e-26	Os05g0135500; Haem peroxidase family protein.; K00430 peroxidase [EC:1.11.1.7]
OsI_14841	0.602665	0.380105	0.673166	0.39776	0.623659	0.797995	0.192645	1	1	-3.24031	0.013138	0.0243965	hypothetical protein OsI_14841 [Oryza sativa Indica Group]
OsI_21717	-0.204522	0.668711	0.889068	-0.453173	0.152046	0.294264	-0.770813	0.0251715	0.0521087	-1.07996	0.00304276	0.00628316	uncharacterized LOC102705147
OsI_13040	0.825576	0.0244708	0.1086	0.312657	0.404431	0.603495	-0.0469635	0.963393	1	-1.36624	0.00491735	0.00981471	Os03g0682100; Similar to nitrate and chloride transporter.
OsI_31963	-2.32193	0.0367296	0.147818	-0.321928	0.864216	0.988143	-1.58496	0.0658505	0.121145	-3.32193	0.00536396	0.0106382	Os09g0506800, PAIR2, HOMOLOGOUS_PAIRING_ABERRATION_IN_RICE_MEIOSIS_2; Similar to Meiotic asynaptic mutant 1.
OsI_14508	-0.228171	0.0254851	0.11215	-0.322084	0.000981061	0.00427511	-0.712528	2.57591e-12	2.13079e-11	-1.12881	2.32842e-27	2.90287e-26	Os04g0103300
XLOC_011977	-0.231816	0.616581	0.85407	-0.675069	0.035287	0.0923758	-0.4843	0.133815	0.221699	-1.8036	5.28954e-06	1.56117e-05	-
OsI_04028	0.000501197	1	1	-0.249464	0.400146	0.598941	-0.467097	0.0790861	0.142216	-1.0448	0.000402969	0.000950163	Os01g0788200; Nuclear transport factor 2 domain containing protein.
OsI_13505	-0.246209	0.180384	0.432345	-0.284745	0.0672792	0.15482	-0.925404	1.62124e-07	8.11093e-07	-1.45633	1.53249e-14	9.20594e-14	Os03g0748200; Similar to Inhibitor of growth protein 3 (p47ING3 protein).; K11346 inhibitor of growth protein 4
OsI_17742	-0.448697	0.45374	0.744269	-0.750641	0.135466	0.268971	-1.20436	0.0257456	0.0531602	-1.65467	0.00737745	0.0143058	Os04g0657300; K00787 farnesyl diphosphate synthase [EC:2.5.1.1 2.5.1.10]
OsI_21504	0.881854	0.264483	0.548834	-0.0684999	1	1	0.396743	0.511799	0.657109	1.29136	0.00946257	0.0180237	Os06g0133500
OsI_22303	1.78241	0.0244006	0.108358	1.08406	0.225613	0.398001	1.50589	0.0441042	0.0855923	4.18587	3.39082e-20	2.92883e-19	pre-mRNA-splicing factor SYF1-like; K12867 pre-mRNA-splicing factor SYF1
OsI_20023	0.020795	0.881709	1	0.311417	0.0113998	0.0357705	0.923569	3.93179e-11	2.91837e-10	1.08851	1.78105e-18	1.39574e-17	Os05g0423500; Protein kinase, core domain containing protein.
OsI_18191	-0.218074	0.540893	0.809969	-0.647266	0.0443177	0.111098	-0.391021	0.239679	0.359536	-1.38423	0.000112279	0.000284875	Os05g0114100; Similar to endonuclease/exonuclease/phosphatase family protein.
OsI_31882	0.163448	0.424371	0.717609	0.155828	0.42201	0.62206	0.383305	0.0326283	0.065596	1.02757	7.57288e-08	2.71673e-07	Os09g0493600; Similar to IojAP protein-like (Expressed protein).
OsI_31896	-0.583101	0.00847457	0.0486067	-0.559574	0.00286792	0.0109393	-0.937126	1.8332e-06	8.00133e-06	-1.37071	5.43874e-11	2.55623e-10	Os09g0497100; Similar to Pumilio RBD (Fragment).
OsI_01942	0.247625	0.500947	0.785837	0.698523	0.0265	0.0727451	0.697341	0.0361686	0.0718624	1.49538	7.07594e-07	2.30022e-06	Os01g0368000
OsI_08093	0.0196288	1	1	-0.459432	0.356431	0.549914	-1.1554	0.0428753	0.0834446	-2.18982	0.00196937	0.00419481	Os02g0618250; Similar to H/ACA ribonucleoprotein complex subunit 3-like protein.; K11130 H/ACA ribonucleoprotein complex subunit 3
OsI_33767	1.4006	0.00902693	0.0507894	0.239587	0.428629	0.629286	-0.171979	0.679316	0.803334	-4.36992	5.77121e-16	3.84553e-15	Os10g0439800; Similar to H0813E03.1 protein.
OsI_23690	0.0853572	0.750684	0.941445	-0.140786	0.669701	0.834954	-0.621947	0.042618	0.083031	-1.57014	0.000747176	0.00169684	Os06g0612900
OsI_09271	-0.053218	0.699384	0.909618	-0.363027	0.00172313	0.00699848	-0.986204	2.57444e-14	2.5286e-13	-1.82641	2.42383e-37	4.59384e-36	Os02g0795000; Peptidase C19, ubiquitin carboxyl-terminal hydrolase 2 family protein.; K11855 ubiquitin carboxyl-terminal hydrolase 36/42 [EC:3.4.19.12]
OsI_12845	0	1	1	7.61961	0.0971539	0.206935	6.54432	0.52688	0.670354	8.84549	0.00758433	0.0146729	chlorophyll(ide) b reductase NOL, chloroplastic-like; K13606 chlorophyll(ide) b reductase [EC:1.1.1.294]
OsI_14622	0.0975605	0.547156	0.813989	-0.251987	0.0862547	0.188467	-0.61323	0.000219693	0.000697923	-1.03597	3.86796e-10	1.69078e-09	G patch domain-containing protein 8
XLOC_008623	-0.139493	0.702808	0.910194	-0.260055	0.212821	0.380739	-0.766467	0.000388734	0.00118542	-1.62656	4.9318e-11	2.32362e-10	-
OsI_07091	0.933673	0.00012788	0.00152851	0.623852	0.00651422	0.0222155	0.493707	0.0136648	0.0302685	1.17501	3.41655e-09	1.37852e-08	Os02g0453600
OsI_26100	-0.282934	0.229157	0.502388	-0.516053	0.0250055	0.0693437	-0.913257	0.000150262	0.000490492	-1.0066	5.18965e-05	0.00013708	Os07g0498900
XLOC_018649	-0.360455	0.247334	0.526036	-0.934446	0.00202527	0.00806076	-0.688403	0.0145913	0.0320663	-1.74479	9.60648e-07	3.07947e-06	-
OsI_03975	0.464696	5.99427e-05	0.000799605	0.514309	2.75503e-07	2.51839e-06	0.848898	7.74194e-17	9.35702e-16	1.33019	3.24586e-32	5.04512e-31	Os01g0779400; Zinc finger, RING/FYVE/PHD-type domain containing protein.
OsI_27726	0	1	1	6.38082	0.528787	0.723717	6.59495	0.527767	0.670354	9.53787	0.00106459	0.00236626	Os08g0135700 [Oryza sativa Japonica Group]
OsI_34392	0.739932	0.00725931	0.04311	-0.222958	0.235709	0.410633	0.202316	0.646639	0.775255	-2.39189	3.05771e-20	2.65147e-19	Os10g0525600
OsI_31639	0.0859444	0.525923	0.805363	-0.037438	0.730786	0.884995	-0.442018	0.000456912	0.00137315	-1.13411	1.12719e-11	5.56861e-11	Os09g0456100; Remorin, C-terminal region domain containing protein.
OsI_32668	-0.36257	0.698178	0.909404	-1.11103	0.22753	0.400626	-1.39734	0.17564	0.277282	-2.23133	0.0279351	0.0486164	Os10g0134500; NB-ARC domain containing protein.
XLOC_004336	0.692571	0.182972	0.436292	0.216133	0.70696	0.865974	0.584963	0.352269	0.48703	1.01089	0.0183174	0.0331525	-
OsI_33963	0.0619587	0.55709	0.813989	-0.339122	0.00111348	0.00478641	-0.784577	1.14036e-15	1.2589e-14	-1.57444	1.2371e-56	4.54992e-55	Os10g0467800, CESA7, CELLULOSE_SYNTHASE_A7; Similar to Cellulose synthase (Fragment).; K10999 cellulose synthase A [EC:2.4.1.12]
OsI_29406	0.613847	0.212284	0.478726	0.495738	0.320679	0.512295	0.0821268	0.93287	1	-2	0.00376466	0.00766639	Os08g0444500
OsI_00798	0.438573	0.261457	0.54508	0.216959	0.527451	0.723717	0.931982	0.00194465	0.00523486	1.21968	0.000765745	0.00173646	Os01g0201800; Hypothetical conserved gene.
OsI_21488	-0.0807574	0.818803	0.982319	-0.552702	0.0621496	0.145529	-0.717761	0.0155603	0.0339917	-1.27322	6.88032e-05	0.000179137	barley B recombinant-like protein D
OsI_14688	0.291766	0.777429	0.958425	-2.05063	0.212348	0.380023	-1.33442	0.281106	0.410243	-7.59495	0.0163777	0.0299114	Os04g0128001; Similar to OSIGBa0126J24.7 protein.
OsI_00785	-0.445852	0.00648088	0.0393377	-0.344048	0.0231847	0.0650837	-0.70044	2.58128e-05	9.53869e-05	-1.29834	7.17261e-11	3.33618e-10	homeobox-leucine zipper protein HOX29-like; K09338 homeobox-leucine zipper protein
OsI_37304	-0.123382	0.52381	0.804176	-0.411404	0.0658969	0.152311	-0.871289	9.99971e-07	4.52328e-06	-1.95346	7.5996e-16	5.02057e-15	Os12g0123500; Similar to Apyrase precursor (EC 3.6.1.5) (ATP-diphosphatase) (Adenosine diphosphatase) (ADPase) (ATP-diphosphohydrolase).; K14641 apyrase [EC:3.6.1.5]
OsI_11283	-1.6513	0.0217437	0.0996084	-0.253341	0.610026	0.785283	-0.253341	0.709358	0.830549	1.1017	0.00740359	0.0143538	Os03g0313100, AP2/EREBP86, APETALA2/ETHYLENE-RESPONSIVE_ELEMENT_BINDING_PROTEIN_86; Similar to ANT-like protein.
OsI_18665	-0.711531	0.0431042	0.165943	-0.581913	0.0519675	0.126011	-0.864066	0.0123358	0.0276355	-1.64485	7.14878e-05	0.000185783	Os05g0178300; Similar to Cadmium tolerant 1.
OsI_17927	2.46297	0.02877	0.123384	0.67319	0.765693	0.912159	2.32193	0.086779	0.153826	2.3604	0.0268367	0.0468949	Os04g0677600; Similar to H0402C08.10 protein.
OsI_07633	0.359043	0.00402367	0.0268773	0.505827	1.97287e-06	1.56336e-05	0.84346	1.839e-16	2.16484e-15	1.34163	1.6598e-24	1.80708e-23	uncharacterized LOC102714703; K11423 histone-lysine N-methyltransferase SETD2 [EC:2.1.1.43]
OsI_09522	1.35091	0.0819163	0.257913	0.415037	0.660016	0.827972	1.1676	0.153466	0.248455	2.10579	0.000897493	0.00201674	Os02g0824900
OsI_09286	-0.267032	0.81779	0.98183	-1.52356	0.0222015	0.0627414	-0.709198	0.445904	0.588518	-2.18858	0.00516964	0.0102804	60S ribosomal protein L39; K02924 large subunit ribosomal protein L39e
OsI_13418	-0.308881	0.217949	0.486469	-0.748514	0.00152345	0.00628787	-0.734093	0.00511777	0.0125767	-1.37533	4.66302e-07	1.54391e-06	Os03g0734900; Similar to CCT motif family protein, expressed.
OsI_34250	-0.237458	0.57997	0.826647	-0.57911	0.0869929	0.189649	-0.827037	0.0449755	0.0871017	-1.11809	0.0104927	0.019827	Os10g0506800; SET domain containing protein.
OsI_12270	-0.0690487	0.551943	0.813989	-0.338989	0.00519413	0.0182849	-0.835505	1.40825e-12	1.19419e-11	-1.44569	6.84547e-21	6.1785e-20	Os03g0563300; Similar to Mg-chelatase subunit (Fragment).; K03405 magnesium chelatase subunit I [EC:6.6.1.1]
OsI_18069	0.0125786	0.911199	1	-0.188315	0.0636389	0.148309	-0.534184	7.88338e-07	3.6144e-06	-1.04991	6.28074e-19	5.04203e-18	histone-lysine N-methyltransferase SUVR2-like
OsI_27121	-0.0217132	0.943531	1	-0.0351451	0.884906	1	-0.400346	0.0856475	0.152162	-1.77949	3.47019e-10	1.52358e-09	Os07g0649300; Armadillo-like helical domain containing protein.
OsI_03633	-0.106663	0.510477	0.794072	-0.436152	0.00291072	0.0110847	-0.56029	0.000361133	0.0011074	-1.25881	2.92612e-14	1.72543e-13	Os01g0732200; GTP-binding protein, HSR1-related domain containing protein.; K03978 GTP-binding protein
OsI_18545	-0.156608	0.349532	0.643873	-0.347892	0.0192743	0.0557071	-0.957213	2.19865e-08	1.21513e-07	-1.90826	7.18298e-26	8.36824e-25	Os05g0158500; Peptidase S10, serine carboxypeptidase family protein.; K16297 serine carboxypeptidase-like clade II [EC:3.4.16.-]
OsI_34336	0.482445	1.62001e-05	0.000256435	0.757423	4.98214e-15	1.16255e-13	0.960747	1.87191e-21	3.07544e-20	1.40268	3.0952e-44	7.75204e-43	Os10g0518800; Serine/threonine protein kinase domain containing protein.
OsI_16226	0.830689	6.10301e-05	0.000812365	0.972708	3.12742e-08	3.33874e-07	0.852178	6.19247e-06	2.51588e-05	1.36152	7.18248e-16	4.75008e-15	Os04g0464966; Cyclin-like F-box domain containing protein.
OsI_14118	-0.29755	0.0124931	0.0653412	-0.206031	0.0670673	0.154448	-0.75082	7.04894e-11	5.10645e-10	-1.50563	1.10863e-33	1.82983e-32	D-xylose-proton symporter-like 3, chloroplastic-like
OsI_33580	-0.0281093	0.938412	1	-0.466788	0.0175637	0.0514735	-0.815091	9.51279e-05	0.000321687	-1.28548	8.15004e-08	2.91601e-07	Os10g0416100; Class III chitinase RCB4 (EC 3.2.1.14).
OsI_22175	-0.189601	0.236496	0.512696	-0.498755	0.000656289	0.0030032	-0.871522	9.79379e-08	5.03252e-07	-1.32278	9.67802e-15	5.8997e-14	FIP1
XLOC_032283	-0.192645	0.183123	0.436583	-0.18924	0.115744	0.237618	-0.475966	0.00668598	0.0159842	-1.10575	1.50487e-12	7.92563e-12	-
OsI_39130	3.26127	0.0266824	0.116507	3.15094	0.118376	0.241796	1.19794	1	1	3.59202	0.0206605	0.0369799	hypothetical protein OsI_39130 [Oryza sativa Indica Group]
XLOC_026556	-0.700811	0.143728	0.375734	-0.299104	0.433946	0.634716	-0.764941	0.0769515	0.138808	-1.29546	0.00875489	0.0167749	-
OsI_37632	-0.12729	0.885722	1	-0.842592	0.0692538	0.158522	-0.424091	0.42541	0.567757	-1.51513	0.00385179	0.00782989	Os12g0171600
OsI_00053	-0.0855244	0.542305	0.811341	-0.228087	0.110956	0.23009	-0.617956	1.6502e-05	6.28552e-05	-1.28405	8.36044e-19	6.66315e-18	Os01g0106300; Similar to Isoflavone reductase homolog IRL (EC 1.3.1.-).
OsI_35334	1.49897	0.0610622	0.211664	0.115277	0.887214	1	-0.0915449	0.87166	0.971346	-1.40378	0.0264919	0.0463579	Os11g0179100
OsI_00572	-0.0115109	1	1	-0.148822	0.593078	0.770104	-0.43105	0.118943	0.200984	-1.19839	0.000379011	0.00089764	uncharacterized LOC102707527
OsI_13400	-0.373212	0.0172678	0.0836992	-0.557618	3.78208e-06	2.86641e-05	-0.454387	9.95612e-05	0.000335434	-1.15933	5.20986e-17	3.71562e-16	Os03g0732100; Similar to Homeodomain protein JUBEL1.
OsI_33096	0.860101	0.0223579	0.101695	-0.077243	0.827866	0.961221	-0.454313	0.267092	0.393662	-1.4357	0.00275163	0.00572944	Os10g0327000; Similar to Protein kinase domain containing protein.
OsI_07566	0.155915	0.221563	0.49158	0.402471	0.000783787	0.00351039	0.786165	1.45305e-11	1.1259e-10	1.14437	3.38992e-20	2.92883e-19	uncharacterized LOC101761263
OsI_37880	-0.582703	0.518684	0.800073	-1.36322	0.138987	0.274707	-1.80962	0.0619806	0.115052	-3.45943	0.00360266	0.00735586	uncharacterized LOC102713702
OsI_19936	0.286959	0.01105	0.0595906	0.364134	0.000272405	0.00137241	0.753466	1.79979e-12	1.50627e-11	1.33752	5.93602e-33	9.51333e-32	Os05g0408200, SPL9, RICE_SQUAMOSA_PROMOTER-BINDING-LIKE_9; SBP domain containing protein.
OsI_04406	-0.111084	0.552817	0.813989	-0.530405	0.0045364	0.0162824	-0.744796	6.75538e-05	0.000234727	-1.47937	2.94667e-13	1.62872e-12	Os01g0844400
XLOC_011420	0.968291	0.429197	0.721707	1.91938	0.0251602	0.0697194	1.66626	0.0813541	0.145689	3.44222	4.73588e-08	1.72844e-07	ABF96650.1 expressed protein [Oryza sativa Japonica Group]
XLOC_037627	-0.34666	0.264459	0.548834	-0.381449	0.609033	0.784478	-0.811996	0.00187312	0.00505871	-1.72773	8.52871e-08	3.04797e-07	-
OsI_19669	0.0847561	0.638236	0.871985	-0.327362	0.0654724	0.151533	-0.662147	0.0015442	0.00422726	-1.26396	2.19028e-11	1.05972e-10	Os05g0366300
OsI_17393	0.940129	0.169624	0.41725	0.679537	0.340522	0.534057	1.07615	0.143427	0.235114	2.16601	0.000304218	0.000729947	Os04g0615200
OsI_03380	-0.459049	0.0260085	0.11403	-0.472959	0.00781737	0.0258249	-0.985623	3.31588e-07	1.59702e-06	-1.47661	2.99864e-12	1.54636e-11	uncharacterized LOC100829905
OsI_38492	6.94642	0.0159235	0.0785074	0	1	1	0	1	1	7.98489	0.00134	0.00292585	Os12g0511600; Similar to NB-ARC domain containing protein.
OsI_02634	-0.323612	0.0914503	0.278394	-0.313734	0.0445871	0.111651	-0.772243	4.61484e-06	1.90952e-05	-1.34307	5.99295e-11	2.80775e-10	Os01g0589000; Nucleic acid-binding, OB-fold domain containing protein.; K02945 small subunit ribosomal protein S1
OsI_38964	0.736966	0.788541	0.964847	1.09311	0.43195	0.63265	1.45066	0.285797	0.415549	3.75132	1.8414e-07	6.36454e-07	Os12g0595200
OsI_31711	-0.147417	0.232683	0.507356	-0.394432	0.000534288	0.00250829	-0.674076	9.26439e-09	5.37951e-08	-1.09636	5.52165e-19	4.4523e-18	Os09g0468900
OsI_11006	-0.306619	0.0121127	0.0638747	-0.0136051	0.896673	1	-0.355328	0.00116168	0.00325136	-1.25758	5.96556e-22	5.68281e-21	Os03g0278900; ATPase, F0 complex, subunit B/B', bacterial and chloroplast family protein.; K02109 F-type H+-transporting ATPase subunit b
OsI_00555	-0.345379	0.0283342	0.122035	-0.667062	8.5831e-07	7.22963e-06	-0.767618	1.50405e-07	7.55667e-07	-1.63518	2.02841e-23	2.08718e-22	Os01g0167900; KIP1-like domain containing protein.
OsI_36196	0.270197	0.447295	0.738417	-1.01555	0.0257573	0.0711249	-0.937311	0.0206976	0.0438819	-2.49296	1.62861e-07	5.65944e-07	Os11g0498600; Similar to HVA22 protein.; K17279 receptor expression-enhancing protein 5/6
OsI_11537	0.436099	0.581621	0.828473	-1.94996	0.0616434	0.144531	-0.252886	0.866763	0.967116	-3.47079	0.00527136	0.0104695	uncharacterized LOC100500513
OsI_05379	0.0308525	0.853714	1	-0.182987	0.206068	0.370747	-0.370069	0.0145527	0.0320023	-1.46931	6.01387e-18	4.56446e-17	Os01g0970700; Peptidase M48, Ste24p family protein.
OsI_04585	-0.417005	0.268573	0.553874	0.222561	0.481109	0.683227	-0.914134	0.0165931	0.0359666	-1.56621	0.000577207	0.00133266	Os01g0869550, partial [Oryza sativa Japonica Group]
OsI_08090	-0.194728	0.402539	0.69625	-0.547847	0.0106457	0.0337127	-0.962032	3.54778e-05	0.000128901	-1.33805	4.00157e-08	1.47016e-07	Os02g0617900; K17422 large subunit ribosomal protein L41
OsI_18828	-0.107641	0.937676	1	-1.23502	0.0607901	0.142884	-0.446816	0.428272	0.570695	-3.64268	0.000123428	0.000311552	Os05g0203800, MADS_BOX_GENE_58, MADS58; Similar to MADS box protein.; K09264 MADS-box transcription factor, plant
OsI_30098	-0.0859887	0.652693	0.881935	-0.565043	0.00203364	0.00809225	-0.712399	0.000109209	0.000365216	-1.07476	4.0258e-08	1.47871e-07	Os08g0542100; Similar to 60S ribosomal protein L7.; K02937 large subunit ribosomal protein L7e
XLOC_039848	-0.358591	5.1262e-05	0.000696378	-0.693529	6.30385e-15	1.45442e-13	-0.998213	8.42475e-21	1.33695e-19	-1.28923	2.08101e-26	2.48523e-25	-
OsI_15776	0.898305	0.078498	0.250659	1.0262	0.0209841	0.0599118	0.810588	0.144667	0.236855	1.51003	0.0110208	0.0207515	Os04g0405700; Similar to H0502B11.13 protein.
OsI_35437	0.270786	0.277629	0.564505	0.279488	0.181812	0.336935	-0.0804283	0.724057	0.843388	-1.0258	0.000159929	0.000397332	LRR receptor-like serine/threonine-protein kinase GSO2-like
OsI_19205	-0.0752924	0.524722	0.80483	-0.298846	0.01112	0.0349986	-0.683752	1.66458e-09	1.04926e-08	-1.06791	7.55345e-20	6.39397e-19	Os05g0256000; Similar to TGF-beta receptor-interacting protein 1.; K03246 translation initiation factor 3 subunit I
OsI_19260	0.0867408	0.799175	0.970624	-0.0626968	0.844737	0.973574	-0.111101	0.749004	0.864742	-1.6026	3.63178e-05	9.77843e-05	Os05g0273500
OsI_37309	0.0699091	0.668244	0.889068	-0.00497456	0.975206	1	-0.762063	8.76803e-09	5.10577e-08	-1.74003	1.14038e-16	7.92834e-16	Os12g0124000; Similar to FHA domain containing protein, expressed.
OsI_18070	0.19287	0.456895	0.746009	-0.0117624	1	1	-0.507766	0.0635663	0.117625	-1.39446	2.10312e-06	6.50321e-06	Os04g0693100; Hypothetical conserved gene.
OsI_08943	0.2235	0.0587367	0.205993	0.0183084	0.880487	0.999894	0.600761	5.90293e-08	3.10647e-07	1.25768	1.8806e-32	2.96025e-31	shikimate kinase; K00891 shikimate kinase [EC:2.7.1.71]
OsI_11829	7.35168	0.188109	0.442837	6.78136	0.293415	0.480601	7.64386	0.0982785	0.171273	8.16323	0.0287097	0.0497936	Os08g0487300
OsI_05255	-0.509129	0.0363462	0.146656	-0.125871	0.615597	0.790243	0.749637	0.000104272	0.000350192	1.39563	8.90356e-13	4.76134e-12	Os01g0956075; Armadillo-like helical domain containing protein.
OsI_21804	0.34782	0.163408	0.407515	0.48013	0.0280999	0.0763201	0.679069	0.00111309	0.00312592	1.14093	1.02938e-07	3.64718e-07	Os06g0164400
OsI_25336	0.497334	0.426844	0.71966	-0.505492	0.516447	0.717292	-1.48862	0.0390987	0.0768935	-3.29039	0.00224261	0.00474331	Os07g0208100
OsI_05993	0.332415	0.493369	0.779134	-0.534149	0.152495	0.294966	-0.654671	0.0948513	0.166047	-1.92745	6.62978e-05	0.000173022	Os02g0166800
OsI_22833	0.13881	0.238743	0.516144	-0.149567	0.156937	0.301719	-0.354057	0.00285784	0.00741504	-1.28791	5.05273e-18	3.85226e-17	Os06g0338200; Copper amine oxidase family protein.; K00276 primary-amine oxidase [EC:1.4.3.21]
OsI_16284	-0.388751	0.250921	0.530877	-0.216453	0.511055	0.712666	-0.390087	0.268815	0.395502	-1.04771	0.00415713	0.0084042	beta-glucosidase 10-like; K01188 beta-glucosidase [EC:3.2.1.21]
OsI_03044	-0.321966	0.00770856	0.045173	-0.27262	0.0145423	0.0438979	-0.578434	1.78861e-06	7.82005e-06	-1.06755	4.79489e-19	3.87842e-18	Os01g0644000; Twin-arginine translocation pathway signal domain containing protein.
OsI_14950	0.0957985	0.748451	0.940441	0.134237	0.647844	0.819639	0.122417	0.636867	0.765934	1.25704	1.02918e-08	3.98269e-08	Os04g0223500; Dimethylaniline monooxygenase, N-oxide-forming domain containing protein.; K00485 dimethylaniline monooxygenase (N-oxide forming) [EC:1.14.13.8]
OsI_16946	-0.100056	0.651215	0.881	-0.192361	0.33464	0.528396	-0.511078	0.028261	0.057761	-1.31137	2.28743e-08	8.57709e-08	Os04g0557000; Similar to Genetic modifier.
OsI_35491	-0.537657	0.701091	0.909618	-1.06559	0.373059	0.568247	-2.24393	0.0734412	0.133266	-8.22882	0.0109644	0.0206555	E3 ubiquitin-protein ligase EL5-like; K16286 E3 ubiquitin-protein ligase EL5 [EC:2.3.2.27]
OsI_27575	-0.608155	0.00131726	0.0108806	-0.642268	0.0016719	0.0068156	-0.678428	0.000614149	0.00180746	-1.77866	1.16299e-16	8.08007e-16	Os08g0112700, MADS26, MADS_BOX_GENE_26; Similar to TAGL12 transcription factor.
OsI_13825	0.351633	0.0216856	0.0993663	0.461262	0.00126241	0.00532619	0.79633	1.91019e-08	1.06298e-07	1.27801	5.1024e-20	4.35853e-19	Os03g0788800; Zinc finger, RING/FYVE/PHD-type domain containing protein.; K19043 E3 ubiquitin-protein ligase RHF [EC:2.3.2.27]
OsI_04984	-0.256773	0.0270282	0.117735	-0.600115	6.01852e-09	7.06476e-08	-0.823596	3.57152e-14	3.46691e-13	-1.04266	3.22625e-19	2.63093e-18	Os01g0923600
XLOC_035778	0.333901	0.469097	0.755996	-0.415037	0.312284	0.501984	-0.318176	0.53143	0.672451	-3	5.71357e-06	1.68007e-05	-
OsI_06729	-0.64565	0.19076	0.446525	0	1	1	0.968929	0.00626026	0.0150732	1.07584	0.0014393	0.00312942	uncharacterized LOC102722672
OsI_00002	-0.115044	0.362333	0.654016	-0.326121	0.00578216	0.0200612	-0.686469	2.26369e-07	1.11311e-06	-1.36947	4.45418e-23	4.49355e-22	Os01g0100100; RabGAP/TBC domain containing protein.
OsI_02870	0.308122	1	1	1.58496	0.0812207	0.179959	1.48215	0.16106	0.258786	2.43635	0.00245202	0.0051503	Os02g0235900; Oxygen oxidoreductase covalent FAD-binding site domain containing protein.
OsI_10075	-0.775197	1.21643e-11	6.87779e-10	-0.598015	1.01546e-07	9.9566e-07	-0.752156	8.61765e-12	6.83075e-11	-1.44004	1.84296e-31	2.78207e-30	Os03g0767600; BTB domain containing protein.
OsI_09863	0.698438	4.48719e-10	1.97338e-08	0.532756	5.47701e-07	4.77269e-06	0.948418	9.64237e-19	1.33083e-17	1.0167	4.64617e-21	4.22554e-20	Os03g0132000; Similar to 4-coumarate-CoA ligase-like protein.; K10526 OPC-8:0 CoA ligase 1 [EC:6.2.1.-]
OsI_33725	-1.47478	0.100887	0.298082	-2.16993	0.0350239	0.091812	-2.03868	0.0243035	0.0505433	-3.16993	0.00621067	0.01219	Os10g0434000; Similar to BTB/POZ domain containing protein.
OsI_34295	0.131859	0.762816	0.949231	-0.123654	0.731101	0.885136	-0.646032	0.185955	0.29089	-2.26543	8.14901e-07	2.63217e-06	Os10g0512400; Cytochrome P450 family protein.; K09755 ferulate-5-hydroxylase [EC:1.14.-.-]
OsI_28229	-0.0297943	0.803482	0.973519	-0.423123	6.36313e-05	0.000376118	-0.832964	1.6202e-13	1.485e-12	-1.09169	1.53028e-19	1.2724e-18	40S ribosomal protein S11-like; K02949 small subunit ribosomal protein S11e
OsI_33717	-0.268461	0.295828	0.586915	0.0543566	0.813327	0.95023	0.74519	0.000165385	0.000536889	1.53656	1.50343e-15	9.68605e-15	Os10g0432300; Similar to Transcription factor IID, TFIID (Fragment).; K03120 transcription initiation factor TFIID TATA-box-binding protein
OsI_34713	0.363301	0.122675	0.338785	-0.240374	0.282716	0.471341	-0.378873	0.187652	0.293112	-2.16448	8.7329e-16	5.74107e-15	haloacid dehalogenase-like hydrolase domain-containing protein Sgpp-like
OsI_14406	-0.035964	0.861886	1	-0.0336415	0.851414	0.978606	-0.367707	0.0408833	0.0800395	-1.105	1.57557e-08	5.99065e-08	Os03g0857400; tRNA-binding arm domain containing protein.
OsI_18750	-0.0113153	0.981421	1	0.325502	0.0710685	0.162014	0.890964	1.19438e-07	6.07733e-07	1.61348	6.12787e-22	5.83562e-21	Os05g0188100
OsI_09969	0.0579845	0.569055	0.818424	-0.223499	0.0238172	0.0665315	-0.513461	7.11995e-07	3.28152e-06	-1.02368	2.66414e-18	2.06735e-17	cysteine--tRNA ligase, cytoplasmic-like; K01883 cysteinyl-tRNA synthetase [EC:6.1.1.16]
OsI_37272	0.898329	0.163723	0.407875	0.68127	0.339986	0.5338	0.506011	0.549486	0.687048	1.45555	0.0132157	0.024526	Os12g0120500
OsI_21774	-0.0574855	0.87138	1	-0.313499	0.273033	0.459464	-0.397116	0.144123	0.236091	-1.34465	1.50318e-05	4.22988e-05	Os06g0161400
OsI_32011	-0.23512	0.674902	0.89288	0.0510097	0.957418	1	0.396374	0.351074	0.485661	-2.45388	0.000364697	0.000865994	Os09g0511200
OsI_09824	0.248457	0.0205843	0.0955808	0.107211	0.296741	0.484052	-0.152858	0.153193	0.248139	-1.12936	4.87766e-20	4.17116e-19	callose synthase 3-like; K11000 callose synthase [EC:2.4.1.-]
OsI_27223	-0.128515	0.657218	0.884062	-0.257798	0.351181	0.54389	-0.649503	0.0149574	0.0327888	-1.01649	0.00173806	0.00373075	Os07g0663300; Similar to RNA-binding protein BRUNOL5 (Fragment).; K13207 CUG-BP- and ETR3-like factor
OsI_30857	-0.496607	0.258828	0.541254	-0.856526	0.00550866	0.0192207	-0.893663	0.00955228	0.0220111	-1.35521	0.000142345	0.000356566	Os11g0592900; Thioredoxin domain 2 containing protein.
OsI_06871	0.194778	0.113271	0.320572	0.244798	0.0377849	0.0975624	-0.406021	0.00249853	0.00657212	-1.0406	4.32789e-15	2.70765e-14	Os02g0302400; K00815 tyrosine aminotransferase [EC:2.6.1.5]
OsI_16671	-0.0247567	0.904215	1	-0.267498	0.111345	0.2307	-0.595172	0.000491909	0.0014707	-1.03895	3.02456e-09	1.22671e-08	Os04g0520000; S1, RNA binding domain containing protein.; K03679 exosome complex component RRP4
OsI_22180	-0.287948	0.426142	0.719259	-0.318249	0.261706	0.445533	-0.137574	0.644652	0.773296	1.4739	1.45035e-10	6.59719e-10	Os06g0218800; Uncharacterised protein family UPF0503 domain containing protein.
XLOC_035922	-0.34081	0.614521	0.852387	-0.653051	0.263135	0.447347	-0.996593	0.0994207	0.172831	1.55277	0.000203525	0.000499463	-
OsI_07718	-1.19931	0.0343564	0.140865	0.00580562	1	1	-0.108706	0.84858	0.951147	-2.33949	8.77204e-05	0.000225225	uncharacterized LOC100825285; K04650 nuclear receptor co-repressor 1
OsI_14148	-0.0500083	0.638797	0.872206	0.0265492	0.789085	0.930635	0.332468	0.000868124	0.00248314	1.02133	1.09282e-23	1.14157e-22	Os03g0826600; Similar to Phospholipase (Fragment).; K01114 phospholipase C [EC:3.1.4.3]
OsI_16341	0.311349	0.206535	0.470106	0.133606	0.579251	0.757776	-0.482465	0.0696291	0.127175	-1.54597	2.5868e-07	8.8009e-07	uncharacterized LOC102702088
OsI_15097	0.0643449	0.781813	0.961424	-0.410111	0.0825222	0.182108	-0.854592	0.000129178	0.000426655	-1.72658	7.62594e-10	3.25663e-09	probable protein transport Sec1a; K15292 syntaxin-binding protein 1
OsI_37911	-0.0484162	0.660867	0.885895	-0.27342	0.0124677	0.0384886	-0.659369	6.72956e-09	3.96913e-08	-1.37077	3.20967e-28	4.1487e-27	Os12g0236700; Chaperonin Cpn60/TCP-1 family protein.; K00921 1-phosphatidylinositol-3-phosphate 5-kinase [EC:2.7.1.150]
OsI_23293	-0.603162	5.51371e-05	0.000744134	-0.125284	0.416128	0.615725	-0.907911	1.93295e-06	8.41638e-06	-1.23973	1.08894e-15	7.10592e-15	beta-sesquiphellandrene synthase-like
OsI_36871	0.191023	0.695673	0.907899	0.325166	0.477478	0.679293	0.00323837	1	1	-1.23924	0.0196436	0.0353109	stress enhanced protein 1, chloroplastic-like
OsI_18260	0.4975	0.544928	0.813617	0.038068	1	1	-1.90304	0.11912	0.201236	-2.96193	0.026617	0.0465505	Os05g0123000; Similar to Lateral organ boundaries domain 1.
OsI_20735	0.842675	0.129072	0.348879	-0.154192	0.794006	0.934672	0.489038	0.411901	0.552902	1.922	1.81271e-05	5.04581e-05	Os05g0531000
OsI_22755	-0.110877	0.412336	0.706089	-0.110968	0.338872	0.532621	-0.542995	1.01803e-06	4.59957e-06	-1.77502	5.18869e-34	8.67521e-33	Os06g0320500; Similar to Light-harvesting complex I (Fragment).; K08907 light-harvesting complex I chlorophyll a/b binding protein 1
OsI_17158	-0.440972	0.0563607	0.199828	-0.77903	0.000231042	0.00119013	-0.507484	0.0139771	0.0308957	-1.47774	2.35717e-09	9.65946e-09	probable purine permease 11
OsI_18565	0.0637	0.615897	0.853429	0.0215474	0.86965	0.992072	-0.356335	0.00309353	0.00797202	-1.03326	2.01273e-15	1.28654e-14	Os05g0161200; RelA/SpoT domain containing protein.
OsI_19960	0.202292	0.0492847	0.18219	-0.189853	0.0443991	0.111253	-0.380989	0.000135979	0.000447195	-1.06512	2.06907e-25	2.36418e-24	Os05g0413200, TUB6, BETA-TUBULIN_6; Beta-tubulin.; K07375 tubulin beta
OsI_37722	0.176622	0.319443	0.609445	-0.011795	0.925716	1	-0.855687	4.18922e-11	3.10209e-10	-1.92374	5.4913e-23	5.5075e-22	Os12g0189400; Similar to Photosystem I reaction centre subunit N, chloroplast precursor (PSI- N).; K02701 photosystem I subunit PsaN
OsI_10176	-0.618437	0.478974	0.765718	-0.183222	0.823535	0.958168	-0.910203	0.202188	0.312246	-1.96083	0.0201816	0.0362044	pentatricopeptide repeat-containing protein At5g15300
XLOC_020341	-0.624654	0.00578361	0.0360283	-0.713344	0.000185068	0.000980384	0.0328999	0.911104	1	2.17188	2.84045e-30	4.07316e-29	-
OsI_17368	0.128346	0.598627	0.841542	-0.351368	0.0491722	0.120765	-0.893517	4.65665e-05	0.000165932	-1.20983	1.37072e-08	5.25049e-08	Os04g0613400; Similar to Cell differentiation protein rcd1.; K12606 CCR4-NOT transcription complex subunit 9
OsI_04871	0	1	1	-4.32193	1	1	1.11548	1	1	4.89885	1.30747e-05	3.70545e-05	uncharacterized LOC104582558
OsI_05056	0.253393	0.275966	0.562354	0.427984	0.0487195	0.119882	0.763173	0.000705617	0.00205193	1.24786	4.30752e-11	2.0388e-10	Os01g0931400; K00949 thiamine pyrophosphokinase [EC:2.7.6.2]
OsI_09827	0.0605808	0.872303	1	-0.189312	0.547486	0.737412	-0.839255	0.00554192	0.0135066	-1.33572	1.9641e-05	5.44563e-05	Os03g0128400
OsI_22114	-0.446051	0.0100131	0.0552071	-0.583953	0.000334718	0.00165539	-0.791336	3.70409e-06	1.55593e-05	-1.29105	1.66335e-12	8.73501e-12	Os06g0210100; Similar to Transmembrane emp24 domain-containing protein 10.
OsI_16806	0.34707	0.00413282	0.0274822	0.447642	0.000105136	0.000588981	0.631308	3.19607e-08	1.73363e-07	1.06121	3.64844e-22	3.51776e-21	Os04g0538700, ATG13B, AUTOPHAGY_ASSOCIATED_GENE_13B; Autophagy-related protein 13 domain containing protein.; K08331 autophagy-related protein 13
XLOC_040565	1.4021	0.104575	0.305648	0.406424	0.686718	0.849015	0.72316	0.238024	0.357769	1.76419	0.00111076	0.00246145	-
OsI_00711	0.385971	0.00016401	0.00189117	0.323063	0.00065081	0.00298297	0.623632	1.04452e-10	7.44562e-10	1.22632	5.87587e-34	9.77657e-33	Os01g0188400, NADP-ME1, NADP-MALIC_ENZYME_1; NADP-dependent malic enzyme, chloroplast precursor (EC 1.1.1.40) (NADP-ME).; K00029 malate dehydrogenase (oxaloacetate-decarboxylating)(NADP+) [EC:1.1.1.40]
OsI_26778	0.184425	0.869219	1	0.132195	1	1	0.479168	0.605236	0.735782	1.54557	0.0107417	0.0202629	Os07g0603500; Peptidase A1 domain containing protein.
OsI_38605	0.0331669	1	1	0.461261	0.59067	0.767949	1.42423	0.109276	0.187495	2.18254	0.00145378	0.00315822	Os12g0538700; Similar to AT.I.24-1 protein (Fragment).; K03676 glutaredoxin 3
OsI_21074	0.175231	0.760117	0.948098	-0.987466	0.0249366	0.0691814	-0.900296	0.04077	0.0798532	-1.08558	0.0172415	0.0313649	Os05g0573500, HAP3B, HAP3B_SUBUNIT_OF_CCAAT-BOX_BINDING_COMPLEX; HAP3.; K08065 nuclear transcription Y subunit beta
OsI_17400	0.18786	0.891297	1	-1.62369	0.141497	0.278636	-2.15094	0.0369257	0.0731617	-3.91648	0.00750184	0.0145243	Os04g0614300; Hypothetical conserved gene.
XLOC_038434	-0.156976	0.223778	0.494785	-0.590789	0.0450205	0.112526	-0.917334	1.943e-05	7.31645e-05	-2.13665	1.68322e-08	6.38506e-08	-
OsI_08604	-0.0995357	0.436652	0.728931	-0.315832	0.00730278	0.0244257	-0.433927	0.000466537	0.00139989	-1.11385	4.22019e-17	3.02724e-16	Os02g0702600; Rop nucleotide exchanger, PRONE domain containing protein.
OsI_32358	-0.404889	0.0179677	0.0862298	-0.385236	0.0220783	0.0624623	-0.573056	0.00038658	0.00117945	-1.12989	6.01367e-09	2.37438e-08	Os09g0557500; Similar to ATPUP5.
OsI_26877	-0.378414	0.00610757	0.0375416	-0.321097	0.0118478	0.0369417	-0.685903	3.34119e-07	1.60719e-06	-1.02399	1.42296e-13	8.03754e-13	Os07g0617100; Plant disease resistance response protein family protein.
OsI_08287	-0.124715	0.477191	0.763963	-0.44589	0.0283939	0.076942	-0.816952	1.6201e-06	7.11877e-06	-1.39888	3.01617e-09	1.22368e-08	Os02g0649800; Similar to Cytochrome B5 homolog (Fragment).
OsI_05472	-0.596962	0.123881	0.340419	-0.287577	0.438507	0.639457	-0.325191	0.413293	0.554214	-1.38069	0.00142206	0.00309432	Os02g0103500; Similar to nodulin protein.
OsI_20846	-0.0459439	0.680237	0.896308	-0.398475	0.000118792	0.000656456	-0.852213	1.24805e-14	1.26547e-13	-1.51861	4.29424e-40	9.19842e-39	Os05g0543700; Similar to Chaperone protein dnaJ.
OsI_38133	1.36923	0.527013	0.805363	-5.32193	0.550596	0.737412	0.874469	1	1	4.91886	3.13501e-09	1.26889e-08	Os12g0424600
OsI_06743	0.807355	0.135385	0.360295	-1.27563	0.0506038	0.123512	0.0462937	1	1	-2.4361	0.00540988	0.0107224	Os02g0277700; Leucine-rich repeat domain containing protein.
OsI_19519	0.177396	0.798982	0.970617	-0.161523	0.881743	1	-0.733972	0.187437	0.292821	-1.68257	0.00734546	0.0142474	Os05g0341600; Similar to Ras-related protein Rab-21.; K07890 Ras-related protein Rab-21
OsI_10399	0.147258	0.658904	0.885067	-0.0751343	0.846271	0.974613	-0.297905	0.366421	0.502703	-1.23827	0.000618243	0.00142094	Os03g0198900; Hypothetical conserved gene.
OsI_06075	0.0379679	1	1	0.494558	0.238062	0.413842	-0.883044	0.0767679	0.138575	-1.88304	0.00208527	0.00443144	Os02g0177400
OsI_16135	0.16058	0.145248	0.378566	0.00858942	0.930846	1	-0.838562	1.13575e-15	1.25426e-14	-2.14451	8.19922e-48	2.32244e-46	Os04g0457000; Similar to Chlorophyll a/b-binding protein CP24, photosystem II (Fragment).; K08917 light-harvesting complex II chlorophyll a/b binding protein 6
OsI_14650	0.390234	0.410716	0.704606	0.343623	0.404619	0.603741	0.227069	0.62476	0.75453	-1.24998	0.0222765	0.0396521	Os04g0119800; Leucine-rich repeat domain containing protein.
OsI_26779	0.435486	0.0385452	0.152925	0.292539	0.132307	0.264151	0.723994	3.64347e-05	0.000132081	1.07589	1.79169e-09	7.42083e-09	esterase PIR7B
OsI_18907	-0.196477	0.127653	0.346643	-0.45404	0.000134451	0.000735145	-0.849624	8.15227e-10	5.3064e-09	-1.17472	2.88002e-18	2.22872e-17	Os05g0215800
OsI_02353	0.360196	0.0753055	0.243699	0.409914	0.0255448	0.0706333	-0.357496	0.0916591	0.161276	-1.42754	5.10482e-09	2.02796e-08	Os01g0547000; Similar to LRR19.; K13457 disease resistance protein RPM1
OsI_28338	-0.180359	0.464788	0.751941	-0.407593	0.0857263	0.187819	-0.92824	0.000264301	0.000829262	-1.01932	5.40062e-05	0.000142398	Os08g0230800
OsI_03414	0.771323	0.0641579	0.21909	0.488389	0.208071	0.373755	-0.572047	0.185252	0.290012	-1.50423	0.00771332	0.0149061	Os01g0702300
OsI_13196	-0.035877	0.845985	0.997425	-0.351494	0.0377294	0.0974354	-0.75554	1.21118e-05	4.70668e-05	-1.33624	6.41301e-12	3.228e-11	Os03g0703900; SNARE associated Golgi protein domain containing protein.
OsI_01974	0.0124368	0.90696	1	-0.379787	0.000188321	0.000994191	-0.819916	1.91069e-15	2.06916e-14	-1.26054	4.50508e-26	5.30441e-25	Os01g0372700; Similar to Asparaginyl-tRNA synthetase, cytoplasmic 1 (EC 6.1.1.22) (Asparagine-- tRNA ligase 1) (AsnRS 1).; K01893 asparaginyl-tRNA synthetase [EC:6.1.1.22]
XLOC_031318	-0.356347	0.0387748	0.15358	0.459467	0.0174139	0.0511272	0.576753	0.000179316	0.00057796	1.76124	1.02023e-36	1.88398e-35	-
XLOC_038965	0.119464	0.896922	1	0.0409303	1	1	-0.659509	0.449682	0.592612	1.34866	0.0249874	0.0439966	-
OsI_27972	-0.144911	0.2398	0.517674	-0.494903	9.32348e-05	0.00052912	-0.952056	1.57902e-14	1.58072e-13	-1.54071	5.8621e-22	5.58942e-21	Os08g0169700
OsI_08588	-0.411532	0.0637986	0.21844	-0.823933	7.69716e-05	0.000445642	-0.758957	0.000139456	0.000457696	-1.21114	1.67189e-07	5.80265e-07	Os02g0700300; Similar to Phosphate starvation response regulator-like protein.
OsI_37358	-0.355331	0.0744445	0.242124	0.204502	0.173365	0.324781	0.422953	0.0069042	0.0164636	1.2045	1.07799e-19	9.05327e-19	Os12g0131500
OsI_13128	-0.631355	0.425509	0.718496	-0.164229	0.849077	0.976821	-1.74919	0.0457369	0.0884259	-2.60334	0.00462349	0.00927306	wall-associated receptor kinase 1-like
OsI_34932	0.5025	0.555467	0.813989	-0.819428	0.196236	0.357236	-1.04891	0.183523	0.287673	-8.64386	4.2494e-05	0.000113426	Os11g0126400; Similar to GDA1/CD39 family protein.; K14641 apyrase [EC:3.6.1.5]
OsI_19161	-0.0625237	0.938915	1	0.632087	0.395123	0.593659	0.96965	0.0524008	0.0994077	2.45309	1.40227e-06	4.41958e-06	Os05g0247800; Glycoside hydrolase, family 18 protein.
OsI_05570	0.0451422	0.9386	1	-0.393641	0.264701	0.449488	-0.903368	0.0163483	0.035496	-1.58144	0.000296696	0.000713006	Os02g0114800; K09422 myb proto-oncogene protein, plant
OsI_36016	-0.508147	0.177569	0.428505	-0.907243	0.00667968	0.0226617	-0.536476	0.0905664	0.159619	-1.82009	6.04209e-07	1.97849e-06	Os11g0459300
OsI_23350	-0.669027	0.446624	0.737742	-1.38215	0.087252	0.190079	-0.886618	0.328068	0.461588	-9.04985	0.000203064	0.000498371	Os06g0554600
OsI_21371	-0.0718232	0.91819	1	-0.288092	0.534769	0.728409	-0.834683	0.143098	0.234737	-2.48352	6.68602e-05	0.000174372	Os06g0114300; Cyclin-like F-box domain containing protein.
OsI_15086	-0.0443515	1	1	-0.853467	0.15109	0.292817	-0.932017	0.123494	0.207611	-1.32808	0.0244629	0.0431688	Os04g0308500; Similar to H0211A12.12 protein.
OsI_24319	0.641546	0.144421	0.377101	0.626673	0.114668	0.235991	0.699552	0.040254	0.0789292	1.1865	0.000186289	0.000459279	Os06g0697200; DEAD-box protein abstrakt.; K13116 ATP-dependent RNA helicase DDX41 [EC:3.6.4.13]
OsI_16387	-0.216187	0.437817	0.729924	-0.0967464	0.74039	0.892691	0.307165	0.199097	0.308388	1.05519	9.42819e-07	3.0242e-06	Os04g0486900; K09775 uncharacterized protein
XLOC_004805	-0.0494807	0.75275	0.942828	-0.257044	0.050793	0.123836	-0.706078	2.76338e-06	1.17883e-05	-1.24289	3.65526e-17	2.63139e-16	-
OsI_15678	-0.652914	0.0410741	0.160153	-0.741528	0.0144045	0.0435502	-0.900074	0.00110661	0.00310885	-1.82207	9.04219e-09	3.51362e-08	Os04g0391000; K10990 RecQ-mediated genome instability protein 1
OsI_14491	-0.370898	0.00110389	0.00942408	-0.447858	3.59068e-05	0.000223529	-0.981827	3.01687e-22	5.18386e-21	-1.95137	3.83972e-67	1.86446e-65	Os04g0233400, PLASMA_MEMBRANE_INTRINSIC_PROTEIN_2;6, PIP2;6; Similar to Arabidopsis thaliana (Fragment).; K09872 aquaporin PIP
XLOC_013021	-0.481103	0.00125447	0.0104678	-0.301373	0.011467	0.0359365	-0.613156	4.75955e-06	1.96675e-05	-1.09986	2.85625e-15	1.80742e-14	-
OsI_07497	-0.721425	0.645418	0.876741	-1.26825	0.189358	0.347384	-0.875337	0.257326	0.381647	-3.46989	0.00627712	0.0123157	protein CHUP1, chloroplastic-like
OsI_00195	0.818037	0.207196	0.471073	0.791784	0.0887586	0.19268	0.21283	0.76394	0.878134	-2.1867	0.00413907	0.00837151	Os01g0124000; Similar to Bowman Birk trypsin inhibitor.
OsI_26725	0.0885646	0.849101	0.999593	-0.353897	0.392822	0.591067	-0.343954	0.400263	0.540516	-1.07696	0.0179921	0.0326096	Os07g0595800; Prefoldin domain containing protein.
OsI_14112	-0.492802	0.0483587	0.179927	-0.526886	0.0183193	0.0533225	-0.90784	0.000114726	0.000382333	-1.18474	2.91327e-06	8.84822e-06	Os03g0822300; Ribosomal RNA methyltransferase J domain containing protein.
OsI_16966	-0.128146	0.628712	0.863833	-0.56455	0.0339458	0.0894353	-0.913501	0.00138555	0.00382431	-1.32648	1.62883e-06	5.09467e-06	Os04g0560200; Thioredoxin domain 2 containing protein.; K03671 thioredoxin 1
OsI_04425	-0.35259	0.130265	0.351279	-0.0853915	0.732815	0.886475	-0.608903	0.0079573	0.0186834	-1.09717	4.1758e-06	1.24649e-05	Os01g0847300; Uncharacterised protein family UPF0497, trans-membrane plant domain containing protein.
XLOC_008935	-0.164212	0.458097	0.746546	-0.266606	0.161475	0.308245	-0.718447	0.000387315	0.00118144	-1.52085	4.53576e-12	2.30711e-11	-
OsI_13446	-0.352672	0.749968	0.941144	-1.07126	0.262947	0.447076	-2.01749	0.0505719	0.0963428	-9.11201	0.00130083	0.00284782	uncharacterized LOC103645603
OsI_00778	-1.18556	0.429139	0.721707	-0.482942	0.846213	0.974583	0.331844	0.891183	0.987722	-8.59495	0.0284566	0.0494073	Os01g0199300; Similar to lachrymatory factor synthase.
OsI_07761	-0.413881	0.0185829	0.0884171	-0.833745	1.99649e-06	1.58005e-05	-0.73292	9.70052e-06	3.82776e-05	-1.59804	1.84083e-17	1.3499e-16	Os02g0573500; Similar to Monosaccharide transporter 1.
OsI_00954	-0.432201	0.0789824	0.25174	-0.64694	0.00417087	0.0151578	-0.952144	0.000390833	0.00119123	-2.01972	4.81602e-13	2.62354e-12	Os01g0223500; Similar to Esterase.
OsI_12864	0.462421	0.000359211	0.0037118	0.512151	2.34176e-05	0.000151768	0.872002	4.7632e-11	3.50766e-10	1.16669	4.44157e-23	4.48229e-22	Os03g0657100; Armadillo-like helical domain containing protein.
OsI_31413	-0.20871	0.193428	0.450723	-0.484384	0.0016612	0.00677734	-0.758867	3.16616e-06	1.34134e-05	-1.81914	3.19366e-24	3.41928e-23	Os09g0423400; Biopterin transport-related protein BT1 family protein.
OsI_23832	-0.105342	0.523532	0.804087	-0.174101	0.268059	0.453589	-0.542752	0.00130079	0.00361045	-1.07016	3.00524e-10	1.32452e-09	Os06g0638100; Similar to Tic21.
OsI_02967	-0.359827	0.0150637	0.0751447	-0.259646	0.0371317	0.0962298	-0.75365	4.68392e-09	2.81392e-08	-1.31693	2.2164e-12	1.1551e-11	Os01g0633000; Similar to 50S ribosomal protein L31.; K02909 large subunit ribosomal protein L31
OsI_05264	0.476155	5.73361e-05	0.000770124	0.36496	0.000972182	0.00424303	0.755999	9.86061e-11	7.04857e-10	1.15807	3.22183e-21	2.95623e-20	Os01g0957000; ATP-NAD kinase, PpnK-type, all-beta domain containing protein.; K00858 NAD+ kinase [EC:2.7.1.23]
OsI_34663	-0.311986	0.012265	0.0645612	-0.317282	0.00450288	0.0161772	-0.422111	0.000323588	0.00100057	-1.11388	1.17235e-15	7.61647e-15	Os10g0563000; Similar to Palmitoyl-protein thioesterase-like.; K01074 palmitoyl-protein thioesterase [EC:3.1.2.22]
OsI_24745	-0.195664	0.912153	1	0.556534	0.680694	0.844041	-1.17169	0.25063	0.373393	-10.4164	0.00169758	0.00364942	Os07g0125000; Allergen V5/Tpx-1 related family protein.
OsI_02598	-0.125651	0.327553	0.618784	-0.0712616	0.53882	0.731692	-0.755433	4.33234e-12	3.51937e-11	-1.52521	1.03542e-29	1.44004e-28	Os01g0585300
OsI_03560	-0.469305	0.168524	0.415568	-0.638213	0.0501617	0.122673	-0.93342	0.00201412	0.00540339	-1.07474	0.000937126	0.0021	Os01g0722100; Bacterial transferase hexapeptide repeat domain containing protein.; K00677 UDP-N-acetylglucosamine acyltransferase [EC:2.3.1.129]
OsI_00031	-0.173192	0.137631	0.36415	-0.381638	0.000350518	0.00172584	-0.808723	2.22502e-08	1.22864e-07	-1.16797	3.04413e-21	2.79649e-20	Os01g0103600; K01824 cholestenol delta-isomerase [EC:5.3.3.5]
OsI_09335	-0.181519	0.254966	0.536279	-0.627769	5.0177e-05	0.000303408	-0.858984	3.33404e-08	1.80338e-07	-1.24325	9.9465e-15	6.05501e-14	Os02g0804300; Methyltransferase type 11 domain containing protein.; K19306 18S rRNA (guanine1575-N7)-methyltransferase [EC:2.1.1.309]
OsI_00492	0.0440723	0.732037	0.930209	0.383986	0.000630199	0.00289972	0.913852	8.98346e-16	1.00108e-14	1.51715	5.04893e-40	1.07851e-38	Os01g0158900; Zinc finger, NF-X1-type domain containing protein.; K15683 NF-X1-type zinc finger protein NFXL1
OsI_06813	-1.94996	0.169009	0.416391	-0.765535	0.628334	0.802243	-1.76553	0.168785	0.268497	-8.14636	0.0280242	0.0487471	Os02g0291400, CBL8, CALCINEURIN_B-LIKE_PROTEIN_8; Similar to Calcineurin B-like protein 8.; K06268 serine/threonine-protein phosphatase 2B regulatory subunit
OsI_03884	0.155206	0.778207	0.958965	-0.0397263	1	1	0.576627	0.260461	0.385478	1.78117	0.000155527	0.000386953	Os01g0768100
OsI_20194	0.18988	0.418224	0.712361	0.654267	0.000734468	0.0033141	0.65299	0.000785774	0.002267	1.00901	1.80709e-06	5.62553e-06	Os05g0455900; Pentatricopeptide repeat domain containing protein.
OsI_31592	-0.486355	0.373143	0.665827	-0.131024	0.826085	0.960183	0.182754	0.771607	0.884556	2.08883	4.514e-08	1.65078e-07	Os09g0449800
OsI_08714	-0.350773	0.0119169	0.0630877	-0.639854	3.33824e-07	3.00649e-06	-0.842346	8.28682e-10	5.3917e-09	-1.20967	2.55363e-13	1.41985e-12	Os02g0719000; Similar to Rho GDP-dissociation inhibitor 1 (Rho GDI-1) (AtRhoGDI1).; K12462 Rho GDP-dissociation inhibitor
OsI_16456	0.157952	0.74014	0.934772	-1.30415	0.0201346	0.0577705	-1.3339	0.0254154	0.0525534	-1.57901	0.0159233	0.0291434	Os04g0494900; Similar to Unidentified precursor.
OsI_02685	-0.0263754	0.948373	1	-0.0880074	0.750952	0.901084	-0.823122	0.00318156	0.00817967	-1.07878	0.000693682	0.00158267	Os01g0595700
OsI_07813	0.915936	0.727702	0.927135	2.34354	0.0524634	0.126963	2.40136	0.0913079	0.160807	3.08265	0.0118438	0.0221809	cellulose synthase-like protein D2
OsI_27979	0.194359	0.270914	0.55647	0.0240341	0.89368	1	0.0674467	0.707437	0.828836	1.07723	2.67544e-11	1.2868e-10	Os11g0130900; Similar to NB-ARC domain containing protein, expressed.
OsI_28022	5.82443	0.178273	0.429354	0	1	1	0	1	1	7.59495	0.017329	0.0314944	Os05g0523100
OsI_37046	-0.330144	0.283609	0.572086	-0.381741	0.165546	0.313362	-0.409045	0.168279	0.267792	-1.00498	4.5432e-05	0.00012081	Os11g0702100; Similar to Class III chitinase homologue (OsChib3H-h) (Fragment).
XLOC_016361	-0.0510394	0.79859	0.970369	-0.486199	0.200513	0.36315	-0.337441	0.330125	0.464121	-1.61616	0.000668253	0.00152804	-
OsI_23962	0.40156	0.00012839	0.00153224	0.396702	9.45558e-05	0.00053566	0.603471	4.84499e-10	3.23593e-09	1.18267	5.2255e-33	8.41823e-32	Os06g0656500; Similar to 4-coumarate--CoA ligase 1 (EC 6.2.1.12) (4CL 1) (4-coumaroyl-CoA synthase 1) (Clone 4CL14) (Fragment).; K01904 4-coumarate--CoA ligase [EC:6.2.1.12]
OsI_07150	0.125531	0.893302	1	0.497864	0.26591	0.450845	0.73171	0.154669	0.250034	1.00872	0.0134466	0.0249202	Os08g0225900; Hypothetical conserved gene.
OsI_11167	-0.168038	0.922364	1	0.210474	0.911596	1	-0.835962	0.460691	0.604347	-9.31439	0.0111899	0.0210442	Os03g0298100
OsI_00873	-0.970129	0.0968394	0.289729	-1.05538	0.0400335	0.10233	-0.958352	0.0949952	0.166213	-1.8134	0.00786221	0.0151697	uncharacterized LOC100841013
OsI_36996	-0.301111	0.0157168	0.0777724	-0.348589	0.00242863	0.00947981	-0.902631	1.79821e-13	1.64375e-12	-1.32646	3.01712e-24	3.23363e-23	Os11g0673100
OsI_07468	0.263438	0.0160201	0.0788708	-0.291818	0.00588939	0.0203782	0.434633	0.0001697	0.00054933	1.08027	1.33664e-25	1.53637e-24	Os02g0526400; K03696 ATP-dependent Clp protease ATP-binding subunit ClpC
OsI_05563	-0.202656	0.537019	0.807088	-0.0344746	0.931555	1	-0.232363	0.495026	0.640852	-1.20266	0.000104222	0.000265326	Os02g0114050
OsI_21539	-0.0513774	0.776345	0.95762	-0.464963	0.00673757	0.0228179	-0.665508	0.000157689	0.000513481	-1.27232	6.27221e-11	2.93503e-10	WASH complex subunit 7 homolog; K18465 WASH complex subunit 7
OsI_21800	0.657267	0.0109632	0.0592731	0.098264	0.710467	0.868698	-0.455861	0.104822	0.180853	-1.41716	2.61614e-06	7.98971e-06	Os06g0163900
OsI_24490	-0.415037	0.52246	0.803332	-0.158698	0.779196	0.923632	-0.152003	0.783767	0.895388	1.28046	0.000635249	0.00145731	UPF0496 protein At1g20180
OsI_09893	-0.24768	0.0554965	0.197554	-0.345616	0.00392451	0.0143659	-0.805676	4.33673e-10	2.90975e-09	-1.20879	1.17736e-13	6.68936e-13	Os03g0135300, PHI_GLUTATHIONE_S-TRANSFERASE_3, GSTF3; Similar to Glutathione S-transferase GST 10 (EC 2.5.1.18).; K00799 glutathione S-transferase [EC:2.5.1.18]
OsI_18244	-0.177054	0.137893	0.364503	-0.366091	0.000846496	0.00375735	-0.701528	5.25648e-10	3.49783e-09	-1.22906	7.27911e-25	8.06701e-24	Os05g0121000
OsI_04054	-0.0953698	0.540661	0.809785	0.0124175	0.94651	1	0.998492	3.95601e-18	5.25921e-17	2.31662	1.5884e-98	1.59516e-96	Os01g0794100
OsI_14018	0.0760744	0.637564	0.871565	-0.383458	0.0130296	0.0399508	-0.768454	5.32898e-06	2.18588e-05	-1.21934	1.16043e-12	6.16404e-12	Os03g0810800; Similar to Short-chain alcohol dehydrogenase.; K09841 xanthoxin dehydrogenase [EC:1.1.1.288]
OsI_35671	-0.170089	0.149007	0.384899	-0.755016	3.75146e-12	6.51593e-11	-0.88563	1.43218e-13	1.32214e-12	-1.40052	3.50934e-28	4.52847e-27	Os11g0244800; Similar to Alfin-1.
OsI_00578	-0.202774	0.0666909	0.224992	-0.445837	2.01693e-05	0.000132474	-0.904234	2.10511e-16	2.46758e-15	-1.08716	8.77029e-22	8.30091e-21	Os01g0171000; BRASSINOSTEROID INSENSITIVE 1-associated receptor kinase 1 precursor (EC 2.7.1.37) (BRI1-associated receptor kinase 1) (Somatic embryogenesis receptor-like kinase 3).
OsI_14362	0.278564	0.717055	0.920356	0.0111982	1	1	-1.76854	0.0337304	0.0676127	-2.58871	0.00529596	0.0105147	Os03g0852300; Histone-fold domain containing protein.
OsI_21603	0.196645	0.39471	0.68879	-0.656747	0.00221284	0.0087238	-0.8832	7.9928e-05	0.000273821	-2.09505	2.38163e-16	1.62547e-15	Os06g0144000; BRCT domain containing protein.; K10803 DNA-repair protein XRCC1
OsI_36079	-0.334195	0.409915	0.703849	-0.123428	0.698797	0.858354	-0.543142	0.113184	0.193165	-1.24311	0.00178284	0.00381971	Os11g0480000; NB-ARC domain containing protein.
OsI_14011	-0.168208	0.4919	0.777805	-0.0158957	0.95341	1	-0.805466	0.00193164	0.00520349	-1.15897	0.00013329	0.000335268	uncharacterized LOC102707020
OsI_03509	0.570808	0.239186	0.516707	-0.00604904	1	1	-0.257011	0.672605	0.796993	-1.4746	0.0170439	0.0310346	Os01g0715600; K13947 auxin efflux carrier family
OsI_04201	-2.42626	0.14912	0.3849	-0.0804899	1	1	1.18353	0.134052	0.222033	2.0222	0.00125876	0.00276211	Os01g0815900; Hypothetical conserved gene.
OsI_24187	-0.544947	0.169987	0.41788	-0.17897	0.610691	0.785974	-0.598552	0.093268	0.163779	-1.17897	0.00343527	0.00703592	Os06g0680900
OsI_10264	-0.458759	0.378776	0.671633	0	1	1	-0.451379	0.39484	0.534391	-1.46618	0.00527725	0.0104803	Os03g0181400
OsI_36584	1.82597	0.356478	0.647063	2.26849	0.1979	0.359476	1.44746	0.727941	0.846084	2.91561	0.0162622	0.029711	Os11g0598000
OsI_07517	-1	0.0465538	0.175404	-0.640371	0.125712	0.253666	-0.868117	0.0746832	0.135231	-1.72526	0.000523363	0.00121387	Os02g0531600, RICE_TERMINAL_FLOWER_1/CENTRORADIALIS_HOMOLOG_2, RCN2; PEBP family protein.
OsI_26444	-0.0824622	1	1	2.27302	0.0753546	0.169648	1.41504	0.510336	0.655617	3.16993	0.00363169	0.00740877	Os07g0555000; F-box domain, Skp2-like domain containing protein.
XLOC_035750	0.0463013	0.825673	0.986233	-0.388973	0.0859415	0.187996	-0.955101	7.2162e-05	0.000249525	-1.07961	3.12202e-08	1.15788e-07	-
OsI_16690	-0.495879	0.170611	0.419067	-0.510349	0.0828002	0.18263	-0.862775	0.00718931	0.0170759	-1.25023	0.00108838	0.00241618	Os04g0523000; Photosystem II oxygen evolving complex protein PsbQ family protein.
OsI_00885	0.0706598	0.766729	0.951274	-0.206505	0.304185	0.492935	-0.505877	0.011785	0.0265235	-1.01427	1.02173e-05	2.9273e-05	uncharacterized LOC102710933
XLOC_017722	-0.103659	0.725298	0.925777	-0.341235	0.0108013	0.0341212	-0.814152	4.57355e-09	2.75193e-08	-1.59346	4.03454e-26	4.75944e-25	-
OsI_37403	-0.214526	0.486697	0.773148	-0.679297	0.0274194	0.0747819	-0.989459	0.00125352	0.00348808	-1.58608	1.77848e-06	5.54146e-06	Os11g0140100
OsI_31870	-0.229114	0.445231	0.736539	0.00246124	1	1	-0.431277	0.141434	0.232336	-1.42355	4.82657e-05	0.000127982	Os09g0491820; NAD(P)-binding domain containing protein.
OsI_17766	-0.407175	0.45451	0.744767	0.0938483	0.872788	0.994285	-0.0554487	0.958319	1	-1.88198	0.00120594	0.00265524	Os04g0660100; Helix-loop-helix DNA-binding domain containing protein.
OsI_06403	0.101439	0.33709	0.629846	0.37593	0.000113512	0.00063177	0.645471	4.99546e-10	3.33136e-09	1.01959	3.12763e-23	3.18436e-22	serine/threonine-protein kinase EDR1-like; K04424 sterile alpha motif and leucine zipper containing kinase AZK [EC:2.7.11.25]
OsI_34495	-0.0899351	0.388436	0.682409	-0.389087	5.82432e-05	0.000347405	-0.919122	1.58034e-19	2.31453e-18	-1.18035	2.1774e-27	2.71678e-26	Os10g0539900; Tonoplast monosaccharide transpoter, Vacuolar sugar transport
OsI_25933	-0.0201154	0.942899	1	-0.367493	0.086952	0.1896	-0.721024	0.0016635	0.00453244	-1.07595	5.26308e-05	0.00013896	Os07g0468100, TAU_GLUTATHIONE_S-TRANSFERASE_46, GSTU46; Similar to Glutathione S-transferase GST 19 (EC 2.5.1.18).; K00799 glutathione S-transferase [EC:2.5.1.18]
OsI_02116	-0.467806	0.0418025	0.162216	-0.0819333	0.676137	0.84022	-0.542555	0.01128	0.0255007	-1.11077	2.05968e-06	6.37336e-06	Os04g0156200
OsI_34601	-0.126484	0.396149	0.690214	-0.269092	0.115382	0.237224	-0.837059	9.06689e-08	4.67151e-07	-1.83486	5.49584e-29	7.37811e-28	Os10g0554900
OsI_00388	0.0164881	0.944105	1	-0.150622	0.466391	0.667426	-0.288125	0.152821	0.247594	-1.35548	9.00019e-08	3.2072e-07	uncharacterized LOC102716082
OsI_04952	0.124533	0.536071	0.806133	0.247638	0.139891	0.276122	0.63113	6.50366e-05	0.00022657	1.14208	6.84837e-12	3.43819e-11	Os01g0919500; Zinc finger, RING/FYVE/PHD-type domain containing protein.
OsI_06619	0.104598	0.458074	0.746546	0.180883	0.0985037	0.209043	-0.377101	0.000479917	0.00143751	-1.62691	2.82158e-28	3.6593e-27	clustered mitochondria protein-like; K03255 protein TIF31
OsI_20515	-0.172083	0.168391	0.415403	-0.456721	0.000540357	0.002536	-0.762347	1.90241e-09	1.19281e-08	-1.01776	2.28167e-11	1.10341e-10	Os05g0501700; Rossmann-like alpha/beta/alpha sandwich fold domain containing protein.
OsI_23408	0.220396	0.384504	0.678031	-0.107537	0.666853	0.832756	0.483746	0.0277189	0.0568041	1.15787	1.15814e-08	4.45829e-08	Os06g0566300; Similar to zinc transporter 4.; K14709 solute carrier family 39 (zinc transporter), member 1/2/3
OsI_35786	-0.418404	0.855664	1	0.740995	0.40166	0.600374	0.0299532	1	1	-8.89684	0.0285391	0.049518	Os11g0275000
XLOC_037273	-0.271208	0.0776991	0.249185	-0.386048	0.00707115	0.0237823	-0.911312	1.38467e-07	6.98888e-07	-1.35676	1.2055e-09	5.06072e-09	-
XLOC_012839	-0.367089	0.103324	0.302928	0.0253438	0.909236	1	0.279732	0.162761	0.261136	1.82099	1.16305e-28	1.54132e-27	-
OsI_34546	1.0016	0.223499	0.494365	0.110558	0.915216	1	1.03001	0.177181	0.279056	1.69946	0.00110358	0.00244729	Os10g0546400
OsI_23226	-0.435941	0.0369698	0.148477	-0.614026	0.0025015	0.00972355	-0.253174	0.219686	0.334561	-1.26324	1.41406e-09	5.89783e-09	Os06g0530300
OsI_33911	-0.0545821	0.702071	0.909749	-0.121971	0.340667	0.534083	-0.672571	2.52608e-06	1.08468e-05	-1.30725	1.34301e-18	1.05944e-17	Os10g0460900; Similar to cDNA clone:J013158D14, full insert sequence.
OsI_19516	0.344286	0.25855	0.541049	0.574718	0.0113902	0.0357465	0.910605	3.93244e-05	0.00014182	1.46013	2.89235e-13	1.6007e-12	Os05g0339200; Tubby, C-terminal domain containing protein.
OsI_04170	0.253918	0.0558486	0.198579	0.714198	4.18317e-10	5.71712e-09	0.993308	8.56131e-15	8.80285e-14	1.20552	8.41549e-22	7.96998e-21	Os01g0812050
OsI_27472	0.353279	0.00782599	0.0457317	0.605861	5.54016e-07	4.82226e-06	0.860819	1.55587e-13	1.42946e-12	1.24978	9.3899e-27	1.13675e-25	Os08g0101000, IDEF1, IDE-BINDING_FACTOR_1; ABI3/VP1 transcription factor family protein, Regulation of iron-deficiency response and tolerance
OsI_13687	-0.355751	0.432607	0.725475	-0.355751	0.225706	0.398096	-0.166249	0.578364	0.709132	-1.17177	0.000271347	0.000655502	Os03g0771500
XLOC_015406	-0.502743	0.00426626	0.0282064	-0.332359	0.00452919	0.0162641	-0.766191	1.83222e-07	9.10714e-07	-1.32229	2.16652e-11	1.04855e-10	-
OsI_25444	-0.297165	0.0477606	0.178472	-0.466962	0.000566321	0.00264014	-0.839999	1.43905e-08	8.1572e-08	-1.02637	6.91485e-13	3.72294e-12	Os07g0233300; Similar to Nucleic acid binding protein-like.
OsI_16695	-0.0560117	0.822209	0.984304	-0.661461	0.0030084	0.0113987	-0.405785	0.154226	0.249397	-1.0765	1.14214e-05	3.25841e-05	Os04g0523700
OsI_37847	-0.221556	0.268373	0.553563	-0.410859	0.0277255	0.075463	-0.553177	0.00500076	0.0123108	-1.26917	1.14339e-09	4.80845e-09	Os12g0224500; Zinc finger, PHD-type domain containing protein.
OsI_22066	-1.7412	0.0215044	0.09876	-0.921775	0.0904311	0.195566	-1.11901	0.0564337	0.106024	-3.89007	1.83339e-05	5.0997e-05	Os06g0202300
OsI_00287	-0.537373	0.398536	0.692741	-0.230848	0.759389	0.907388	-1.13355	0.138664	0.228587	-2.98251	0.00102891	0.00229251	Os01g0136200, 16.9_KDA_CLASS_I_HEAT_SHOCK_PROTEIN_2, HSP16.9B; 16.9 kDa class I heat shock protein 1.; K13993 HSP20 family protein
OsI_03942	6.38082	0.353068	0.644601	4.73697	1	1	6.69116	0.34117	0.475991	8.54432	0.00125711	0.00275908	Os01g0776300
OsI_21609	-0.194303	0.193242	0.450408	-0.354578	0.0164189	0.0486607	-0.822399	2.55916e-08	1.40477e-07	-1.05657	4.62073e-13	2.51981e-12	carboxypeptidase D-like; K07752 carboxypeptidase D [EC:3.4.17.22]
OsI_09614	-0.15374	0.376798	0.669846	0.00922959	0.972307	1	0.144169	0.354959	0.489977	1.17525	8.60986e-18	6.46387e-17	Os03g0101300; Similar to Hexose transporter.
OsI_05941	0.296795	0.0250406	0.110551	0.324159	0.00527647	0.0185197	0.404787	0.00101503	0.00286783	1.02347	9.17599e-18	6.87221e-17	Os02g0160200; Cyclin-like F-box domain containing protein.
OsI_16702	-0.45284	0.0690139	0.229955	-0.567962	0.011357	0.0356538	-0.998757	1.71477e-05	6.51452e-05	-1.23447	1.27226e-06	4.02786e-06	Os04g0525000
OsI_24069	-0.250615	0.31941	0.609445	-0.863883	4.33134e-05	0.00026577	-0.984835	2.1284e-06	9.22089e-06	-1.76637	2.87915e-13	1.59397e-12	Os06g0671000, HAK13, HIGH-AFFINITY_POTASSIUM(K+)_TRANSPORTER_13; Similar to Potassium transporter 1 (AtPOT1) (AtKUP1) (AtKT1).; K03549 KUP system potassium uptake protein
OsI_27919	0.207026	0.46426	0.751322	-0.408151	0.149746	0.291039	-0.846272	0.00319148	0.00820309	-1.53743	7.29686e-07	2.3698e-06	pentatricopeptide repeat-containing protein At1g07590, mitochondrial-like
OsI_35299	-0.0833789	0.799527	0.970861	-0.616464	0.0276466	0.0752949	-0.560248	0.0417093	0.0814851	-1.68494	8.37636e-07	2.70279e-06	Os11g0173800; Serine/threonine protein kinase-related domain containing protein.
OsI_15499	-4.14296	0.0231389	0.104382	-1.92057	0.151604	0.293537	-2.02748	0.147349	0.240516	-7.46489	0.00651939	0.0127482	Os04g0361500
OsI_27049	-0.0121747	1	1	-0.324962	0.339737	0.533519	-0.327495	0.326166	0.459396	-1.04933	0.0142465	0.0263017	Os08g0522100
OsI_34253	-0.306321	0.105917	0.308421	-0.412885	0.0121406	0.0376906	-0.937677	1.17594e-06	5.26194e-06	-1.54941	1.33603e-15	8.63995e-15	uncharacterized LOC102711468
OsI_23895	0.347693	0.00153245	0.012289	0.559684	1.12834e-08	1.27349e-07	0.756412	1.8076e-13	1.65184e-12	1.08797	1.22597e-24	1.34232e-23	Os06g0646400; Tyrosine protein kinase domain containing protein.
OsI_31422	1.07895	0.0161312	0.079317	0.459432	0.278763	0.466354	-0.255839	0.602504	0.733215	-3.73697	1.33969e-05	3.79107e-05	protein GAMETE EXPRESSED 2
OsI_05463	-0.156861	0.501464	0.786318	-0.369397	0.0110415	0.0347763	-0.367079	0.0111088	0.0251564	-1.21146	2.88882e-14	1.70426e-13	Os02g0102300; Similar to Thiosulfate sulfurtransferase (EC 2.8.1.1) (Rhodanese) (Senescence- associated protein) (Sulfurtransferase protein 16) (AtStr16).
OsI_19688	0	1	1	0	1	1	3.73697	1	1	7.35168	0.00268907	0.00560975	subtilisin-like protease SDD1-like
OsI_28641	-0.0023354	0.986328	1	-0.412124	0.0146306	0.0441168	-0.604935	0.00128502	0.00357025	-1.24414	1.16515e-10	5.34154e-10	Os08g0290400
OsI_04893	0.0650339	0.936493	1	-0.253917	0.681468	0.844373	-1.23912	0.0427005	0.0831572	-1.49628	0.0215835	0.0385206	Os01g0913600; Similar to Rho GDP-dissociation inhibitor 1 (Rho GDI-1) (AtRhoGDI1).
OsI_17795	-0.00741902	0.942043	1	-0.193057	0.0408792	0.104137	-0.46166	4.4556e-06	1.84911e-05	-1.04239	2.13643e-23	2.19468e-22	Os04g0663100; Similar to OSIGBa0099L20.2 protein.
OsI_15357	-0.0845276	0.420244	0.713983	-0.391453	0.000101892	0.000572789	-0.87347	1.80965e-17	2.29459e-16	-1.58176	3.27653e-41	7.33331e-40	Os04g0321700; Similar to Serine carboxypeptidase I precursor (EC 3.4.16.5) (Carboxypeptidase C).; K16296 serine carboxypeptidase-like clade I [EC:3.4.16.-]
OsI_20601	-0.0314942	0.842566	0.995436	-0.259657	0.0617969	0.144847	-0.533604	0.000381453	0.00116506	-1.08403	1.69322e-08	6.42141e-08	Os05g0513100; Similar to PlCYC4 protein (Fragment).
OsI_23191	-0.514573	0.283074	0.571456	-0.347761	0.515083	0.716045	-0.93556	0.0415988	0.0812847	-1.16792	0.0155364	0.0284875	Os06g0523300
OsI_27065	-0.187242	0.264305	0.548672	-0.629357	9.85334e-05	0.000555942	-0.828457	1.96767e-06	8.56394e-06	-1.14715	1.54412e-10	7.01032e-10	Os07g0642400; K15711 SWI/SNF-related matrix-associated actin-dependent regulator of chromatin subfamily A3 [EC:3.6.4.- 2.3.2.27]
OsI_32198	-0.466754	0.000427414	0.00429364	-0.985649	2.5157e-15	5.96061e-14	-0.938153	3.7495e-14	3.63279e-13	-1.24774	2.16114e-17	1.57582e-16	Os09g0538500; Similar to Male sterility MS5.
OsI_34837	-0.718889	0.207083	0.470955	0.0270302	1	1	-0.747234	0.154963	0.250405	-1.30666	0.0280058	0.0487313	Os12g0111700
OsI_22056	0.460111	0.537282	0.807366	-0.133025	0.896418	1	0.641163	0.287212	0.416972	3.49832	1.59411e-19	1.32334e-18	Os06g0200800, partial [Oryza sativa Japonica Group]
OsI_05424	-0.599699	0.00592095	0.0366777	-0.509967	3.90545e-05	0.000241466	-0.94964	2.18897e-08	1.21043e-07	-1.26712	3.33494e-24	3.56561e-23	Os01g0975300; K09422 myb proto-oncogene protein, plant
OsI_03042	-0.547793	0.023027	0.103938	-0.396659	0.0567748	0.135501	-0.320443	0.150583	0.244846	-1.17464	6.18086e-07	2.02136e-06	Os01g0643800; Similar to Mitogen-activated protein kinase.
XLOC_017275	0.194701	0.398945	0.693101	0.691721	0.00663248	0.0225363	-0.568057	0.000192644	0.000617937	-1.10346	9.49304e-05	0.00024291	-
OsI_27252	1.6477	0.14509	0.378337	2.04731	0.0253871	0.070273	1.51937	0.342954	0.477516	2.86129	0.00151343	0.00327953	Os07g0667100
OsI_35284	-0.704058	0.00516993	0.0329459	-0.971379	0.000767139	0.00344435	-0.600816	0.0639954	0.118292	-1.08385	6.71958e-05	0.000175188	Os11g0173900; Similar to Leucine Rich Repeat family protein, expressed.
OsI_33170	-0.477204	0.0116372	0.0619702	-0.571394	0.000178051	0.000947942	-0.999003	1.64357e-08	9.23642e-08	-1.50289	1.60386e-13	9.03296e-13	Os10g0347000; X8 domain containing protein.
OsI_38679	-0.436509	0.0839381	0.262257	-0.642476	0.00562587	0.0195875	-0.603095	0.0118196	0.0265953	-1.39159	5.80795e-07	1.90585e-06	Os12g0516800
OsI_31055	-0.431031	0.458796	0.747253	-1.15544	0.0207905	0.0594308	-0.671351	0.180492	0.283617	-1.2391	0.0163984	0.0299474	Os09g0361700 [Oryza sativa Japonica Group]
OsI_18893	7.26053	0.188164	0.442837	8.05889	0.046691	0.115817	7.94642	0.0468146	0.0901859	8.51833	0.0170156	0.0309921	Os05g0213700 [Oryza sativa Japonica Group]
OsI_24487	-0.186184	0.40034	0.694554	-0.443457	0.0350876	0.0919399	-0.634891	0.00408866	0.0102795	-1.15668	4.76115e-07	1.57404e-06	aspartic proteinase-like protein 1-like
OsI_31716	-0.109613	0.545568	0.813989	-0.354598	0.0225626	0.0636044	-0.578154	0.000820832	0.00235863	-1.17539	3.59526e-09	1.44761e-08	Os09g0469900; Similar to Queuine tRNA-ribosyltransferase (EC 2.4.2.29) (tRNA-guanine transglycosylase) (Guanine insertion enzyme).; K00773 queuine tRNA-ribosyltransferase [EC:2.4.2.29]
OsI_10512	-0.348866	0.251402	0.531484	-0.186735	0.51662	0.717468	-0.370141	0.239928	0.359821	-1.04848	0.000597814	0.00137684	Os03g0213500
OsI_12506	-0.649668	0.517529	0.799275	-1.2084	0.091838	0.198051	-1.53521	0.14633	0.239044	-3.16993	0.00126522	0.00277549	uncharacterized LOC101773080
OsI_24303	-0.483715	0.0199132	0.0932455	-0.43046	0.0374023	0.0967287	-0.845858	8.24002e-06	3.28436e-05	-1.05453	5.35894e-08	1.94757e-07	Os06g0694800
OsI_14915	0.230884	0.794329	0.967653	-2.59694	0.0172615	0.0507565	-0.690045	0.497645	0.64351	-2.52655	0.0250177	0.0440423	Os04g0219600; Similar to NBS-LRR protein (Fragment).
OsI_33094	-0.122536	0.33619	0.628694	-0.32454	0.00535039	0.0187492	-0.820295	1.46697e-10	1.03134e-09	-1.6097	2.56596e-29	3.49022e-28	Os10g0329300; Similar to Mevalonate kinase (EC 2.7.1.36) (MK).; K00869 mevalonate kinase [EC:2.7.1.36]
OsI_00477	-0.115477	1	1	0.943416	1	1	1.69188	0.659348	0.786219	3.92892	0.0102573	0.0194191	Os01g0157300 [Oryza sativa Japonica Group]
OsI_21713	-0.70044	0.365163	0.657142	-0.514573	0.399263	0.598069	-0.872621	0.208185	0.319707	-4.70044	4.0862e-05	0.000109287	Os06g0152700
OsI_30678	-0.0819614	0.531657	0.805363	-0.134119	0.248752	0.428212	-0.791928	2.16787e-08	1.1992e-07	-1.29324	1.6694e-15	1.07397e-14	Os09g0279400; Rhodanese-like domain containing protein.
OsI_05053	0.0687431	0.81212	0.978003	-0.334532	0.170541	0.320936	-0.256141	0.310919	0.441421	-1.07287	0.0001098	0.000278721	Os01g0931000
OsI_32531	-0.790077	0.351677	0.644601	-1.12711	0.168834	0.318249	0.432315	0.553383	0.687048	-3.20511	0.00641107	0.0125523	Os10g0109700; Similar to POT family protein.; K14638 solute carrier family 15 (peptide/histidine transporter), member 3/4
OsI_16136	-0.440775	0.0899103	0.275102	0.111766	0.658273	0.827972	0.348328	0.122553	0.206177	1.35333	2.51181e-06	7.68779e-06	Os01g0549300; Homeodomain-like domain containing protein.
OsI_38830	0.57758	0.0583263	0.204947	0.72056	0.00548113	0.0191442	0.712286	0.00605606	0.0146297	1.23688	8.10899e-06	2.35114e-05	Os12g0573800
OsI_03841	0.0144544	0.932029	1	-0.205123	0.147322	0.287543	-0.60672	3.42286e-05	0.000124672	-1.3003	1.7879e-13	1.00257e-12	Os01g0763200; Similar to Transcription factor PCF7 (Fragment).
OsI_14945	0.173946	0.0951612	0.286346	-0.62439	6.08919e-09	7.13954e-08	-0.725109	5.51978e-10	3.66193e-09	-1.60902	5.75228e-46	1.54851e-44	Os11g0592600; Targeting for Xklp2 family protein.
OsI_08173	4.90689	1	1	0	1	1	5.90689	0.550431	0.687048	8.69116	0.00288426	0.00598504	wall-associated receptor kinase 3-like
OsI_17256	-0.535274	0.00753383	0.0443837	-0.667299	0.000189319	0.000998778	-0.936361	1.74344e-07	8.69259e-07	-1.58435	6.80055e-16	4.50713e-15	Os04g0600400; Peptidase aspartic, catalytic domain containing protein.
OsI_17656	0.128705	0.511053	0.794265	0.0987473	0.547566	0.737412	-0.0238404	0.88261	0.980667	-1.11961	4.41122e-08	1.61433e-07	Os04g0644600; Epoxide hydrolase family protein.
OsI_06099	0.119485	0.456714	0.745993	-0.320787	0.0368892	0.0956897	-0.479049	0.00227303	0.00603112	-1.01508	2.72204e-09	1.10769e-08	Os02g0180100; Peptidase C12, ubiquitin carboxyl-terminal hydrolase 1 family protein.; K05610 ubiquitin carboxyl-terminal hydrolase L5 [EC:3.4.19.12]
OsI_21327	6.82443	0.0151081	0.0753005	0	1	1	0	1	1	8.05889	0.00310414	0.00640051	disease resistance protein RPP13-like
OsI_13232	0.507019	0.00939666	0.052423	0.738888	7.80861e-05	0.0004515	0.803686	9.20039e-06	3.63976e-05	1.03953	1.24736e-09	5.22933e-09	Os03g0710100; Similar to Protein kinase domain containing protein, expressed.; K08827 serine/threonine-protein kinase PRP4 [EC:2.7.11.1]
OsI_35211	-0.328836	0.19534	0.453994	0.105234	0.622207	0.796617	0.199475	0.344356	0.478717	1.56336	7.81604e-18	5.88792e-17	Os11g0160500
OsI_10570	-0.231221	0.571679	0.820471	-0.288707	0.426555	0.627318	-0.692062	0.114633	0.19516	-1.34858	0.00142536	0.00310105	dnaJ homolog subfamily B member 1-like; K03686 molecular chaperone DnaJ
OsI_10719	0.241244	0.543733	0.812693	0.213314	0.563135	0.743008	-0.437001	0.340917	0.475744	-1.33424	0.00154396	0.00334029	calmodulin-lysine N-methyltransferase-like; K18826 calmodulin-lysine N-methyltransferase [EC:2.1.1.60]
OsI_06897	-0.301725	0.139201	0.367238	-0.217305	0.205642	0.370051	-0.861376	3.71692e-06	1.56068e-05	-1.22651	4.05187e-09	1.62377e-08	DNA excision repair protein ERCC-8-like; K10570 DNA excision repair protein ERCC-8
OsI_38724	0.0185421	0.954592	1	-0.367871	0.0739177	0.167002	-0.794564	0.000275949	0.0008629	-1.09095	1.2704e-06	4.0224e-06	Os12g0560600
OsI_38193	-0.894991	0.0419096	0.162513	-0.634716	0.0978111	0.207989	-1.00892	0.0292977	0.0596102	-1.29223	0.00498587	0.00994569	Os12g0438400; Hypothetical conserved gene.
OsI_21362	0.0481835	1	1	-0.736966	0.145439	0.284781	-0.900101	0.0932123	0.16369	-1.558	0.00875873	0.0167802	Os02g0826200; NAD(P)-binding domain containing protein.
XLOC_028550	-0.162923	0.579283	0.826053	-0.0408888	0.971179	1	-0.783791	0.00511609	0.0125735	-1.36504	2.44001e-06	7.47841e-06	-
OsI_03362	-0.0565835	0.882701	1	0.721625	0.0106538	0.0337279	0.607899	0.0459205	0.0887194	1.01724	0.000201448	0.000494601	LRR receptor-like serine/threonine-protein kinase GSO1-like
OsI_01980	-0.058103	1	1	-0.247928	1	1	-1.85561	0.168139	0.267696	-7.98489	0.0207037	0.0370444	Os11g0652900
OsI_23430	-1.0199	0.520491	0.80186	-1.9419	0.106412	0.222775	-1.14543	0.43115	0.573241	-3.8679	0.0225762	0.0401279	Os06g0570100, KO2, ENT-KAURENE_OXIDASE_2, DWARF_TANGINBOZU, D35; Ent-kaurene oxidase (EC 1.14.13.78) (AtKO1) (Cytochrome P450 701A3).; K04122 ent-kaurene oxidase [EC:1.14.13.78]
OsI_38988	-0.698731	0.453263	0.743801	-0.814209	0.164268	0.311723	-0.463711	0.590135	0.721075	-2.51165	0.00565654	0.0111733	transcription factor APG-like
OsI_25037	0.342434	0.62737	0.862606	-0.379102	0.565096	0.745078	-1.0695	0.158527	0.25529	-3.84623	0.000743286	0.00168862	Os07g0167700
OsI_01685	0.149249	0.733172	0.930864	-0.197708	0.674612	0.839168	-0.344711	0.442471	0.585471	-1.15331	0.0122428	0.0228714	Os01g0327700
OsI_33512	0.319584	0.0243899	0.108325	-0.127953	0.376228	0.571942	-0.624905	1.78653e-05	6.76787e-05	-1.31838	3.34409e-13	1.84247e-12	Os10g0405600; Phosphofructokinase family protein.; K00850 6-phosphofructokinase 1 [EC:2.7.1.11]
OsI_38349	-0.332754	0.110515	0.315165	-0.496156	0.00711332	0.023888	-0.824398	2.41395e-05	8.96889e-05	-1.2763	2.87935e-09	1.1697e-08	Os12g0485800; Prefoldin domain containing protein.; K09549 prefoldin subunit 2
XLOC_032510	1.13716	0.0489597	0.181377	0.233708	0.547472	0.737412	-0.0579473	0.80262	0.911233	-1.18133	2.80174e-07	9.48873e-07	-
OsI_25469	-0.516791	0.832527	0.989931	-3.07973	0.0661625	0.152787	-2.83872	0.0671678	0.123211	-8.27612	0.0171841	0.0312677	Os12g0106900; Hemopexin domain containing protein.
OsI_05757	-0.0592701	0.768275	0.952511	-0.554004	0.00244872	0.00954991	-0.833233	0.000399602	0.00121542	-1.71731	2.67676e-15	1.69836e-14	Os02g0135200
OsI_24230	-0.0103139	0.941806	1	-0.261339	0.028833	0.077964	-0.543346	3.26917e-05	0.0001193	-1.09764	1.24964e-15	8.1084e-15	lipid transfer-like protein VAS-like
OsI_31925	-0.301959	0.0908353	0.277249	-0.454465	0.00922873	0.0298457	-0.749338	5.04047e-05	0.000178738	-1.1532	2.95068e-10	1.30178e-09	Os09g0501850; Similar to FK506-binding protein 2-1 precursor (EC 5.2.1.8) (Peptidyl-prolyl cis- trans isomerase) (PPIase) (Rotamase) (15 kDa FKBP) (FKBP-15-1).; K09569 FK506-binding protein 2 [EC:5.2.1.8]
OsI_15073	0.0516911	0.646011	0.877175	-0.372402	0.00834192	0.0273223	0.902056	4.30855e-18	5.69584e-17	1.91019	2.57678e-56	9.39885e-55	Os04g0244800; Heavy metal transport/detoxification protein domain containing protein.
OsI_16115	0.450166	0.227218	0.499389	0.225292	0.485386	0.687777	0.384231	0.270139	0.397066	1.04665	0.00108166	0.00240212	Os04g0452500; Similar to H0505F09.1 protein.
OsI_27042	5.82443	1	1	8.36632	0.0468748	0.116217	8.26053	0.0968044	0.169003	9.22882	0.0184507	0.0333645	Os07g0639500
OsI_28383	-0.262039	0.0333133	0.137712	-0.663042	6.41218e-07	5.52503e-06	-0.847862	1.08863e-13	1.01597e-12	-1.75306	8.97995e-31	1.31639e-29	uncharacterized LOC102702207
OsI_25314	-0.552541	0.671225	0.890252	-0.93587	0.500074	0.702317	-1.87447	0.104317	0.180073	-7.1964	0.0168204	0.0306655	Os09g0119600; UDP-glucuronosyl/UDP-glucosyltransferase family protein.
OsI_22389	-0.130981	0.464153	0.751188	-0.323067	0.0501482	0.122662	-0.638297	8.56625e-05	0.000292034	-1.30528	2.08457e-11	1.01126e-10	Os06g0251200; Kelch related domain containing protein.
OsI_19713	0.00974798	1	1	0.384143	0.342369	0.535492	-0.469862	0.332519	0.46676	-1.84702	0.000923996	0.00207298	Os05g0372300; Cytochrome P450 family protein.
OsI_24270	0.113599	0.666135	0.889068	-0.357888	0.0170257	0.0501788	-0.919078	8.0085e-07	3.66848e-06	-1.95975	4.47966e-25	5.03307e-24	Os06g0691600; EF-Hand type domain containing protein.
OsI_10383	-0.0949737	0.522508	0.803337	-0.457051	0.000969793	0.0042344	-0.514966	0.000581884	0.0017188	-1.10189	3.2791e-11	1.56497e-10	Os03g0197000; Di-trans-poly-cis-decaprenylcistransferase-like domain containing protein.; K11778 ditrans,polycis-polyprenyl diphosphate synthase [EC:2.5.1.87]
OsI_28082	-0.137504	0.916979	1	-0.652077	0.321274	0.512926	-0.226771	0.726727	0.845235	-4.1964	0.000264147	0.000639055	Os08g0190300
OsI_22759	0.171712	0.776996	0.958094	0.446207	0.304366	0.493197	0.492687	0.229463	0.347281	-1.31657	0.0166803	0.0304334	Os06g0321700; Aminoacyl-tRNA synthetase, class I, conserved site domain containing protein.
OsI_18060	-0.189034	0.677072	0.893998	0.125953	0.722126	0.878378	-0.596397	0.0998934	0.17346	-1.54011	0.00134102	0.00292787	probable magnesium transporter NIPA4
OsI_08542	-0.692303	0.0206274	0.095695	-0.993487	9.09553e-05	0.000517549	-0.607228	0.014058	0.0310453	-1.41688	2.44472e-07	8.34079e-07	Os02g0692700; Similar to PLATZ transcription factor.
OsI_27719	0.0559393	0.691262	0.904591	-0.337228	0.00911805	0.0295224	-0.979391	2.33563e-12	1.93939e-11	-1.50308	7.46757e-25	8.26698e-24	Os08g0134900
OsI_29631	0.0455073	0.882307	1	-0.349757	0.205645	0.370051	-0.36647	0.202693	0.312775	-1.82285	3.17452e-07	1.06997e-06	Os04g0630300; NAD(P)-binding domain containing protein.; K08695 anthocyanidin reductase [EC:1.3.1.77]
OsI_15748	-0.043569	0.913748	1	-0.817293	0.00387771	0.014225	-0.977074	0.00135773	0.00375249	-1.44057	5.99337e-06	1.75883e-05	Os04g0401900
OsI_18973	0.173332	0.359955	0.651471	-0.455786	0.0552702	0.132537	-0.811479	0.00210953	0.00563737	-2.29743	1.95117e-20	1.71551e-19	Os12g0261300
OsI_33397	-0.330645	0.40003	0.694172	-0.413701	0.176403	0.328811	-0.863591	0.0274941	0.0563924	-1.08964	0.00539621	0.0106987	Os10g0388900
OsI_18139	-0.0482088	0.633532	0.867899	-0.217175	0.0204841	0.0586637	-0.664415	2.40915e-12	1.99882e-11	-1.49463	4.33887e-34	7.27795e-33	ABC transporter D family member 1-like
OsI_24568	-0.491051	1.1916e-05	0.000195396	-0.68047	1.6637e-10	2.4074e-09	-0.928877	3.69191e-14	3.57925e-13	-1.11132	9.4399e-18	7.06644e-17	Os07g0101200; Pentatricopeptide repeat domain containing protein.
OsI_29347	-0.818463	1.84142e-13	1.38401e-11	-0.919838	1.45438e-14	3.2343e-13	-0.93256	3.14e-18	4.21267e-17	-1.19648	1.22563e-26	1.48028e-25	Os08g0434700; Homeodomain-like containing protein.
XLOC_027152	-0.00389742	0.705548	0.91231	-0.218074	0.071673	0.163102	-0.850984	1.01868e-07	5.22658e-07	-1.39613	1.25593e-14	7.59772e-14	-
OsI_32910	0.0387664	0.780027	0.960477	-0.141229	0.276329	0.463556	-0.508181	0.000198633	0.000636125	-1.49091	2.12259e-18	1.65751e-17	Os10g0181600; Methyltransferase type 11 domain containing protein.
OsI_32056	0.94671	0.0465979	0.175497	0.106915	0.836125	0.967489	-0.248522	0.620605	0.750456	-1.20767	0.0267088	0.0466952	Os09g0517900; UDP-glucuronosyl/UDP-glucosyltransferase family protein.; K13691 pathogen-inducible salicylic acid glucosyltransferase [EC:2.4.1.-]
OsI_31844	0.0770066	0.830231	0.988501	-0.354975	0.166651	0.314914	-0.944343	0.000852696	0.00244196	-1.48853	2.63067e-06	8.03092e-06	Os09g0488600; Protein kinase PKN/PRK1, effector domain containing protein.
OsI_24784	-0.00749454	1	1	0.0441676	1	1	0.954437	0.0777545	0.140051	2.42435	1.14454e-08	4.40978e-08	Os07g0132500; Similar to Resistance protein candidate (Fragment).
OsI_37344	-0.284453	0.74757	0.939715	-0.841935	0.181972	0.33713	-1.70567	0.0245962	0.0510967	-1.71187	0.0257489	0.0451727	Os12g0128600; Zinc finger, Tim10/DDP-type family protein.; K17780 mitochondrial import inner membrane translocase subunit TIM8
OsI_03073	0.0825737	0.572479	0.821065	-0.301552	0.0386875	0.0994839	-0.811655	4.25511e-07	2.01743e-06	-1.62431	9.60482e-24	1.00571e-22	Os01g0649900; Lipase, GDSL domain containing protein.
XLOC_037436	0.0513469	0.905494	1	0.570956	0.0280002	0.0760762	0.283793	0.35854	0.493943	1.31774	4.55999e-07	1.5119e-06	-
OsI_06441	0.379934	0.531375	0.805363	-0.530515	0.237524	0.413141	-0.670692	0.119297	0.201482	-1.61298	0.000862121	0.00194177	Os02g0228300; Protein kinase, core domain containing protein.
OsI_21429	-0.374603	0.679905	0.896077	-0.26976	0.689189	0.851199	-1.16574	0.129813	0.216422	-1.78241	0.0268681	0.0469444	Os05g0282500 [Oryza sativa Japonica Group]
XLOC_038190	-0.378746	0.174253	0.424334	-0.406462	0.0921608	0.19865	-0.84659	0.00130388	0.00361805	-1.24207	4.09199e-06	1.22289e-05	CAE04785.3 OSJNBb0020O11.13 [Oryza sativa Japonica Group]
OsI_26691	-0.923869	0.275599	0.562081	0.722681	0.227133	0.400131	1.16755	0.0283296	0.057882	1.69002	0.000397477	0.000938142	Os07g0589600
OsI_03765	-0.0771679	1	1	0.222392	0.839225	0.969545	1.59495	0.049498	0.0945961	2.54689	2.10519e-05	5.81909e-05	Os01g0753150
OsI_10364	0.277154	0.111954	0.317919	-0.32988	0.0563661	0.13464	-0.687229	0.000221927	0.00070473	-1.5266	1.44243e-11	7.06618e-11	Os03g0194100; C2 calcium-dependent membrane targeting domain containing protein.
OsI_02197	-0.150034	0.202714	0.464147	-0.230961	0.0465358	0.115488	-0.730265	7.88432e-10	5.1407e-09	-1.28179	1.48144e-25	1.70154e-24	Os01g0518500; Glycoside hydrolase, family 27 protein.
OsI_20720	-0.14335	0.356618	0.647134	-0.374963	0.00632964	0.0216773	-0.908615	1.97323e-09	1.23445e-08	-1.01045	6.16745e-10	2.65026e-09	Os05g0529200; Crotonase, core domain containing protein.
OsI_06571	0.214125	0.495164	0.780936	-0.228819	0.499196	0.701467	-0.850307	0.0146932	0.032272	-1.84339	8.90771e-06	2.57091e-05	Os02g0249700; Cyclin-like F-box domain containing protein.
OsI_18062	-0.262767	0.202021	0.46329	-0.341899	0.088704	0.192615	-0.52153	0.00702352	0.016715	-1.05126	3.08318e-06	9.33405e-06	uncharacterized LOC100833501
OsI_09297	-0.141724	0.561716	0.813989	-0.544469	0.0165479	0.0489959	-0.882107	0.000137075	0.000450414	-1.33989	5.79009e-08	2.09809e-07	Os02g0489500
OsI_03809	1.62902	0.16326	0.407409	1.17365	0.245443	0.423777	0.948775	0.480622	0.625446	3.97034	3.41963e-09	1.37958e-08	transcription factor HBP-1b(c38)-like
OsI_03106	-0.118419	0.308743	0.596891	-0.783189	3.63712e-13	6.97465e-12	-0.685657	5.34687e-08	2.82157e-07	-1.21233	4.16319e-27	5.1283e-26	Os01g0654100; Similar to CTP synthase (EC 6.3.4.2) (UTP--ammonia ligase) (CTP synthetase).; K01937 CTP synthase [EC:6.3.4.2]
OsI_16262	-0.00178441	1	1	-0.276292	0.557015	0.737412	-0.5993	0.392075	0.531256	-1.38853	0.00874698	0.0167629	Os04g0470700; Amino acid transporter, transmembrane family protein.
OsI_00944	0.136137	0.582974	0.82983	-0.412535	0.0735631	0.166455	-0.926751	0.000227053	0.000720337	-1.35614	7.45116e-07	2.41765e-06	uncharacterized LOC100832538
OsI_14295	-0.00347428	1	1	-0.428109	0.10268	0.216429	-0.589742	0.0286686	0.0584735	-1.28172	1.58285e-05	4.44195e-05	Os03g0844900; Nucleic acid-binding, OB-fold-like domain containing protein.
OsI_34523	0	1	1	0	1	1	0	1	1	7.64386	0.0265828	0.0464932	Os06g0118600
OsI_23275	-1.43514	0.214437	0.481768	-2.76445	0.0217342	0.0617099	-1.96239	0.054282	0.102537	-9.78681	0.00238353	0.00502145	Os06g0539100; Hypothetical conserved gene.
OsI_26987	-0.185957	0.629421	0.864405	-0.121707	0.673408	0.838234	-0.541115	0.0812617	0.145558	-1.90569	2.23982e-06	6.90108e-06	Os07g0633000
OsI_06447	-0.582698	0.000639596	0.00604375	-0.599971	0.000181911	0.000965634	-0.977513	9.2556e-09	5.37542e-08	-1.0223	5.26526e-09	2.08875e-08	Os02g0228900; Similar to Auxin-responsive protein IAA18 (Indoleacetic acid-induced protein 18).; K14484 auxin-responsive protein IAA
OsI_04592	-0.508496	0.0701896	0.232354	-0.7934	0.00148121	0.00613411	-0.550598	0.029591	0.0601432	-1.28428	2.22322e-06	6.85403e-06	Os02g0688900; GPI transamidase subunit PIG-U family protein.; K05293 phosphatidylinositol glycan, class U
OsI_34514	-0.616531	0.00267325	0.0192843	-0.0428258	0.863321	0.98745	0.587071	0.00849363	0.019817	1.41641	5.5727e-20	4.74715e-19	Os10g0542400; Expansin/Lol pI family protein.
OsI_09187	-0.0498602	0.646246	0.877214	-0.14257	0.162648	0.309642	-0.541622	3.91571e-07	1.8666e-06	-1.23297	4.26867e-23	4.31485e-22	phosphoinositide phosphatase SAC2-like
OsI_01557	0.152254	0.208949	0.47381	-0.156164	0.177304	0.330151	-0.530689	6.45373e-06	2.6165e-05	-1.29346	1.71374e-15	1.10203e-14	protein FAM91A1-like
OsI_04554	0.292236	0.555132	0.813989	0.278535	0.548258	0.737412	0.384664	0.54865	0.687048	-2.36257	0.000269282	0.000650767	Os01g0866000; Similar to E3 ubiquitin ligase EL5 (EC 6.3.2.-).
OsI_16919	-0.441099	0.00225214	0.0167889	-0.953762	6.02009e-13	1.12636e-11	-0.951754	3.3934e-13	3.02804e-12	-1.74414	1.56319e-30	2.2615e-29	probable pectinesterase 68-like
OsI_11449	-0.802137	0.224014	0.495153	-0.644416	0.223092	0.394549	-0.87696	0.0997951	0.173319	-1.69671	0.00597254	0.0117524	expressed protein [Oryza sativa Japonica Group]
OsI_31738	-0.224647	0.179161	0.430612	-0.28559	0.0515091	0.125106	-0.733965	2.29976e-06	9.92213e-06	-1.28926	1.31215e-11	6.44427e-11	pentatricopeptide repeat-containing protein At1g76280-like
OsI_03053	-0.0297649	0.94382	1	-0.191443	0.510242	0.712048	-0.539803	0.126041	0.211235	-1.70698	5.01404e-06	1.48326e-05	Os03g0218400; Similar to Hexose transporter.
OsI_29883	-0.349209	0.219569	0.488856	-0.646959	0.000815368	0.00363438	-0.933895	2.70373e-05	9.96601e-05	-1.14662	1.68681e-05	4.71274e-05	Os08g0516600
OsI_19477	0.172364	1	1	0.552874	0.72442	0.880263	0.587402	0.730228	0.848238	1.98897	0.00999472	0.0189579	Os05g0324700
OsI_22753	-0.594288	0.00832537	0.0479547	-0.765442	0.00452309	0.016246	-0.970556	4.41187e-06	1.83258e-05	-2.74816	6.93384e-14	3.98867e-13	beta-glucosidase 24-like; K01188 beta-glucosidase [EC:3.2.1.21]
OsI_05469	-0.178155	0.111099	0.316243	-0.566641	3.9364e-08	4.12933e-07	-0.94735	2.21655e-15	2.38944e-14	-1.30145	1.32528e-32	2.10001e-31	Os02g0102900; Similar to RuBisCO subunit binding-protein beta subunit, chloroplast (60 kDa chaperonin beta subunit) (CPN-60 beta) (Fragment).; K04077 chaperonin GroEL
OsI_32038	0.111323	0.346191	0.640001	-0.126456	0.254715	0.436312	-0.65546	2.90654e-08	1.58526e-07	-1.14715	7.52464e-21	6.78556e-20	Os09g0515500; Translation initiation factor 2 related domain containing protein.; K02519 translation initiation factor IF-2
OsI_18235	-0.178922	0.0855932	0.266157	-0.509997	3.03209e-07	2.75204e-06	-0.946169	2.04633e-21	3.34946e-20	-1.54337	1.84107e-44	4.68693e-43	WEB family protein At5g16730, chloroplastic-like
OsI_19188	0.588298	0.146217	0.38019	-0.224481	0.598422	0.774624	-0.416708	0.328065	0.461588	-1.69419	0.000294138	0.000707243	Os05g0252100
XLOC_006559	-0.646443	7.91403e-05	0.00101722	-0.741567	2.27645e-06	1.78554e-05	-0.898872	5.96545e-09	3.53611e-08	-1.37576	3.72263e-17	2.67903e-16	BAS78457.1 Os02g0435200 [Oryza sativa Japonica Group]
OsI_21185	-0.00485484	1	1	-0.164533	0.294231	0.481397	-0.497595	0.0032377	0.00831358	-1.05684	6.72226e-09	2.63866e-08	Os05g0587400; Prefoldin domain containing protein.
OsI_02852	0.0560759	0.951342	1	0.289906	0.393185	0.59144	0.804839	0.0157088	0.0342722	1.1542	9.14153e-05	0.000234148	Os01g0614300
OsI_25077	-0.607172	0.125738	0.343304	-0.299469	0.315053	0.505168	-0.869844	0.000826875	0.00237488	-1.32511	5.60028e-06	1.64927e-05	Os07g0174400; Similar to Non-specific lipid-transfer protein.
OsI_11750	-0.937661	3.55447e-11	1.84815e-09	-0.589491	5.98362e-06	4.37756e-05	-0.987478	1.92802e-13	1.75875e-12	-1.7091	2.33583e-25	2.66113e-24	Os03g0370400
OsI_22742	-0.049753	0.786598	0.963871	-0.623283	0.000204715	0.00107009	-0.93822	2.2323e-07	1.09821e-06	-1.22012	3.16347e-11	1.51191e-10	Os06g0318600; Peptidase S41 domain containing protein.
OsI_31203	-0.171175	0.462631	0.750112	-0.290638	0.142721	0.280403	-0.42494	0.0500125	0.0953836	-1.0489	1.73266e-06	5.40578e-06	Os09g0382400
OsI_10550	-0.748257	1.90138e-05	0.000293489	-0.699018	4.82194e-05	0.000293067	-0.760834	2.70699e-06	1.1567e-05	-1.01063	2.64707e-08	9.88131e-08	Os03g0219100; Cellular retinaldehyde-binding/triple function, C-terminal domain containing protein.
OsI_09278	6.86625	0.053446	0.192563	6.98489	0.028324	0.0767728	5.98489	0.292696	0.421556	8.00375	0.00151834	0.00328878	Os02g0796000; Similar to CPL3.; K18999 RNA polymerase II C-terminal domain phosphatase-like 3/4 [EC:3.1.3.16]
OsI_23555	0.405141	0.352776	0.644601	0.0116029	0.974069	1	-0.712087	0.00549483	0.0134025	-2.70696	6.0686e-17	4.30424e-16	Os06g0591400
OsI_19830	-0.273142	0.0300185	0.127171	-0.541797	5.24956e-06	3.87925e-05	-0.806757	2.0919e-11	1.59241e-10	-1.00733	3.17941e-12	1.6355e-11	Os05g0390600
OsI_17956	-0.0533494	0.681392	0.897068	-0.400824	0.00357802	0.0132329	-0.838505	8.34804e-11	6.00227e-10	-1.13581	8.58434e-18	6.44628e-17	Os04g0681600; K15377 solute carrier family 44 (choline transporter-like protein), member 2/4/5
OsI_03850	0.0614421	0.82199	0.984238	0.10378	0.68277	0.845442	0.777442	0.000302868	0.000941706	1.24457	1.0063e-09	4.25217e-09	sad1-interacting factor 2-like
OsI_26934	1.32852	0.0649015	0.220706	1.73145	0.0328185	0.0869266	1.50961	0.0797911	0.143316	4.10741	7.54371e-20	6.39033e-19	Os07g0625600; Fimbriata-associated protein (Fragment).; K03094 S-phase kinase-associated protein 1
OsI_38088	-0.263516	0.28272	0.570978	-0.736564	0.000714911	0.00323819	-0.779329	0.00391122	0.00987626	-1.3016	7.34488e-07	2.38414e-06	leucine-rich repeat receptor-like protein kinase TDR
OsI_23772	-0.253324	0.394005	0.68813	-0.200697	0.463548	0.664482	-0.415454	0.124369	0.208866	-1.00208	0.000303181	0.000727742	Os06g0626200; Similar to cDNA, clone: J065099M17, full insert sequence.
OsI_08053	-0.0686481	0.715131	0.919188	-0.307888	0.0892239	0.193499	-0.696752	0.000174466	0.00056351	-1.24101	2.30791e-10	1.03084e-09	Os02g0613600; Similar to Trafficking protein particle complex protein 2 (Sedlin) (MBP-1 interacting protein-2A) (MIP-2A).
OsI_23681	-0.305624	0.0469568	0.176378	-0.586428	0.000276455	0.00139077	-0.983194	1.86782e-09	1.17208e-08	-1.93241	4.31841e-33	6.98237e-32	uncharacterized LOC101780531
OsI_12371	0	1	1	0	1	1	7.64386	0.291495	0.420921	11.799	6.82262e-12	3.42582e-11	Os06g0209900
OsI_02249	-0.491853	0.0131937	0.0680874	-0.759041	0.000250518	0.00127698	-0.997437	1.98466e-06	8.63298e-06	-1.2692	8.12762e-10	3.45941e-09	Os01g0527600, SHL2, SHOOTLESS_2; RNA-dependent RNA polymerase, eukaryotic-type domain containing protein.; K11699 RNA-dependent RNA polymerase [EC:2.7.7.48]
OsI_27325	-0.315117	0.0205618	0.0955047	-0.501966	3.35211e-05	0.000209996	-0.912291	2.39741e-07	1.17379e-06	-2.06096	1.41344e-26	1.69981e-25	Os07g0677100; Peroxidase.; K00430 peroxidase [EC:1.11.1.7]
OsI_10171	0.261333	0.345117	0.638654	-0.0848651	0.758636	0.906755	-0.741945	0.0214837	0.0452953	-1.95214	4.21134e-09	1.68601e-08	Os03g0168000; Major facilitator superfamily, general substrate transporter domain containing protein.
OsI_12336	0.672048	0.134604	0.358801	0.422233	0.284806	0.473764	0.0565835	0.946082	1	-1.94342	0.000596462	0.00137383	Os03g0574900, HAK27, HIGH-AFFINITY_POTASSIUM(K+)_TRANSPORTER_27; Similar to Potassium transporter 1 (OsHAK1). Splice isoform 2.; K03549 KUP system potassium uptake protein
XLOC_040292	-0.248173	0.0353001	0.14363	-0.414332	4.52304e-05	0.00027665	-0.868033	1.87649e-14	1.86877e-13	-1.28712	1.94574e-27	2.43363e-26	-
OsI_26851	0.0714531	0.839611	0.994169	-0.354258	0.217545	0.387018	-0.811707	0.0106849	0.0243074	-1.90627	1.07428e-07	3.80102e-07	Os07g0614000; Six-bladed beta-propeller, TolB-like domain containing protein.
OsI_04405	-0.293621	0.411671	0.705463	-0.39082	0.246197	0.424769	-0.83274	0.0281511	0.0575707	-1.96149	4.73783e-07	1.567e-06	Os01g0844300; Similar to Peptidylprolyl isomerase.
OsI_39167	0.0653727	0.578956	0.825818	-0.213612	0.050227	0.122814	-0.670159	4.13477e-08	2.21118e-07	-1.20221	3.50437e-23	3.55739e-22	Os12g0621900; Similar to Mov34/MPN/PAD-1 family protein, expressed.
OsI_06078	-0.474368	0.0911101	0.27772	-0.652849	0.00930628	0.0300523	-0.808461	0.00260903	0.00683644	-1.37292	1.93259e-06	5.99687e-06	Os02g0177700; Uncharacterised protein family UPF0497, trans-membrane plant subgroup domain containing protein.
OsI_15752	0.0138526	0.980545	1	-0.256499	0.339015	0.532766	-0.454323	0.0521824	0.0990731	-1.80286	1.05995e-10	4.87443e-10	Os04g0402500; Zinc finger, RING-type domain containing protein.; K19042 E3 ubiquitin-protein ligase BOI and related proteins [EC:2.3.2.27]
OsI_09035	-0.374542	0.0566634	0.200649	-0.673673	0.000890876	0.00393278	-0.972389	3.18008e-07	1.53522e-06	-1.59619	4.58145e-11	2.16382e-10	Os02g0762100; Similar to Regulator of ribonuclease-like protein 2.; K02553 regulator of ribonuclease activity A
OsI_36302	-0.329705	0.493266	0.779012	0.630766	0.0955045	0.204199	0.0458037	1	1	-1.63227	0.00422377	0.00853055	probable disease resistance RPP8-like protein 4-like
OsI_16465	0.378571	0.0333185	0.137715	0.429708	0.00789792	0.0260566	0.835613	1.21595e-08	6.95541e-08	1.01252	2.40144e-11	1.15844e-10	Os04g0493100; Basic helix-loop-helix dimerisation region bHLH domain containing protein.
OsI_33784	0.441838	0.320811	0.611201	0.0550414	0.948155	1	-0.713776	0.143326	0.234999	-1.19265	0.0253012	0.0444781	Os10g0442400; Similar to UDP-glucoronosyl and UDP-glucosyl transferase family protein, expressed.
OsI_18436	-0.11854	0.586817	0.832627	-0.370458	0.0570204	0.135918	-0.935391	9.80301e-06	3.86472e-05	-1.07342	5.83525e-06	1.71438e-05	Os05g0145300; RNA-binding, CRM domain domain containing protein.
OsI_38430	0.0357609	0.864637	1	-0.297017	0.119818	0.244207	-0.906344	3.73788e-06	1.56927e-05	-1.24356	2.69611e-10	1.19423e-09	Os12g0502400; Similar to Phosphoserine phosphatase (EC 3.1.3.3) (PSP) (O-phosphoserine phosphohydrolase) (PSPase) (L-3-phosphoserine phosphatase).; K01079 phosphoserine phosphatase [EC:3.1.3.3]
OsI_12780	-0.0078836	1	1	0.270441	0.411948	0.61109	-0.130184	0.723852	0.843246	-1.11876	0.00400829	0.00812453	wall-associated receptor kinase 2-like
OsI_22291	-0.0395486	0.773691	0.956328	-0.0666027	0.606645	0.782635	-0.486199	0.000106832	0.000357996	-1.35154	6.12051e-19	4.91851e-18	Os06g0234200; K04392 Ras-related C3 botulinum toxin substrate 1
OsI_16499	0.14653	0.688637	0.902676	-0.833292	0.0332781	0.0879849	-0.85347	0.0140643	0.0310548	-1.13461	0.00390841	0.00793508	Os05g0376300; K11268 N-acetyltransferase [EC:2.3.1.-]
XLOC_040850	-0.188662	0.831062	0.988922	-1.32193	0.0411464	0.104713	-1.04731	0.128283	0.214291	-2.88381	0.0015258	0.00330331	-
OsI_27737	-0.0294309	0.805921	0.974816	-0.425254	6.00018e-05	0.000356788	-0.958014	5.54274e-16	6.29071e-15	-1.66283	3.0951e-44	7.75204e-43	Os08g0137100, FERTILIZATION-INDEPENDENT_ENDOSPERM_2, FIE2; Similar to Fertilization-independent endosperm protein 2 (Fragment).; K11462 polycomb protein EED
OsI_04552	-1.42489	0.0844977	0.263581	-1.23967	0.118553	0.242076	-0.61471	0.399051	0.53914	1.94944	3.98182e-05	0.000106706	Os01g0865800; Similar to AOBP (Ascorbate oxidase promoter-binding protein).
OsI_03729	-0.329831	0.391944	0.686144	-0.899723	0.0189954	0.0550148	-0.941848	0.0172469	0.0372601	-1.43872	0.0020006	0.00425822	Os01g0748500; Similar to anther-specific proline-rich protein APG.
OsI_34133	-0.0548742	0.897067	1	-0.506002	0.216136	0.385235	-0.89026	0.0530251	0.100431	-1.78691	2.60972e-05	7.13085e-05	Os10g0490900; Similar to Secretory protein.
OsI_18265	-0.679599	0.102611	0.301396	-0.417584	0.291505	0.48022	-0.691878	0.0650478	0.119862	-1.37242	0.000414431	0.000975851	Os05g0123400
OsI_27781	-0.132821	0.477074	0.763822	-0.566653	0.0011924	0.00506832	-0.86841	2.18067e-06	9.42819e-06	-1.45797	1.14475e-12	6.08183e-12	Os08g0143700
OsI_12208	-0.130888	0.614528	0.852387	0.0426107	0.868015	0.991034	-0.381224	0.123338	0.207384	-1.11145	2.1882e-05	6.03451e-05	Os03g0442900
OsI_16345	-0.0167897	1	1	-0.275007	0.456903	0.657467	-0.385923	0.410901	0.551898	-2.71723	8.70419e-07	2.80447e-06	Os04g0481300; Methyltransferase type 11 domain containing protein.
OsI_12746	-0.592822	3.87848e-06	7.19885e-05	-0.516692	4.83971e-07	4.25347e-06	-0.830539	1.04907e-14	1.06901e-13	-1.24856	1.52263e-30	2.20386e-29	Os03g0638200
OsI_03885	-0.49806	0.00451658	0.0294846	-0.439167	0.00520841	0.0183268	-0.704097	1.69833e-05	6.45606e-05	-1.25885	9.1627e-12	4.56159e-11	Os01g0768200; TRAM, LAG1 and CLN8 homology domain containing protein.
OsI_27799	0.0703893	1	1	0.222392	0.861511	0.986296	-0.234465	0.830543	0.935229	-7.64386	0.0187059	0.0337825	Os08g0150500
OsI_14425	-0.0774846	0.800657	0.971663	-0.26847	0.312956	0.502775	-0.815643	0.00232918	0.00616412	-1.2818	0.000408335	0.000962301	Os03g0859300; K18757 la-related protein 1
XLOC_001304	1.97199	0.443219	0.734513	1.88452	0.427485	0.62814	2.05445	0.443983	0.586502	3.32193	0.0216798	0.0386666	XP_015637526.1 PREDICTED: putative nuclease HARBI1 isoform X1 [Oryza sativa Japonica Group]
OsI_14062	-0.336089	0.00749077	0.0441803	-0.808255	6.55363e-12	1.11195e-10	-0.752641	1.58731e-09	1.00261e-08	-1.07887	5.7307e-14	3.31692e-13	Os03g0816300
OsI_09328	-0.244079	0.221403	0.491435	-0.399535	0.0186202	0.0540907	-0.982385	2.86625e-07	1.39093e-06	-1.35956	1.93902e-10	8.72501e-10	Os02g0803400; Vacuolar protein sorting 55 family protein.
OsI_13241	-0.0703494	0.763021	0.949373	-0.303188	0.0571253	0.136136	0.0143	0.943753	1	-1.2139	6.2453e-11	2.92288e-10	Os03g0711100; Similar to CONSTANS-like protein.
OsI_05505	1.09912	0.085016	0.264798	0.645845	0.310839	0.500341	1.28922	0.0307094	0.0620877	1.7475	0.00256518	0.00537121	Os02g0107500 [Oryza sativa Japonica Group]
OsI_11712	0.231871	0.360751	0.652297	0.0718437	0.76505	0.911814	-0.40778	0.125547	0.210476	-1.76118	1.61325e-09	6.69343e-09	Os03g0367101; Similar to cytochrome P450 flavonoid 3',5'-hydroxylase.; K13083 flavonoid 3',5'-hydroxylase [EC:1.14.13.88]
OsI_15039	-0.107261	0.419363	0.713402	-0.298523	0.0139327	0.0423276	-0.561189	2.07718e-05	7.78544e-05	-1.15372	5.40397e-15	3.35508e-14	Os04g0177600; Similar to Actin-related protein 9.; K11673 actin-related protein 8
XLOC_023208	-1.72299	0.0231668	0.104432	-1.22356	0.0821887	0.181581	-0.866011	0.217738	0.332153	-3.32544	0.00102897	0.00229251	-
OsI_38853	-0.809561	4.22045e-07	9.81327e-06	-0.666215	1.55639e-05	0.00010459	-0.905421	7.88964e-08	4.09241e-07	-1.88764	1.89509e-27	2.3722e-26	probable inactive purple acid phosphatase 1-like
OsI_27841	0.0995778	0.642202	0.874516	-0.326124	0.147506	0.287802	0.874009	9.25903e-05	0.00031391	1.46087	6.351e-09	2.50086e-08	Os08g0153900
OsI_29419	0.379813	0.0206528	0.0957843	0.219178	0.162881	0.309952	0.999406	4.07882e-10	2.74029e-09	1.47245	4.47271e-16	3.00033e-15	Os08g0448000; Similar to 4-coumarate--CoA ligase 1 (EC 6.2.1.12) (4CL 1) (4-coumaroyl-CoA synthase 1) (Clone 4CL14) (Fragment).; K01904 4-coumarate--CoA ligase [EC:6.2.1.12]
OsI_27518	0.0443941	0.965146	1	-0.149693	0.743863	0.895476	-0.811696	0.0636081	0.117682	-2.70044	2.77597e-06	8.44947e-06	Os08g0106300
OsI_20200	-0.554225	0.454959	0.745009	-0.463077	0.433704	0.634526	-0.736319	0.241973	0.36241	-1.44446	0.0280131	0.0487385	Os05g0456900
OsI_09393	0.233156	0.460545	0.748659	-0.350532	0.252652	0.433428	-0.495599	0.174823	0.276347	-1.09898	0.000700647	0.00159739	Os02g0811800; Similar to Cinnamoyl-CoA reductase (EC 1.2.1.44).; K09753 cinnamoyl-CoA reductase [EC:1.2.1.44]
OsI_33322	0.084913	0.580732	0.827473	-0.362123	0.0145203	0.0438445	-0.736204	3.18802e-06	1.34967e-05	-1.17176	6.25993e-12	3.153e-11	Os10g0378300, CUTA1, CU_TOLERANCE_A1; Similar to Truncated copper-binding protein CUTA.; K03926 periplasmic divalent cation tolerance protein
OsI_31337	-5.43741	1	1	-0.241008	1	1	2.29956	0.262177	0.387362	5.13561	4.72402e-07	1.56293e-06	uncharacterized LOC102702495
XLOC_036171	0.0457377	0.879093	1	0.113689	0.725917	0.881281	-0.75753	0.00941827	0.0217317	-1.80841	1.09639e-07	3.87526e-07	-
OsI_02269	0.046367	0.774036	0.956328	-0.393214	0.0115431	0.0361358	-0.697183	8.765e-06	3.47692e-05	-1.49252	2.56922e-17	1.86458e-16	Os09g0244900
OsI_04975	0.0239327	0.888753	1	-0.287584	0.0860308	0.188111	-0.650429	4.57804e-05	0.00016332	-1.00315	2.77388e-10	1.22669e-09	Os01g0922100
OsI_01119	0.177396	0.662624	0.887071	-0.325021	0.328089	0.520941	-0.308229	0.410573	0.55153	-1.54835	0.000135475	0.000340431	Os01g0242300; Optic atrophy 3 family protein.
OsI_20526	-0.0220263	1	1	0.209847	0.749683	0.900193	0.70156	0.185083	0.289794	1.51785	0.000774373	0.00175435	Os05g0503100; Hypothetical conserved gene.
OsI_12481	-0.277914	0.169473	0.417102	-0.189865	0.285565	0.474523	-0.627795	0.00206297	0.00552427	-1.22283	1.12718e-09	4.74158e-09	Os03g0728900
OsI_09921	0.57478	2.18163e-06	4.35219e-05	0.377646	9.68163e-05	0.000547056	0.373999	7.94566e-05	0.000272426	1.20982	6.65898e-33	1.06499e-31	Os03g0136900; Similar to Aconitate hydratase, cytoplasmic (EC 4.2.1.3) (Citrate hydro-lyase) (Aconitase).; K01681 aconitate hydratase [EC:4.2.1.3]
OsI_10708	-0.217554	0.198573	0.458672	-0.414499	0.0133367	0.0407585	-0.651754	5.34068e-05	0.000188491	-1.26181	1.02549e-14	6.23783e-14	Os03g0242200; Ras GTPase family protein.; K07933 Rab-like protein 3
OsI_35187	-0.782615	9.73575e-12	5.62593e-10	-0.904257	5.10123e-17	1.38697e-15	-0.949341	7.84515e-18	1.01957e-16	-1.06812	7.30863e-11	3.39842e-10	Os11g0157200; Harpin-induced 1 domain containing protein.
OsI_23617	2.10796	0.0099569	0.0549364	1.4344	0.0903411	0.195437	1.49791	0.0826917	0.147586	2.37926	0.00050825	0.00118147	Os06g0603300; VQ domain containing protein.
OsI_20134	-0.0796433	0.560828	0.813989	-0.404139	0.000362222	0.0017792	-0.701605	5.38981e-09	3.21037e-08	-1.04878	1.05988e-14	6.44198e-14	Os05g0443700; Syntaxin 6, N-terminal domain containing protein.
OsI_27067	0.127366	0.465896	0.75311	-0.201414	0.211387	0.378701	-0.448216	0.00844914	0.0197281	-1.28543	1.89355e-11	9.20613e-11	Os07g0642800; Similar to plectin-related.
OsI_00575	0.354604	0.0650879	0.221243	-0.178191	0.333154	0.526809	-0.21	0.45447	0.59782	-1.03701	4.5366e-07	1.50447e-06	Os01g0170600; Hypothetical conserved gene.
OsI_21949	0.306246	0.475207	0.76177	-0.580097	0.153225	0.296025	-0.154171	0.769279	0.882413	-2.08017	0.00462835	0.00928221	Os06g0186100; Protein kinase, catalytic domain domain containing protein.
OsI_12716	0.311062	0.390936	0.685093	-0.806422	0.0225683	0.0636145	-0.72396	0.0454718	0.087941	-2.38487	8.80879e-08	3.14334e-07	Os03g0629900
OsI_08964	-0.0647673	0.564503	0.815151	-0.227142	0.0168111	0.0496366	-0.444259	1.27359e-05	4.9336e-05	-1.22196	1.23286e-30	1.79368e-29	Os02g0752200; Similar to Beta-D-xylosidase.
OsI_23402	0.23622	0.43657	0.728931	-0.100694	0.709203	0.867907	-0.521537	0.114722	0.195257	-1.48327	0.000143535	0.000359169	Os06g0565000; K17710 pentatricopeptide repeat domain-containing protein 1
OsI_38370	-0.67423	0.669447	0.889068	-0.152003	1	1	-2.22882	0.101187	0.175408	-8.96578	0.0139517	0.0257944	Os12g0490000
OsI_10854	0.296693	0.0227062	0.102791	0.482672	3.56219e-05	0.000222117	0.749831	1.26911e-08	7.23395e-08	1.16881	3.25592e-25	3.68222e-24	Os03g0264300; Similar to Protein kinase domain containing protein, expressed.
OsI_05607	0.0982088	0.500898	0.785837	-0.197206	0.148573	0.289368	-0.692671	1.30521e-05	5.04593e-05	-1.32829	4.43789e-15	2.7731e-14	uncharacterized LOC102709140; K16587 HAUS augmin-like complex subunit 4
OsI_06927	-0.0849191	0.422025	0.715851	-0.369876	0.000178269	0.000948776	-0.689873	1.74437e-11	1.34047e-10	-1.19398	3.01996e-28	3.91003e-27	apoptosis inhibitor 5-like
OsI_07962	-0.26738	0.240665	0.518986	-0.62559	0.00411332	0.0149751	-0.995569	1.81006e-05	6.84859e-05	-1.07696	5.733e-05	0.000150635	Os02g0602300; Similar to Myelin transcription factor 1 (MYT1) (MYTI) (Proteolipid protein binding protein) (PLPB1).
OsI_29540	-0.689194	3.48047e-09	1.29541e-07	-0.700245	1.10215e-07	1.07416e-06	-0.64521	4.7409e-07	2.23084e-06	-1.25169	1.98169e-24	2.14771e-23	Os08g0468700; Similar to Nitrate reductase [NADH] 1 (EC 1.7.1.1) (NR1).; K10534 nitrate reductase (NAD(P)H) [EC:1.7.1.1 1.7.1.2 1.7.1.3]
OsI_21078	-0.251987	0.309423	0.597685	-0.40012	0.123306	0.249629	-0.967927	9.87487e-05	0.000332879	-1.16262	5.13561e-06	1.51748e-05	protein CHUP1, chloroplastic-like
OsI_22545	-2.2303	0.114989	0.3239	-1.68281	0.210885	0.377932	-1.93074	0.0935575	0.164174	-7.6677	0.01368	0.0253224	Os06g0282400; Similar to UDP-glycosyltransferase.
OsI_30404	0.973033	0.733551	0.930864	-1.16993	1	1	0.704544	1	1	3.66718	0.000466325	0.00108876	Os09g0116000; Transcription factor, MADS-box domain containing protein.
OsI_36192	0.295405	0.319121	0.609066	-0.0737822	0.817905	0.953685	-0.702343	0.0537611	0.101687	-1.65584	9.44949e-06	2.71966e-05	Os05g0499800; UDP-glucuronosyl/UDP-glucosyltransferase family protein.
OsI_19390	-0.460167	0.538696	0.808551	-1.13986	0.16078	0.307321	-1.29956	0.14467	0.236855	-2.11417	0.0183717	0.0332416	gpm920; LOC100384813
OsI_38369	-0.162382	0.605448	0.845972	-0.418143	0.164778	0.312273	-0.72923	0.0152478	0.0333637	-1.66141	2.27183e-05	6.25679e-05	disease resistance protein RPS2-like
OsI_22406	0	1	1	-0.577185	0.134019	0.266876	0.170445	0.680658	0.804612	-1.80892	0.00016812	0.000416243	Os06g0255000
OsI_33602	-0.551214	0.0164058	0.080387	-0.58212	0.0109704	0.0345632	-0.657915	0.00159441	0.00435656	-1.18494	2.64688e-07	8.98888e-07	Os10g0419200
OsI_32968	-0.0603397	0.72367	0.924621	-0.22525	0.176158	0.328415	-0.733686	1.03332e-05	4.06227e-05	-1.45719	2.02309e-15	1.2929e-14	Os10g0195000; Multi antimicrobial extrusion protein MatE family protein.
OsI_05769	-0.383451	0.134144	0.357852	-0.0781591	0.764637	0.911782	-0.66015	0.00278623	0.00724944	-1.27549	2.60089e-07	8.84435e-07	Os02g0136900; Protein kinase, core domain containing protein.
OsI_16938	0.164297	0.141017	0.370928	0.328486	0.00298848	0.0113359	0.640064	4.76251e-09	2.8589e-08	1.00117	1.34304e-19	1.12123e-18	Os04g0556300; Glutathione peroxidase.; K00432 glutathione peroxidase [EC:1.11.1.9]
OsI_14238	-0.072684	0.517884	0.799546	0.180219	0.0655486	0.151665	0.81562	5.04599e-15	5.28024e-14	1.24252	6.8005e-33	1.08706e-31	Os03g0838100; Serine/threonine protein kinase-related domain containing protein.
OsI_36133	0.197037	0.884888	1	1.07708	0.134305	0.267255	0.851901	0.358177	0.493576	1.50663	0.0270398	0.0472096	Os11g0488900; Similar to MYND finger family protein, expressed.
OsI_37096	0.219177	0.131769	0.353643	0.292707	0.0350356	0.0918286	-0.00994049	0.927964	1	-1.03729	4.52708e-10	1.96778e-09	ribulose bisphosphate carboxylase/oxygenase activase A, chloroplastic
OsI_28216	-0.388241	0.0502741	0.184638	-0.435079	0.0100391	0.0320158	-0.883856	2.32955e-06	1.00422e-05	-1.3332	9.98857e-12	4.96316e-11	Os08g0205300; Hypothetical conserved gene.; K11426 SET and MYND domain-containing protein
OsI_37540	-0.169577	0.56736	0.817407	-0.137086	0.672147	0.83707	-0.0625503	0.833451	0.937818	1.0489	5.26667e-06	1.55487e-05	Os12g0157700
XLOC_003297	-0.436685	0.00897023	0.0506021	-0.564309	0.00130023	0.00546473	-0.890576	9.73948e-07	4.41206e-06	-1.10197	1.60022e-07	5.56704e-07	-
OsI_39116	-0.104656	0.485538	0.771956	-0.481055	0.000392325	0.00190452	-0.806595	5.1494e-08	2.72298e-07	-1.17867	1.53378e-13	8.64458e-13	hydrolase-like protein
OsI_07037	0.107072	0.394021	0.68813	-0.239466	0.0498661	0.122128	-0.756257	4.37235e-09	2.63654e-08	-1.37822	1.19026e-23	1.23959e-22	Os02g0438200; Transcription regulator cyclin domain containing protein.; K15188 cyclin T
OsI_06116	-0.730038	0.124872	0.341873	0.103004	0.847011	0.975173	-0.0584597	0.888544	0.985478	1.68149	3.05984e-07	1.03312e-06	Os02g0182700
OsI_06219	-0.113458	0.825319	0.986132	-0.765535	0.0925944	0.199354	-0.363436	0.403078	0.543338	-1.55497	0.00333434	0.00684052	Os02g0194600
OsI_02682	-0.304052	0.0291329	0.124441	-0.262007	0.0492786	0.120895	-0.920869	1.67886e-06	7.36538e-06	-1.09542	6.82529e-11	3.17989e-10	Os01g0595400
OsI_05768	0.141256	0.329953	0.621447	-0.0582531	0.65875	0.827972	-0.88815	4.17027e-09	2.52269e-08	-1.20652	4.49703e-16	3.01599e-15	Os02g0136800
OsI_11092	-0.158045	0.511086	0.794265	-0.122981	0.55204	0.737412	-0.77841	0.000973106	0.00275927	-1.67471	5.44776e-11	2.56008e-10	RNA pseudouridine synthase 5-like
OsI_17677	5.73697	1	1	8.30682	0.0240054	0.0669663	8.00375	0.0804956	0.144303	8.55714	0.0265433	0.0464372	uncharacterized LOC102708470
OsI_38332	-0.0143553	1	1	-1.19878	0.232218	0.406068	-1.01436	0.269528	0.396392	-8.39518	0.00230433	0.0048662	Os12g0482500
XLOC_001160	0.0931094	0.792109	0.966383	-0.452715	0.123907	0.250681	-0.973318	0.000170901	0.000552868	-1.59655	1.92838e-07	6.64957e-07	-
OsI_22996	-0.177193	0.503322	0.787932	-0.272052	0.250151	0.429989	-0.975559	0.000165969	0.000538443	-1.39886	1.53873e-07	5.36215e-07	Os06g0482200; Thioredoxin fold domain containing protein.
OsI_20815	-0.0774677	0.735004	0.931269	-0.0970733	0.677507	0.841379	0.432781	0.0690398	0.126204	1.24073	2.63879e-09	1.07622e-08	Os05g0541100; IQ calmodulin-binding region domain containing protein.
OsI_22080	-0.161018	0.217935	0.486469	-0.21072	0.0678084	0.155689	-0.729893	5.18209e-09	3.09565e-08	-1.61375	3.75803e-30	5.34681e-29	choline/ethanolaminephosphotransferase 1-like; K00993 ethanolaminephosphotransferase [EC:2.7.8.1]
OsI_00652	-0.278178	0.0914873	0.278472	-0.503305	0.00189483	0.00760453	-0.865484	1.69557e-07	8.46354e-07	-1.50605	2.46043e-16	1.6774e-15	Os01g0180600; Similar to MutS homolog 7 (Fragment).; K08737 DNA mismatch repair protein MSH6
OsI_17529	0.172183	0.0857585	0.266496	-0.129463	0.246457	0.425028	0.6596	1.49102e-12	1.26125e-11	1.36796	3.41072e-37	6.40929e-36	polyubiquitin; K08770 ubiquitin C
OsI_00499	-0.275787	0.259352	0.542088	-0.840939	0.00027001	0.00136169	-0.803242	0.000960339	0.00272584	-1.31323	7.17378e-08	2.57864e-07	Os01g0159800
OsI_18233	0.345329	0.343765	0.637406	-0.467393	0.214502	0.383069	-0.10343	0.834326	0.938594	-1.40599	0.00147644	0.00320363	uncharacterized LOC100844363
OsI_32544	-0.258161	0.560157	0.813989	0.0317647	0.96754	1	-0.374919	0.471946	0.616349	-1.4327	0.00605906	0.0119121	Os10g0112100
OsI_27304	-0.182154	0.223624	0.494481	-0.474925	6.46275e-07	5.56549e-06	-0.804937	2.65708e-11	2.0082e-10	-1.11961	4.34854e-25	4.89108e-24	Os07g0674100; K08678 UDP-glucuronate decarboxylase [EC:4.1.1.35]
OsI_23433	0.56579	0.231187	0.505467	-0.166358	0.769471	0.915559	-0.19878	0.718954	0.839064	-2.44876	0.000197047	0.000484181	Os06g0570950
OsI_28213	-0.073937	0.767995	0.952393	-0.355741	0.0706245	0.161205	-0.726801	0.000809052	0.00232695	-1.09959	2.32852e-07	7.96193e-07	Os08g0205200; K15014 solute carrier family 29 (equilibrative nucleoside transporter), member 1/2/3
OsI_27902	-0.080491	0.579241	0.826053	-0.371006	0.00395871	0.0144756	-0.665244	1.33586e-06	5.93601e-06	-1.09692	5.91865e-13	3.20444e-12	Os08g0160000; Tho complex subunit 7 domain containing protein.; K13176 THO complex subunit 7
OsI_29687	7.71425	0.242975	0.521161	6.73697	0.527845	0.723717	8.75933	0.038234	0.0754198	9.38082	0.00779333	0.0150481	hypothetical protein OsI_29687 [Oryza sativa Indica Group]
OsI_25725	-0.13522	0.245275	0.523738	-0.511004	4.56893e-06	3.42176e-05	-0.807741	7.43697e-13	6.43804e-12	-1.14372	2.15668e-22	2.10635e-21	Os07g0409700; Mitochondrial import inner membrane translocase, subunit Tim44 family protein.; K17804 mitochondrial import inner membrane translocase subunit TIM44
OsI_18379	-0.305113	0.230586	0.50459	-0.485251	0.0606591	0.142658	-0.69682	0.00282257	0.00733467	-1.22181	2.69915e-06	8.22941e-06	Os05g0137600
OsI_32555	-0.146489	0.473618	0.760863	-0.0629111	0.748949	0.899803	-0.150426	0.439259	0.582249	-1.3593	4.20945e-09	1.68547e-08	Os10g0113900
OsI_00235	0.51081	0.376872	0.66992	0.689949	0.143443	0.281527	0.6971	0.0972495	0.169694	1.07053	0.00931054	0.0177505	Os01g0128300
OsI_29463	0.118766	0.409133	0.703132	-0.233059	0.0768499	0.172485	-0.778454	5.96259e-08	3.13546e-07	-1.53386	2.07226e-20	1.81836e-19	Os08g0455800; K09705 uncharacterized protein
OsI_21088	0.318261	0.148878	0.384724	0.93017	1.29603e-06	1.06148e-05	0.952423	2.80673e-07	1.36399e-06	1.22559	2.03926e-10	9.14548e-10	Os05g0574800; Hypothetical conserved gene.
OsI_01215	-0.277881	0.0251662	0.110979	-0.267743	0.0240437	0.0670483	-0.67909	2.13736e-08	1.1836e-07	-1.37616	1.07373e-27	1.3589e-26	Os01g0254000; Similar to NTGB2 (Fragment).; K07953 GTP-binding protein SAR1 [EC:3.6.5.-]
OsI_25563	0.0369942	0.911466	1	-0.513956	0.0444267	0.111295	-0.789807	0.00680404	0.0162437	-1.98995	1.3092e-09	5.47597e-09	Os07g0258800
XLOC_016896	-0.209141	0.799779	0.970967	-0.683073	0.302202	0.490697	-1.20914	0.0861276	0.152855	-2.15256	0.0070797	0.0137759	-
OsI_38330	-0.178839	0.401515	0.695465	-0.476438	0.0103732	0.0329549	-0.566013	0.00115926	0.0032452	-1.5815	5.22757e-09	2.07406e-08	Os12g0481700; Disease resistance protein domain containing protein.
OsI_09342	0.145118	0.187247	0.441867	-0.228491	0.0343235	0.0903144	-0.679259	1.40524e-09	8.92743e-09	-1.27467	2.14078e-26	2.55169e-25	AP-1 complex subunit gamma-2-like; K12391 AP-1 complex subunit gamma-1
OsI_06425	-0.0117558	0.972458	1	0.0416715	0.858672	0.983998	-0.523521	0.00349967	0.00892284	-1.1507	6.18513e-09	2.43803e-08	Os02g0225000; Similar to cDNA clone:001-044-E12, full insert sequence.; K13354 solute carrier family 25 (peroxisomal adenine nucleotide transporter), member 17
OsI_33038	-0.178659	0.442907	0.73438	-0.0643697	0.733732	0.88727	-0.520364	0.00440344	0.0109713	-1.92514	5.7128e-13	3.09679e-12	Os10g0213700; Similar to P-166-4_1 (Fragment).
OsI_34449	0.0781179	0.576811	0.824193	-0.275692	0.0293481	0.079096	-0.599279	8.30606e-06	3.30853e-05	-1.10746	3.01245e-14	1.77516e-13	Os10g0533000; NAD(P)-binding domain containing protein.
OsI_28439	-0.279217	0.0879347	0.271479	-0.476419	0.00317527	0.0119487	-0.934393	1.01559e-07	5.2125e-07	-1.08598	7.34484e-11	3.41372e-10	Os08g0248800; Similar to Aspartate carbamoyltransferase 3, chloroplast precursor (EC 2.1.3.2) (Aspartate transcarbamylase 3) (ATCase 3).; K00609 aspartate carbamoyltransferase catalytic subunit [EC:2.1.3.2]
OsI_37346	-0.243835	0.540537	0.809678	-0.247928	0.507971	0.709587	-0.735816	0.0339121	0.0679415	-1.70736	6.57294e-06	1.92126e-05	Os12g0128800; Similar to Arabinoxylan arabinofuranohydrolase isoenzyme AXAH-I.; K01209 alpha-N-arabinofuranosidase [EC:3.2.1.55]
OsI_03306	-0.234903	0.0444266	0.169577	-0.462247	0.000164921	0.000884154	-0.735454	2.20125e-10	1.52112e-09	-1.11335	1.41271e-19	1.17717e-18	Os01g0685900; Similar to 65kD microtubule associated protein.; K16732 protein regulator of cytokinesis 1
OsI_17591	-0.450783	0.000491378	0.00484372	-0.451807	0.000257035	0.00130545	-0.746762	2.91415e-09	1.7917e-08	-1.6432	1.53842e-33	2.52976e-32	Os04g0637000; Similar to BZIP transcription factor bZIP52.; K14431 transcription factor TGA
OsI_18741	0.950725	0.000128495	0.0015329	0.551526	5.45736e-05	0.000327481	0.495985	0.000578179	0.00170868	1.57483	3.37619e-31	5.04243e-30	Os05g0186300; Similar to NADP-malic enzyme.; K00029 malate dehydrogenase (oxaloacetate-decarboxylating)(NADP+) [EC:1.1.1.40]
XLOC_016001	-0.130438	0.264179	0.548476	-0.661618	1.09089e-08	1.23484e-07	-0.97025	1.13725e-17	1.46436e-16	-1.34412	1.58404e-28	2.08405e-27	-
OsI_30092	-0.0859887	0.652708	0.881935	-0.565043	0.00203405	0.00809225	-0.712399	0.00010927	0.000365379	-1.07476	4.02452e-08	1.47842e-07	Os08g0542100; Similar to 60S ribosomal protein L7.; K02937 large subunit ribosomal protein L7e
OsI_09421	2.65025	0.0338595	0.139357	2.22239	0.0647274	0.150399	2.45943	0.0701509	0.128037	2.68806	0.0273023	0.0476331	Os02g0815100; C2 membrane targeting protein domain containing protein.
XLOC_039522	-0.304798	0.0658037	0.222944	-0.223749	0.132673	0.264711	-0.979091	1.71355e-10	1.19921e-09	-1.41663	1.16135e-17	8.64333e-17	-
OsI_24454	-0.207369	0.370188	0.662737	-0.228191	0.27094	0.456927	0.0662754	0.800437	0.909629	1.10866	1.1294e-08	4.35471e-08	Os06g0714600; ADP-ribosylation factor domain containing protein.
XLOC_006378	-0.571023	0.271071	0.556649	-0.419714	0.237283	0.412791	-0.967682	0.015527	0.0339213	-1.55722	0.00228198	0.00482262	-
OsI_38162	1.70044	0.702016	0.909749	3.11548	0.0666556	0.153742	2.48113	0.268101	0.394749	4.09452	0.00222302	0.00470284	Os09g0258700; K15382 solute carrier family 50 (sugar transporter)
OsI_03295	-0.0910201	0.774249	0.956328	-0.420274	0.115509	0.23731	-0.809316	0.0089367	0.0207483	-1.35364	4.5215e-05	0.000120284	phosphatidylserine synthase 2-like; K08730 phosphatidylserine synthase 2 [EC:2.7.8.29]
OsI_25361	0.252119	0.660889	0.885895	0.653394	0.148111	0.288791	0.95209	0.056333	0.105866	1.28224	0.00913183	0.0174356	Os07g0212300; Similar to Nudix hydrolase 16, mitochondrial precursor (EC 3.6.1.-) (AtNUDT16).; K07766 diphosphoinositol-polyphosphate diphosphatase [EC:3.6.1.52]
OsI_25351	-0.35925	0.475971	0.762719	-0.693669	0.156696	0.30137	-0.866733	0.0512002	0.0974069	-1.9542	0.000939325	0.00210477	Os07g0210000; Hypothetical conserved gene.
XLOC_025279	1.94753	0.0487591	0.180905	0.548521	0.454694	0.6553	0.736966	0.242684	0.363243	1.49381	0.00549025	0.0108691	-
OsI_13611	0.0180039	0.963959	1	-0.168944	0.439026	0.640022	-0.584661	0.0103262	0.0235895	-1.14939	1.64947e-06	5.15613e-06	uncharacterized LOC100276396
OsI_01013	-0.638713	0.0522864	0.189694	-0.387277	0.253039	0.433994	-0.981976	0.00405229	0.0101964	-1.90277	6.16333e-07	2.01584e-06	Os01g0229900; Similar to Ubiquitin-conjugating enzyme family protein, expressed.; K10581 ubiquitin-conjugating enzyme E2 O [EC:2.3.2.24]
OsI_24075	0.0939758	0.348111	0.64217	-0.235916	0.00993393	0.0317395	-0.814411	4.67293e-18	6.15372e-17	-1.10993	4.48186e-28	5.76178e-27	Os06g0671900, BETA-TUBULIN_3, TUB3; Similar to Tubulin beta-3 chain.; K07375 tubulin beta
OsI_00644	-0.792655	3.11798e-08	9.40576e-07	-0.662108	8.84712e-07	7.42965e-06	-0.642092	0.000168266	0.000545264	-1.01339	3.0787e-12	1.58501e-11	Os01g0179600; UDP-glucuronosyl/UDP-glucosyltransferase family protein.
OsI_19883	-0.141636	0.620959	0.857552	-0.0469865	0.854588	0.98086	-0.466959	0.155648	0.251325	-2.27362	3.26569e-15	2.05893e-14	Os05g0399300, CHITINASE_2, CHT2; Similar to Chitinase.; K01183 chitinase [EC:3.2.1.14]
OsI_11247	-0.420826	0.00321987	0.0224049	-0.502429	7.88639e-05	0.000455234	-0.754112	1.34705e-07	6.80794e-07	-1.18633	2.7329e-13	1.51665e-12	Os03g0307400; Six-bladed beta-propeller, TolB-like domain containing protein.
OsI_04505	-0.319262	0.0513519	0.187256	-0.573446	0.000228765	0.00117978	-0.907558	8.75409e-08	4.52248e-07	-1.32891	2.42865e-12	1.26168e-11	Os01g0858700
OsI_07952	0.119729	0.789056	0.965123	0.0923731	0.801294	0.940899	-0.126709	0.786938	0.898176	-1.01301	0.0240823	0.0425383	Os02g0600033; cDNA clone:J013002F23, full insert sequence.; K17499 protein phosphatase 1G [EC:3.1.3.16]
XLOC_024923	-0.249172	0.694344	0.906928	-0.196916	0.751908	0.901844	-1.17991	0.0521912	0.0990837	-1.70418	0.0043	0.00866922	-
OsI_27343	-0.486066	0.00944507	0.0526269	-0.507889	1.2888e-05	8.8246e-05	-0.849006	1.4475e-11	1.12302e-10	-1.52278	7.88859e-27	9.59127e-26	Os07g0679300; Similar to Alpha-galactosidase precursor (EC 3.2.1.22) (Melibiase) (Alpha-D- galactoside galactohydrolase).; K07407 alpha-galactosidase [EC:3.2.1.22]
XLOC_000250	1.34395	0.298892	0.590352	0.387023	1	1	1.42884	0.334501	0.469006	2.98606	0.00113884	0.00251789	-
OsI_06481	-0.187036	0.0804996	0.254933	-0.503429	8.42635e-07	7.10732e-06	-0.795483	1.5377e-13	1.41445e-12	-1.17918	1.34128e-26	1.61681e-25	Os02g0234800; Similar to U2 small nuclear ribonucleoprotein A' (U2 snRNP-A').; K11092 U2 small nuclear ribonucleoprotein A'
OsI_38723	-0.0127899	1	1	-0.462938	0.100287	0.212242	-0.80831	0.0066225	0.0158522	-1.59904	1.30415e-06	4.12503e-06	Os12g0560500; Pseudouridine synthase domain containing protein.
OsI_20306	0.761994	0.0791232	0.252007	-0.311944	0.502885	0.704786	-0.918206	0.150027	0.244123	-2.38333	0.000459651	0.00107448	Os05g0472400; Similar to Zinc transporter 9.; K14709 solute carrier family 39 (zinc transporter), member 1/2/3
OsI_21904	-0.0298705	1	1	-0.930737	0.174228	0.325882	-1.39158	0.0896419	0.158143	-10.6677	8.94866e-05	0.000229493	Os06g0180100; Hypothetical conserved gene.
OsI_38637	-0.257713	0.146169	0.380143	-0.706303	5.34699e-05	0.000321488	-0.938274	8.33804e-08	4.31698e-07	-1.30995	2.4044e-10	1.07131e-09	Os12g0547500; Kinesin, motor region domain containing protein.; K10406 kinesin family member C2/C3
OsI_34307	-0.449232	0.25663	0.538319	-0.692178	0.0483161	0.119052	-0.724027	0.115525	0.196343	-1.20046	0.00385056	0.00782843	Os10g0513900; Cytochrome P450 family protein.
OsI_32406	-0.361095	0.00177272	0.0137809	-0.651576	1.44977e-09	1.84537e-08	-0.950571	4.93296e-16	5.62567e-15	-1.30175	9.82725e-30	1.3686e-28	Os09g0563200, HIGH-AFFINITY_POTASSIUM(K+)_TRANSPORTER_18, HAK18; Similar to Potassium transporter 11 (AtPOT11).; K03549 KUP system potassium uptake protein
OsI_35539	0.148428	0.68541	0.900148	0.198063	0.547078	0.737412	-0.0834275	0.789946	0.900806	-1.26053	0.00045019	0.00105419	Os11g0216100; Similar to Heat shock protein binding protein.
XLOC_040345	-0.236067	0.526086	0.805363	-0.0164255	1	1	-0.797183	0.0154205	0.0337126	-1.74607	7.75572e-06	2.25342e-05	-
XLOC_037509	-0.430366	0.189981	0.445409	-0.872307	0.0181678	0.0529416	-0.964587	0.00593699	0.0143692	-1.44712	0.000136424	0.000342678	-
OsI_01077	0.437013	0.235393	0.511362	-0.354683	0.392901	0.591157	-0.985678	0.0197914	0.0421643	-1.1578	0.00929167	0.0177178	Os01g0238200
OsI_36418	-0.224568	0.297771	0.588958	-0.183667	0.374465	0.56991	-0.719679	0.000767231	0.00221782	-1.20105	2.13878e-08	8.04309e-08	Os04g0101300; Similar to H0102C09.3 protein.; K11339 mortality factor 4-like protein 1
OsI_03876	0.702319	0.343984	0.637546	0.766014	0.296564	0.48384	0.702319	0.343788	0.478058	2.09845	0.000152155	0.000379083	Os01g0767200 [Oryza sativa Japonica Group]
OsI_22346	-0.9609	0.0518687	0.188465	-0.766328	0.105675	0.221572	-0.953206	0.0428565	0.0834133	-10.2448	1.43404e-10	6.52588e-10	Os06g0244000; Similar to anthranilic acid methyltransferase 3.
OsI_35476	0.0865877	0.746071	0.938705	-0.321463	0.188472	0.346172	-0.696031	0.00829066	0.0193786	-1.54463	4.18707e-07	1.39348e-06	Os11g0208000; Cyclin-like F-box domain containing protein.
OsI_01527	0.277908	0.55085	0.813989	-0.759567	0.140502	0.277115	-1.00749	0.0532417	0.100785	-2.89202	9.95867e-06	2.85664e-05	Os01g0299300
OsI_18531	-0.0930088	0.391925	0.686144	-0.156985	0.13634	0.270397	-0.787709	5.51808e-12	4.45082e-11	-1.08487	7.26609e-23	7.24291e-22	dnaJ homolog subfamily B member 11-like; K09517 DnaJ homolog subfamily B member 11
OsI_10809	-0.536103	0.21387	0.480963	-0.722315	0.0339088	0.0893619	-0.702575	0.0450104	0.0871583	-1.07733	0.0121808	0.0227586	Os03g0257000
OsI_26373	0.469485	0.428008	0.720566	-0.415037	0.478425	0.680483	0.08092	0.937878	1	-1.89308	0.0175047	0.0317932	Os07g0543500; Armadillo-like helical domain containing protein.
OsI_34486	0.140481	1	1	0	1	1	0.759737	0.36404	0.500085	1.74514	0.0126343	0.0235402	aspartic proteinase nepenthesin-1-like
OsI_23423	0.121543	0.378622	0.671589	-0.0213202	0.867562	0.990681	-0.140425	0.598927	0.729588	-1.70707	6.18801e-33	9.91203e-32	Os06g0569500, ENT-KAURENE_OXIDASE_4, KO4; Similar to Ent-kaurene oxidase 1 (Fragment).; K04122 ent-kaurene oxidase [EC:1.14.13.78]
OsI_18852	-0.257634	0.158958	0.400179	-0.506423	0.00137538	0.00574455	-0.801822	3.66357e-06	1.53975e-05	-1.80647	2.43938e-17	1.77327e-16	Os05g0207700; Similar to Serine/threonine-protein kinase PBS1 (EC 2.7.1.37) (AvrPphB susceptible protein 1).
OsI_27950	-0.541586	3.50246e-05	0.000500024	-0.527174	2.18913e-05	0.000142809	-0.843377	3.40655e-11	2.54545e-10	-2.05244	5.3908e-43	1.28264e-41	Os08g0167000; ABC transporter-like domain containing protein.
XLOC_017042	-1	0.568857	0.81829	-1.41504	0.545458	0.737412	-1	0.335684	0.470302	4.45121	0.000333304	0.000795575	-
OsI_18425	-0.237857	0.320567	0.610923	-0.563708	0.00907058	0.0294016	-0.452434	0.0481037	0.0922751	-1.09459	7.11061e-06	2.07196e-05	Os05g0143700; Hypothetical conserved gene.
OsI_26161	0.0647057	1	1	-0.702095	0.513693	0.714823	-0.638901	0.48668	0.632124	1.38663	0.00747837	0.0144897	Os07g0511100
OsI_37187	-0.459681	0.236257	0.512412	-0.39486	0.149982	0.291404	-0.859276	0.00435677	0.0108682	-1.35355	1.64533e-05	4.60515e-05	uncharacterized LOC102701039
OsI_12160	-0.793489	0.00173994	0.013601	-0.875169	0.000235612	0.00121164	-0.607013	0.00124221	0.00345816	-2.7469	2.24468e-36	4.08653e-35	desmoplakin-like
OsI_34710	-1.44453	0.156172	0.396241	-0.324235	0.858368	0.983748	-0.872166	0.338684	0.47379	-10.027	0.00124357	0.00273147	Os10g0568200 [Oryza sativa Japonica Group]
OsI_19821	-0.0515147	0.749194	0.94069	-0.197309	0.189633	0.347703	-0.45936	0.00193838	0.0052189	-1.04413	4.48466e-10	1.94989e-09	Os05g0389500; Endonuclease/exonuclease/phosphatase domain containing protein.; K12603 CCR4-NOT transcription complex subunit 6 [EC:3.1.13.4]
OsI_13330	4.54432	1	1	3.73697	1	1	7.26053	0.0513918	0.097729	8.42347	0.0017235	0.00370179	Os03g0722000; Hyccin domain containing protein.
OsI_29891	-0.260432	0.0698919	0.231811	-0.233575	0.0719902	0.163606	-0.665522	3.13847e-07	1.51656e-06	-1.0573	1.28804e-14	7.78282e-14	Os08g0517600; Similar to Methylase.
OsI_02522	-0.25758	0.0231752	0.104455	-0.425372	0.000229542	0.00118319	-0.863292	2.96118e-14	2.88814e-13	-1.1123	1.66127e-22	1.62816e-21	Os01g0574400; Similar to Cell division protein ftsH (EC 3.4.24.-).; K08955 ATP-dependent metalloprotease [EC:3.4.24.-]
OsI_16901	-0.354735	0.131747	0.353643	-0.384712	0.0694466	0.158917	-0.821603	0.000862337	0.00246796	-1.33401	2.50203e-07	8.52691e-07	Os04g0551200; Similar to Cytoplasmic malate dehydrogenase.; K00025 malate dehydrogenase [EC:1.1.1.37]
XLOC_038675	0.237692	0.853311	1	-2.36565	0.113439	0.234025	-3.25873	0.0423323	0.0825658	-7.80305	0.016774	0.03059	-
OsI_07752	5.43741	0.561399	0.813989	7.26053	0.0288493	0.0779833	7.05889	0.087966	0.155638	10.0362	4.02035e-10	1.75492e-09	Os02g0572300; Similar to RING-H2 finger protein ATL3B.; K10664 E3 ubiquitin-protein ligase ATL6/9/15/31/42/55 [EC:2.3.2.27]
OsI_33794	0	1	1	5.1964	1	1	8.40939	0.025767	0.0531944	9.45121	0.000338604	0.000807445	Os10g0444100; Homeodomain-like containing protein.
OsI_16554	-0.0935515	0.468728	0.755637	-0.480412	7.17258e-06	5.18089e-05	-0.96508	6.39332e-18	8.3655e-17	-1.75095	5.83183e-43	1.38331e-41	Os04g0505200; Similar to Protein binding protein.
OsI_19832	-0.7507	0.210158	0.475636	-0.671377	0.221629	0.39255	-0.707447	0.23772	0.357426	-1.90969	0.00615697	0.0120915	Os05g0390800; Similar to VQ motif family protein.
XLOC_004240	0.766483	0.0846705	0.263908	0.606297	0.144041	0.282509	0.98379	0.0127479	0.0284692	1.2794	0.00295974	0.00612728	EMT11177.1 Putative serine/threonine-protein kinase [Aegilops tauschii]
OsI_12043	0.791247	0.20887	0.473734	0.484359	0.541527	0.734401	0.484359	0.60439	0.734964	2.03142	0.000320984	0.000767617	Os03g0415500; Mitochondrial import inner membrane translocase, subunit Tim17/22 family protein.; K17795 mitochondrial import inner membrane translocase subunit TIM17
OsI_37478	-0.236021	0.0491853	0.181909	-0.451224	4.92073e-05	0.000298072	-0.944462	1.30994e-17	1.67619e-16	-1.38232	4.66299e-30	6.60399e-29	Os12g0150100; Similar to 60S ribosomal protein L26A.; K02898 large subunit ribosomal protein L26e
OsI_10456	0.398033	0.0538063	0.193371	0.642252	0.000473193	0.00225727	0.872885	2.84782e-06	1.21216e-05	1.24432	1.21958e-12	6.47156e-12	Os03g0206900; Zinc finger, RING/FYVE/PHD-type domain containing protein.
XLOC_009787	4.90689	1	1	6.54432	0.293389	0.480601	4.90689	1	1	9.01309	0.00845143	0.0162307	-
OsI_16104	-0.146844	0.229375	0.502703	-0.287657	0.00644301	0.021997	-0.685451	1.94627e-09	1.21882e-08	-1.06945	2.21394e-18	1.7271e-17	histone H3.3; K11253 histone H3
OsI_23361	-0.125174	0.338277	0.630964	0.250438	0.0250065	0.0693437	0.71347	2.43579e-10	1.67453e-09	1.04029	1.3751e-21	1.28655e-20	Os06g0557100; Serine/threonine protein kinase domain containing protein.
OsI_07624	-0.305503	0.667526	0.889068	-0.729642	0.207863	0.373464	-0.717519	0.246158	0.367622	-1.69952	0.0149704	0.0275199	Os02g0552200
OsI_17620	-0.0901383	0.440394	0.732676	-0.550355	7.96872e-07	6.75837e-06	-0.817066	2.47171e-12	2.04741e-11	-1.14127	4.10054e-20	3.52316e-19	DNA-directed RNA polymerases IV and V subunit 2-like; K16252 DNA-directed RNA polymerase IV and V subunit 2 [EC:2.7.7.6]
OsI_21583	-0.865354	0.000152942	0.00178209	-0.678142	0.00322413	0.0121044	-0.952455	5.76064e-06	2.35007e-05	-1.36909	3.84157e-10	1.67972e-09	Os06g0142200; Early nodulin.
XLOC_009390	0.317482	0.661065	0.885998	0.835613	0.0946703	0.202753	-0.321928	0.632185	0.761628	-3.02237	0.00130896	0.00286361	-
OsI_35600	-0.211639	0.181759	0.434334	0.477159	0.000536167	0.00251672	0.940104	1.4443e-11	1.12082e-10	1.36923	6.47117e-19	5.18952e-18	Os11g0227100
OsI_15330	0.814698	0.00902361	0.0507799	0.20395	0.585047	0.763109	-0.291739	0.469637	0.613803	-1.31681	0.000612145	0.00140817	Os04g0308500; Similar to H0211A12.12 protein.
OsI_25482	-0.0121868	0.972028	1	-0.232661	0.455694	0.65631	-0.0129069	0.970573	1	1.09496	0.000338437	0.00080717	Os07g0241700
XLOC_011697	-0.657889	5.06517e-11	2.57329e-09	-0.698573	5.42611e-13	1.02081e-11	-0.966364	2.83481e-22	4.88743e-21	-1.03396	2.4561e-22	2.38973e-21	-
OsI_04732	-0.323516	0.191027	0.446915	-0.183207	0.410407	0.609717	0.0265491	0.926364	1	1.13584	1.10373e-08	4.25999e-08	Os01g0889400; Similar to LOB domain protein 6 (ASYMMETRIC LEAVES2).
OsI_03945	-0.124238	0.374021	0.666512	0.131672	0.339719	0.533517	0.975632	2.50819e-09	1.55017e-08	2.33272	2.77497e-88	2.21218e-86	Os01g0776600; Similar to Purple acid phosphatase (EC 3.1.3.2).
OsI_26493	-1.27898	0.00893159	0.0504576	0.217288	0.539622	0.732522	0.544321	0.149523	0.243418	1.19813	0.000327835	0.000783153	Os07g0564200
OsI_01794	-0.278968	0.297424	0.588632	-0.633362	0.0064829	0.0221151	-0.969577	0.000119987	0.000398784	-1.50783	9.21479e-08	3.27952e-07	uncharacterized LOC100828287
OsI_36367	0.966095	0.108639	0.312413	0.696908	0.2341	0.408476	-0.331661	0.657267	0.784965	1.30988	0.0273756	0.0477449	Os11g0535525; Similar to 10 kDa prolamin.
OsI_09406	0.570014	9.72821e-06	0.000162526	0.710215	1.39345e-10	2.03355e-09	0.911478	8.92461e-17	1.07399e-15	1.30812	5.89938e-31	8.7058e-30	Os02g0813350; Cyclin-like F-box domain containing protein.
OsI_19930	-0.254713	0.0940797	0.284272	-0.537156	1.51415e-05	0.000102131	-0.811875	2.64399e-09	1.63049e-08	-1.18813	3.76607e-17	2.70714e-16	Os05g0406800; Leucine-rich repeat, N-terminal domain containing protein.
OsI_37267	-0.179457	0.293143	0.583486	-0.584284	0.000602339	0.00278402	-0.626264	0.000165648	0.0005376	-1.38386	2.54036e-14	1.50471e-13	Os12g0120000
XLOC_014039	0.290707	0.0126673	0.0659961	0.296094	0.00288332	0.0109939	0.619635	2.40182e-07	1.1757e-06	1.71925	5.45594e-40	1.16465e-38	-
OsI_01678	0.617518	0.0584987	0.20546	-0.321069	0.189973	0.348181	-0.336034	0.19978	0.309087	-1.80301	1.57523e-10	7.14631e-10	Os01g0327100; Haem peroxidase family protein.
OsI_01398	-0.116835	0.279752	0.567419	-0.422113	2.60012e-05	0.000166791	-0.897556	7.03838e-18	9.18217e-17	-1.22013	4.38932e-27	5.4004e-26	Os01g0279200; K12176 COP9 signalosome complex subunit 2
OsI_19302	-0.0740006	0.492249	0.778134	-0.490955	1.86263e-06	1.48173e-05	-0.996269	3.22059e-20	4.93743e-19	-1.36126	7.66544e-33	1.22343e-31	Os05g0289400; Similar to CRN (Crooked neck) protein.; K12869 crooked neck
OsI_32145	-0.31259	0.596323	0.839973	-1.03157	0.069739	0.159455	-0.27432	0.615199	0.74521	-2.52982	0.000693223	0.00158174	Os09g0531701; Similar to BRASSINOSTEROID INSENSITIVE 1-associated receptor kinase 1.
OsI_03385	-0.465956	0.00694228	0.0416577	-0.993806	6.26638e-09	7.33333e-08	-0.818286	6.73705e-06	2.72453e-05	-1.21513	4.52302e-12	2.30139e-11	Os01g0697100; UDP-glucuronosyl/UDP-glucosyltransferase family protein.
OsI_27043	-0.222426	0.103228	0.302748	-0.402329	4.58719e-05	0.00028035	-0.882166	5.06174e-17	6.19816e-16	-1.48195	4.08481e-41	9.11596e-40	Os07g0639600; Peptidase C15, pyroglutamyl peptidase I family protein.; K01304 pyroglutamyl-peptidase [EC:3.4.19.3]
OsI_01577	-0.331514	0.00889955	0.0503556	-0.659796	5.3656e-08	5.49376e-07	-0.976604	3.44314e-15	3.6578e-14	-1.26112	5.65501e-20	4.81594e-19	Os01g0306800
OsI_18846	-0.208634	0.0551432	0.19656	-0.52683	2.66165e-07	2.44174e-06	-0.925215	1.23615e-17	1.58441e-16	-1.16458	6.63818e-27	8.10922e-26	Os05g0207300; Similar to 60S ribosomal protein L11-2 (L16). Splice isoform 2.; K02868 large subunit ribosomal protein L11e
OsI_23651	-0.691429	0.00686415	0.0412766	-0.6919	0.00193145	0.00772729	-0.940034	0.000718411	0.00208618	-1.21531	2.61158e-07	8.87874e-07	Os06g0607100; Similar to phosphatidic acid phosphatase-related / PAP2-related.
OsI_34558	-0.0542771	0.886901	1	-0.0689474	0.88542	1	-0.616375	0.0906215	0.159707	-1.16937	0.00235219	0.00495846	Os10g0548400
OsI_07954	0	1	1	0	1	1	0	1	1	9.45121	0.000126811	0.000319725	Os08g0126500; Cyclin-like F-box domain containing protein.
OsI_01395	-0.319625	0.0298293	0.12658	-0.352792	0.0151478	0.0454625	-0.711835	7.2744e-06	2.92605e-05	-1.4724	6.92853e-20	5.87624e-19	CO(2)-response secreted protease-like
OsI_00599	0.593617	0.00213702	0.0160891	0.221648	0.0976032	0.207622	0.315745	0.0269005	0.055304	1.05058	1.13199e-11	5.59054e-11	Os01g0173900; Similar to MRP-like ABC transporter.
XLOC_035916	1.08374	0.0188166	0.0892886	0.412161	0.307776	0.496969	-0.501224	0.244711	0.365745	-1.20778	0.016432	0.030006	-
OsI_08224	-0.0662971	0.693081	0.906041	-0.183723	0.256652	0.438896	-0.366929	0.0211649	0.0447122	-1.23836	1.06564e-12	5.6693e-12	Os02g0639700
OsI_13719	-0.404696	0.0533983	0.192468	-0.705639	7.11869e-05	0.000415826	-0.783894	1.5226e-05	5.82841e-05	-1.18457	9.36798e-09	3.6361e-08	Os03g0776100
OsI_18619	-0.203227	0.109998	0.314093	-0.336177	0.00608293	0.0209395	-0.872442	4.89542e-09	2.9341e-08	-1.10554	1.20558e-14	7.30027e-14	Os05g0169400
OsI_00194	0.288703	0.539305	0.808958	0.772536	0.00551596	0.0192396	0.181417	0.384227	0.522791	-1.87251	1.84717e-13	1.0343e-12	Os01g0123900; Similar to Bowman-Birk type proteinase inhibitor (EBI).
OsI_03301	-0.640878	0.247149	0.52585	-0.0633718	0.900636	1	-0.83565	0.138749	0.228714	-1.4859	0.00748676	0.0145032	Os01g0685200; Similar to anti-silencing protein 1.; K10753 histone chaperone ASF1
OsI_17559	0.209703	0.289253	0.578861	-0.423421	0.186357	0.343517	-0.537572	0.00991653	0.02276	-1.20533	8.18525e-09	3.18904e-08	Os04g0633300
OsI_38940	0.671332	0.00195739	0.0149325	0.628031	4.12297e-07	3.6633e-06	0.663826	2.31382e-07	1.13558e-06	1.2002	1.91766e-15	1.22806e-14	Os12g0589400
OsI_02769	0.356144	0.57656	0.824075	0.565597	0.285114	0.474107	0.83996	0.0598231	0.111682	1.53107	0.00192645	0.00410889	Os01g0603500; Similar to Cf2/Cf5-like disease resistance protein (Fragment).
OsI_00766	-0.184998	0.164376	0.408879	-0.353287	0.00227113	0.00892275	-0.73856	8.39407e-09	4.89821e-08	-1.0825	1.80529e-16	1.23867e-15	DEAD-box ATP-dependent RNA helicase 20; K12823 ATP-dependent RNA helicase DDX5/DBP2 [EC:3.6.4.13]
OsI_32757	-0.560628	4.59103e-05	0.000632255	-0.316214	0.0132936	0.040655	-0.857301	3.97421e-11	2.94784e-10	-1.28108	3.47319e-20	2.99914e-19	Os10g0150400
OsI_02368	-0.0770741	0.527071	0.805363	-0.372881	0.000725066	0.00327744	-0.733198	2.87525e-10	1.96051e-09	-1.23124	1.15089e-22	1.13551e-21	uncharacterized LOC102721607
OsI_39252	-0.546762	0.238619	0.515985	-0.180824	0.643903	0.816062	-0.629062	0.186261	0.291325	-1.26909	0.0183052	0.0331324	Os12g0634800; K14546 U3 small nucleolar RNA-associated protein 5
OsI_31608	0.653658	0.00442537	0.0290112	0.907849	1.21734e-06	1.0026e-05	0.974431	5.95438e-06	2.42525e-05	1.38194	3.68115e-14	2.15811e-13	Os09g0452300; Similar to cDNA, clone: J065054A13, full insert sequence.
XLOC_037335	-0.451739	0.139957	0.368858	-0.141918	0.368815	0.563847	-0.566714	0.020274	0.0430699	-1.1194	1.12106e-05	3.20062e-05	-
OsI_18980	-0.690481	0.433131	0.726037	-0.0899634	0.900067	1	-0.227854	0.895548	0.991488	-3.10943	0.00168417	0.00362185	Os12g0263200; Pinoresinol-lariciresinol reductase TH2.
OsI_39143	-1.19352	0.114781	0.32355	-1.55675	0.0325418	0.0863199	-0.758835	0.313535	0.444315	-3.14771	0.000549857	0.00127265	Os12g0618400 [Oryza sativa Japonica Group]
OsI_33478	0.466514	0.000273391	0.0029631	0.644502	9.20647e-08	9.09653e-07	0.957263	2.75516e-14	2.70006e-13	1.79112	8.00696e-50	2.41623e-48	Os10g0400100; Methionyl-tRNA synthetase, class Ia domain containing protein.; K01874 methionyl-tRNA synthetase [EC:6.1.1.10]
OsI_08762	-0.19322	0.0879879	0.271521	-0.349777	0.000546088	0.00255861	-0.679628	1.05279e-09	6.77236e-09	-1.19644	5.18077e-25	5.79134e-24	Os02g0725300; Cellulose synthase family protein.
OsI_38924	-0.896795	0.0666764	0.224969	-0.334137	0.431739	0.632459	-0.559257	0.209809	0.321832	-1.64791	0.000470163	0.00109722	Os12g0587300
OsI_06190	-0.216116	0.409428	0.703323	-0.0640134	0.799832	0.939693	-0.519975	0.0325625	0.065498	-1.03648	0.000503906	0.00117182	Os02g0191500; Similar to Goliath homolog precursor (RING finger protein 130).
OsI_03951	-0.326795	0.0750661	0.243177	-0.538269	0.00146329	0.00607053	-0.698464	0.000480745	0.00143971	-1.39707	2.47739e-10	1.10272e-09	Os01g0777400
OsI_04763	-0.110576	0.509835	0.793445	-0.462231	0.00770032	0.0255059	-0.661315	6.62927e-05	0.00023058	-1.30687	1.03089e-13	5.87552e-13	Os01g0894500; Sep15/SelM redox domain containing protein.
OsI_20899	0	1	1	5.98489	0.292518	0.480543	4.54432	1	1	8.17991	0.0014547	0.00315979	Os07g0501200
OsI_02202	-0.652658	0.0356387	0.144628	-0.56953	0.0393784	0.100957	-0.706429	0.0254729	0.0526688	-1.42661	3.41952e-05	9.24312e-05	Os01g0519400
OsI_05449	-0.307092	0.00278344	0.0199356	-0.514754	2.21272e-07	2.05377e-06	-0.926449	1.55787e-19	2.28351e-18	-1.07055	1.2073e-25	1.39029e-24	Os02g0100700; FG-GAP repeat containing protein.
OsI_33268	0.176639	0.444016	0.73527	-0.719983	0.00152431	0.0062906	-0.882255	0.00019993	0.000639838	-1.08805	9.56041e-06	2.75056e-05	Os10g0370400
OsI_17261	-0.0701565	0.7076	0.913928	-0.305463	0.0766691	0.172161	-0.745732	2.83614e-05	0.000104253	-1.10851	1.26185e-09	5.28865e-09	Os04g0601400; EF-HAND 2 domain containing protein.
OsI_34559	-0.263034	1	1	-8.12928	0.0197552	0.0568621	0.0995357	1	1	2.49033	0.00713483	0.0138719	Os10g0548600; Beta-expansin precursor.
OsI_12195	-0.795603	0.0771941	0.247975	-0.62291	0.0673977	0.155012	-0.793823	0.0340665	0.0682107	-1.24064	0.0011582	0.00255777	Os03g0438200
OsI_21888	0.367477	0.113341	0.320655	-0.176404	0.443137	0.643221	-0.292459	0.266826	0.393325	-1.84528	1.58931e-09	6.59586e-09	Os06g0176700; Isopenicillin N synthase family protein.
OsI_26224	0.095496	0.370491	0.663131	-0.274706	0.00594173	0.0205431	-0.916477	1.19912e-17	1.53952e-16	-1.45668	4.02925e-26	4.75501e-25	Os07g0520400; Similar to Potyviral helper component protease-interacting protein 2.
OsI_03600	0.0518079	0.721677	0.923357	-0.422088	0.00351305	0.0130286	-0.881078	1.1406e-08	6.55736e-08	-1.19152	8.38082e-15	5.13317e-14	uncharacterized LOC102699450
OsI_00584	-0.0726711	0.574063	0.82216	-0.169033	0.153478	0.29642	-0.489314	6.60827e-05	0.000229953	-1.07827	4.94437e-15	3.07777e-14	dol-P-Man:Man(5)GlcNAc(2)-PP-Dol alpha-1,3-mannosyltransferase-like; K03845 alpha-1,3-mannosyltransferase [EC:2.4.1.258]
OsI_26099	0.00252092	0.983462	1	-0.170058	0.0745739	0.168223	-0.594088	4.6769e-09	2.81026e-08	-1.11898	1.41573e-24	1.5468e-23	Os07g0498800
OsI_04696	-0.227607	0.11136	0.316695	-0.306056	0.0107551	0.0340067	-0.671293	6.23522e-07	2.89373e-06	-1.29723	6.38568e-15	3.94085e-14	uncharacterized LOC101769098
OsI_28710	-0.282275	0.0910612	0.277688	-0.414818	0.00851901	0.0278253	-0.57642	0.000726294	0.00210688	-1.06539	9.37895e-11	4.32598e-10	Os01g0266200
OsI_32059	-0.321276	0.175457	0.425817	-0.696127	0.0060094	0.0207305	-0.540075	0.0294315	0.0598704	-1.18195	1.34602e-06	4.25094e-06	Os09g0518200; UDP-glucuronosyl/UDP-glucosyltransferase family protein.; K13691 pathogen-inducible salicylic acid glucosyltransferase [EC:2.4.1.-]
OsI_30304	-0.177177	0.416006	0.710026	-0.408795	0.0368351	0.0955911	-0.8128	9.26428e-05	0.000314053	-1.14465	6.88249e-08	2.47826e-07	Os08g0564500; Zinc finger, U1-type domain containing protein.; K14821 bud site selection protein 20
OsI_17391	0.00146244	0.989877	1	-0.238724	0.0112105	0.0352367	-0.555832	1.56528e-08	8.82713e-08	-1.09011	1.06625e-26	1.2898e-25	uncharacterized LOC102702749
OsI_16268	0.147613	0.66115	0.885998	-0.569109	0.0862724	0.188492	-0.792487	0.0143269	0.0315711	-2.3501	4.13472e-09	1.65641e-08	Os04g0471700, WRKY35, WRKY_GENE_35; Similar to WRKY10 (WRKY transcription factor 35).
OsI_08128	-0.285535	0.175706	0.426168	0.360216	0.0372074	0.0963703	0.811967	5.43623e-06	2.2269e-05	1.22234	2.55659e-16	1.73912e-15	hypothetical protein OsI_08128 [Oryza sativa Indica Group]
OsI_30775	0.0851437	0.767837	0.952273	-0.161864	0.511211	0.712845	-0.624522	0.0135197	0.0299859	-1.28777	1.04243e-05	2.98412e-05	Os09g0296800; Chlorophyll A-B binding protein family protein.; K14172 light-harvesting complex II chlorophyll a/b binding protein 7
OsI_12788	0.269743	0.468186	0.755211	-0.567081	0.0812106	0.17995	-0.33893	0.461027	0.604685	-1.23261	0.00084987	0.00191613	Os03g0643700, TAU_GLUTATHIONE_S-TRANSFERASE_44, GSTU44; Similar to GST6 protein (EC 2.5.1.18).; K00799 glutathione S-transferase [EC:2.5.1.18]
OsI_34046	-0.416725	0.0417905	0.162193	-0.577587	0.00142597	0.00593328	-0.748819	0.000327697	0.00101195	-1.27766	1.73751e-09	7.1993e-09	Os10g0479500; Similar to carboxy-lyase.
OsI_17448	-0.278834	0.0949997	0.285966	-0.462313	0.00239419	0.00935845	-0.901398	3.56037e-08	1.92005e-07	-1.64583	1.3063e-19	1.09115e-18	Os04g0619900
OsI_16398	0.304516	0.00284735	0.020309	0.560767	2.97522e-09	3.63378e-08	0.847619	6.21973e-17	7.56983e-16	1.14357	1.15774e-31	1.75797e-30	Os04g0488000; Similar to PITSLRE serine/threonine-protein kinase CDC2L1 (EC 2.7.1.37) (Galactosyltransferase associated protein kinase p58/GTA) (Cell division cycle 2-like protein kinase 1).; K08818 cell division cycle 2-like [EC:2.7.11.22]
OsI_34687	0.0586898	0.592061	0.83674	-0.116357	0.246456	0.425028	-0.486447	9.34395e-06	3.69322e-05	-1.1077	2.77944e-20	2.41967e-19	Os10g0565600; Zinc finger, RING/FYVE/PHD-type domain containing protein.; K10696 E3 ubiquitin-protein ligase BRE1 [EC:2.3.2.27]
OsI_31890	0.143138	0.777587	0.95848	0.179448	0.665375	0.831867	-0.76673	0.0873901	0.154766	-1.24972	0.00588319	0.0115847	Os09g0495200
OsI_03211	0.162466	0.45249	0.743122	-0.375016	0.062921	0.147	-0.669575	0.00282336	0.00733611	-1.26669	6.9789e-08	2.51093e-07	Os01g0668901; Protein kinase, catalytic domain domain containing protein.
OsI_07739	0.423957	0.00309679	0.0217493	-0.1934	0.449926	0.650532	-0.388107	0.129129	0.21547	-1.36299	7.54813e-09	2.9516e-08	Os02g0569900; Cytochrome P450 family protein.; K16084 ent-cassa-12,15-diene 11-hydroxylase [EC:1.14.13.145]
OsI_25510	0.136527	0.592115	0.83674	0.40606	0.0526196	0.127261	0.940311	3.56061e-06	1.50017e-05	1.19971	1.79465e-10	8.09308e-10	Os07g0246600; Hypothetical conserved gene.
OsI_00579	-0.231326	0.777408	0.958425	-1.16993	0.0736026	0.166489	-0.785261	0.218798	0.333489	-1.63941	0.0245192	0.0432534	Os01g0171200
OsI_15038	0.64403	4.54996e-09	1.63467e-07	0.0912958	0.413541	0.612864	-0.295884	0.301817	0.430648	-2.01019	1.06959e-48	3.10352e-47	Os04g0178300; K14043 syn-copalyl-diphosphate synthase [EC:5.5.1.14]
OsI_19145	-0.544117	0.682162	0.897667	-0.905673	0.359364	0.553357	-1.59474	0.0767238	0.138503	-9.94642	0.0012215	0.00268625	Os05g0245200 [Oryza sativa Japonica Group]
OsI_11808	-0.123957	0.884786	1	-0.405992	0.462117	0.662893	-0.838624	0.169748	0.269782	-1.65597	0.0132749	0.0246226	40S ribosomal protein S9-2-like; K02997 small subunit ribosomal protein S9e
OsI_24791	0.638367	1.71921e-06	3.50862e-05	0.0623978	0.617181	0.791648	-0.473688	0.00119228	0.00333003	-1.0366	6.46527e-11	3.01944e-10	Os07g0133500
OsI_29063	-0.144739	0.40177	0.695655	-0.0677835	0.609065	0.784478	-0.520221	2.92779e-05	0.000107417	-1.1925	5.62409e-16	3.75073e-15	Os08g0379400; Similar to Quinone oxidoreductase-like protein.; K18980 2-methylene-furan-3-one reductase [EC:1.3.1.105]
OsI_31232	-0.610825	0.243423	0.521506	-0.0751574	0.955362	1	-0.691314	0.174949	0.276519	-1.24701	0.0184311	0.0333329	Os11g0201360; Cyclin-like F-box domain containing protein.
OsI_28192	-0.946889	0.180346	0.432298	-0.775034	0.236475	0.411688	-1.42711	0.034257	0.0685341	-1.92961	0.0132015	0.0245018	Os08g0202400
OsI_22531	-0.76184	0.129872	0.35046	-0.741082	0.113015	0.233306	-0.40113	0.352625	0.487324	-1.18667	0.0120947	0.0226139	Os06g0277600
OsI_04652	0.0766199	0.517356	0.799124	-0.427283	0.000121615	0.000670681	-0.369039	0.00117378	0.00328255	-1.0235	4.91934e-18	3.7589e-17	Os01g0878800; Similar to 4,5-DOPA dioxygenase extradiol.; K15777 4,5-DOPA dioxygenase extradiol [EC:1.13.11.-]
OsI_33746	-0.0840586	0.490069	0.776213	-0.260324	0.0189483	0.0549144	-0.808203	7.12857e-11	5.16049e-10	-1.16379	9.2062e-19	7.31835e-18	Os10g0437600, SOLUBLE_STARCH_SYNTHASE_IIC, SSIIC; Similar to Starch synthase II, chloroplast precursor (EC 2.4.1.21) (SS II) (GBSSII) (Granule-bound starch synthase II).; K00703 starch synthase [EC:2.4.1.21]
OsI_03404	-0.650828	1.04167e-06	2.2346e-05	-0.862477	3.58705e-11	5.59282e-10	-0.996724	7.84856e-15	8.08894e-14	-1.17381	1.15391e-17	8.59006e-17	Os01g0700000
XLOC_030175	-0.172837	0.788347	0.964796	-0.329705	0.541657	0.73454	-0.706269	0.242923	0.363462	-2.81124	0.000153718	0.000382669	-
OsI_13156	-0.113458	0.920517	1	-1.40939	0.0426949	0.107797	-1.82443	0.0274937	0.0563924	-2.60204	0.00668467	0.0130541	Os03g0699800
XLOC_038776	-0.0709665	1	1	-0.365871	0.561383	0.741173	-0.473931	0.48002	0.624847	-1.75633	0.0128881	0.0239655	-
XLOC_025122	-0.620882	0.0529576	0.191391	-0.73434	0.00852391	0.0278384	-0.727797	0.0270327	0.0555387	-1.99214	1.15672e-08	4.45337e-08	-
OsI_12122	-0.153001	0.172143	0.421544	-0.404485	2.43691e-05	0.000157367	-0.819814	2.62643e-15	2.81647e-14	-1.01252	6.94907e-22	6.60952e-21	Os03g0424500; Similar to 40S ribosomal protein S19-3.; K02966 small subunit ribosomal protein S19e
OsI_27916	-0.0286781	0.899489	1	-0.258762	0.158831	0.30477	-0.851892	1.1175e-05	4.37197e-05	-1.15032	1.51193e-07	5.27531e-07	Os08g0162033; Similar to 50S ribosomal protein L13.; K02871 large subunit ribosomal protein L13
OsI_07329	0.0373699	0.837064	0.992578	0.0897353	0.449642	0.65021	-0.571683	1.27888e-06	5.69538e-06	-1.22671	5.45048e-25	6.08405e-24	Os02g0503900; Cytochrome P450 family protein.
OsI_24438	-0.0984813	0.401617	0.695493	-0.325589	0.00302813	0.0114609	-0.895093	5.39901e-13	4.73789e-12	-1.05956	8.35974e-19	6.66315e-18	polygalacturonate 4-alpha-galacturonosyltransferase-like; K13648 alpha-1,4-galacturonosyltransferase [EC:2.4.1.43]
OsI_13674	-0.476314	2.55135e-05	0.000379112	-0.750638	1.82371e-11	2.95577e-10	-0.817666	7.02339e-12	5.61487e-11	-1.02946	2.72602e-19	2.22947e-18	Os03g0769400; BTB/POZ fold domain containing protein.
OsI_21951	0.103598	0.393152	0.687501	-0.153088	0.185065	0.341709	-0.542271	5.35106e-06	2.19464e-05	-1.04925	3.75938e-17	2.70359e-16	HAUS augmin-like complex subunit 3-like; K16586 HAUS augmin-like complex subunit 3
OsI_15009	-1.77633	0.14455	0.377278	-1.90465	0.142192	0.279551	-1.54956	0.129272	0.215685	-9.06788	0.00730062	0.0141719	Os04g0185000; Similar to OSIGBa0140C02.6 protein.; K01426 amidase [EC:3.5.1.4]
OsI_04469	0.0891259	1	1	-1.24616	0.0938431	0.201486	-0.280108	0.762634	0.877117	-1.9445	0.0183873	0.0332634	hypothetical protein OsI_04469 [Oryza sativa Indica Group]
OsI_13516	-0.327891	0.00105892	0.00911033	-0.238377	0.0115859	0.0362574	-0.782815	9.25957e-15	9.48273e-14	-1.29949	2.01575e-34	3.42767e-33	Os03g0749500; Similar to Exo-beta-glucanase.; K01188 beta-glucosidase [EC:3.2.1.21]
OsI_12693	0.0495201	0.802118	0.972623	-0.0735989	0.662614	0.82973	-0.494002	0.00505081	0.012425	-1.7243	8.31517e-17	5.84007e-16	Os03g0626700; Multi antimicrobial extrusion protein MatE family protein.
OsI_28151	-1.69188	0.202155	0.463346	-3.39232	0.0358702	0.0936159	-1.22239	0.370664	0.507302	-7.12928	0.0139502	0.0257931	Os08g0197500; Cyclin-like F-box domain containing protein.
OsI_32329	0.151215	0.380788	0.673851	0.0527617	0.659112	0.827972	-0.292934	0.0214645	0.0452643	-1.81184	1.86538e-20	1.64102e-19	Os09g0553900
OsI_22039	0.105645	0.917573	1	-0.28032	0.627464	0.801564	-0.845629	0.244113	0.365011	-4.28392	0.000133729	0.000336318	Os06g0198500; K09705 uncharacterized protein
OsI_04877	-0.270837	0.00755974	0.0444941	-0.443923	4.50662e-06	3.37975e-05	-0.871044	1.12885e-18	1.55105e-17	-1.1637	6.65453e-30	9.35597e-29	Os01g0911200; Ribophorin II family protein.; K12667 oligosaccharyltransferase complex subunit delta (ribophorin II)
OsI_08578	-0.542307	0.0786225	0.250933	-0.32249	0.238393	0.414348	0.202172	0.494371	0.640138	-1.49242	1.26308e-06	4.00004e-06	Os02g0699000; TGF-beta receptor, type I/II extracellular region family protein.
OsI_13352	3	0.05317	0.191917	2.77259	0.0731086	0.165658	3.41504	0.0363387	0.072135	4.1565	0.00065622	0.00150219	Os03g0724800
OsI_35024	0.0851481	0.82896	0.987903	0.0879965	0.801966	0.941413	0.405935	0.145221	0.237536	1.69555	1.38286e-13	7.82245e-13	Os11g0138300
OsI_13291	0	1	1	4.90689	1	1	7.75933	0.0267525	0.0550218	8.56986	0.00151828	0.00328878	Os03g0715600; Similar to EF hand family protein.
XLOC_012087	-0.389974	0.0223092	0.101545	-0.200029	0.150866	0.292568	-0.565392	1.7845e-05	6.76101e-05	-1.08191	7.96833e-12	3.983e-11	XP_015631724.1 PREDICTED: uncharacterized protein LOC4333933 [Oryza sativa Japonica Group]
OsI_29628	-1.13972	0.225408	0.497186	-1.66482	0.0533795	0.12879	-1.24101	0.124412	0.208903	-2.49881	0.00723975	0.0140644	Os08g0481000; Pentatricopeptide repeat domain containing protein.
OsI_00279	-0.804835	0.00088218	0.00783881	-0.572764	0.00357383	0.0132206	-0.826396	0.000101396	0.000341316	-1.01449	1.12699e-06	3.58336e-06	uncharacterized LOC101779359
OsI_37798	0.192304	0.420792	0.714455	0.135149	0.542071	0.734875	-0.601404	0.0134946	0.0299391	-1.59316	2.00518e-08	7.55446e-08	Os12g0209000; Similar to sporulation protein-related.
OsI_29539	-0.602297	1.00208e-05	0.000166696	-0.795187	0.000186018	0.000984907	-0.564165	3.10532e-05	0.000113672	-1.22713	1.3812e-13	7.81451e-13	Os08g0468100; Similar to Nitrate reductase.; K10534 nitrate reductase (NAD(P)H) [EC:1.7.1.1 1.7.1.2 1.7.1.3]
OsI_11845	-0.189689	0.182275	0.435163	-0.347798	0.00651697	0.0222199	-0.986133	1.35871e-12	1.15282e-11	-1.09548	4.51147e-15	2.8168e-14	Os03g0385400; Bifunctional inhibitor/plant lipid transfer protein/seed storage domain containing protein.
OsI_11487	-0.0352361	0.784763	0.963167	-0.214328	0.0774597	0.173537	-0.712652	7.42917e-09	4.36084e-08	-1.94784	8.1192e-40	1.71073e-38	peroxidase 2-like; K00430 peroxidase [EC:1.11.1.7]
OsI_18875	-0.0432714	0.791345	0.965837	-0.21697	0.143152	0.281044	-0.873633	1.31971e-07	6.67856e-07	-1.4426	2.03192e-15	1.29827e-14	Os05g0210500; K03155 timeless
OsI_00474	0	1	1	4.32193	1	1	0	1	1	7.49185	0.0146653	0.027012	Os01g0157200
OsI_20016	-0.0574056	0.762917	0.949319	-0.219566	0.184594	0.341043	-0.53449	0.00191329	0.00515857	-1.11816	3.3657e-09	1.35889e-08	Os05g0422300; Protein kinase, catalytic domain domain containing protein.
OsI_16728	0.155251	0.586537	0.832382	-0.466051	0.113072	0.23338	-0.958606	0.0149356	0.0327459	-1.13183	0.000211123	0.000517001	Os04g0528400; Similar to ABC transporter.; K10903 HUS1 checkpoint protein
OsI_12783	-1.01886	0.194074	0.451661	-1.45943	0.0432075	0.108825	-0.485427	0.541262	0.681959	-3.45943	0.000575409	0.0013289	wall-associated receptor kinase 2-like
OsI_33752	-0.476201	0.162863	0.406776	-0.538096	0.0965107	0.205921	-0.778386	0.0200637	0.0426794	-2.28166	3.20312e-08	1.18682e-07	Os10g0438300
XLOC_016402	-0.0506261	1	1	0.923379	0.548456	0.737412	1.94937	0.139085	0.229206	2.5429	0.00981421	0.018651	-
OsI_34019	-0.316957	0.413159	0.706839	-0.217658	0.493936	0.696206	-0.781271	0.0170697	0.0369085	-1.0143	0.0110916	0.0208772	Os10g0476100; Similar to Protein kinase MK6.; K08790 serine/threonine kinase 38 [EC:2.7.11.1]
OsI_31910	-0.366782	0.729705	0.928348	0.113211	1	1	0.828234	0.2061	0.316997	2.76683	2.81512e-09	1.14451e-08	Os09g0499400
XLOC_010535	2.41504	0.0623318	0.214648	1.32193	0.496599	0.69884	2.1964	0.196688	0.30521	3.47032	0.00120133	0.00264584	-
XLOC_039115	0.727778	0.177148	0.428	-0.0525391	0.843441	0.972772	0.31473	0.175922	0.277427	-1.7215	2.06385e-07	7.09616e-07	-
OsI_26462	0.117542	0.649105	0.879249	-0.244039	0.308299	0.497475	-0.460506	0.0868772	0.153991	-1.31978	1.06824e-05	3.0549e-05	Os07g0558300; Inositol monophosphatase family protein.; K01082 3'(2'), 5'-bisphosphate nucleotidase [EC:3.1.3.7]
OsI_29622	0.29251	0.00362558	0.0247037	0.561211	2.39446e-09	2.96209e-08	0.848416	3.45827e-18	4.63158e-17	1.23089	8.4349e-37	1.56228e-35	Os08g0480100; Signal recognition particle receptor, alpha subunit, N-terminal domain containing protein.; K13431 signal recognition particle receptor subunit alpha
XLOC_023932	-0.643756	1.98068e-07	4.99045e-06	-0.637252	6.7829e-08	6.83129e-07	-0.663955	1.01519e-07	5.21133e-07	-1.12358	1.4722e-18	1.1584e-17	-
OsI_16116	0.181547	0.747061	0.939487	-1.18242	0.0465416	0.115493	-0.670354	0.227819	0.345132	-1.67035	0.00197696	0.00420976	Os04g0452600
OsI_07533	1.70044	0.247821	0.526568	1.61891	0.277018	0.464299	2.11151	0.171675	0.272305	3.55897	0.00423028	0.00854203	Os02g0534600
OsI_01307	-0.342791	0.113591	0.321156	-0.579712	0.0635515	0.148192	-0.526783	0.0158178	0.0344856	-1.43961	5.002e-10	2.16751e-09	Os01g0266500; Phenazine biosynthesis PhzC/PhzF protein family protein.
XLOC_027039	0.429389	0.00930763	0.0520385	0.22646	5.42336e-06	3.99617e-05	0.684014	1.38448e-19	2.03519e-18	1.00318	1.22461e-25	1.40969e-24	-
OsI_31541	-0.307411	0.0324393	0.134835	-0.584251	1.27897e-05	8.76901e-05	-0.901651	2.16607e-10	1.49883e-09	-1.19315	2.96809e-15	1.87474e-14	Os09g0442700; Similar to chromatin complex subunit A101.; K19001 ATP-dependent DNA helicase
OsI_00984	0.0874628	0.866782	1	-1.00861	0.029836	0.0801512	-1.13493	0.0340129	0.0681212	-1.85316	0.00117615	0.00259371	Os01g0227500; Cytochrome P450 family protein.
OsI_27070	-0.156718	0.161756	0.404795	-0.549509	6.27763e-06	4.57184e-05	-0.822471	7.44276e-13	6.44124e-12	-1.56416	4.45278e-39	9.12112e-38	Os07g0643400; Alpha/beta hydrolase fold-3 domain containing protein.
OsI_05302	-0.0198539	1	1	-2.36869	0.0326805	0.0866357	-1.49267	0.100777	0.174801	-10.515	0.00141589	0.00308177	Os01g0961000
OsI_20135	-0.140957	0.249105	0.528505	-0.390466	0.000655689	0.0030022	-0.666863	4.21191e-08	2.25009e-07	-1.17156	1.2669e-20	1.12831e-19	Os05g0443800; Similar to Plastid division protein ftsZ1 precursor.; K03531 cell division protein FtsZ
OsI_15696	1.10434	0.423358	0.71729	0.632268	0.751779	0.90176	2.21723	0.035716	0.0710826	3.94017	1.27843e-07	4.49201e-07	Os04g0394100
OsI_06727	-5.82443	0.351217	0.644601	0.304855	1	1	1.16046	0.628228	0.757753	2.79518	0.0073795	0.0143089	uncharacterized LOC101784934
OsI_06634	-0.536618	4.24933e-07	9.873e-06	-0.761804	2.77741e-14	5.98621e-13	-0.95674	5.77863e-19	8.10671e-18	-1.3236	7.32066e-26	8.52222e-25	high mobility group B protein 6-like; K09273 upstream-binding transcription factor
OsI_29911	-0.225351	0.258559	0.541049	-0.666417	0.000597531	0.00276595	-0.865239	2.592e-06	1.11143e-05	-1.00889	7.46668e-08	2.67988e-07	Os08g0520100; Pseudouridine synthase domain containing protein.
XLOC_033304	-0.0693592	0.465899	0.75311	-0.443984	0.917045	1	-0.942285	0.00316811	0.00815054	-1.82394	4.26246e-08	1.56229e-07	-
OsI_09438	-0.577885	0.13098	0.352369	-0.55107	0.0867626	0.189254	-0.367986	0.27051	0.397536	-1.93676	1.08987e-05	3.11445e-05	hypothetical protein OsI_09438 [Oryza sativa Indica Group]
OsI_12543	-0.394993	0.0483596	0.179927	-0.636998	0.000377249	0.00184155	-0.897615	1.55463e-06	6.84967e-06	-1.29278	3.53115e-09	1.42327e-08	Os03g0603800; Peptidase A22A, presenilin family protein.; K04505 presenilin 1 [EC:3.4.23.-]
OsI_10447	0.0303316	0.913275	1	-0.390378	0.0492772	0.120895	-0.952785	1.627e-05	6.20254e-05	-1.56136	5.82822e-11	2.73347e-10	Os03g0205500
OsI_09309	0.412703	0.44474	0.735927	-0.457333	0.459159	0.659942	-1.4244	0.0285887	0.0583298	-2.37516	0.00102024	0.00227427	Os02g0799700; Similar to serine-rich protein.
OsI_08946	0.157952	0.854698	1	1.41653	0.162738	0.309774	-0.333901	0.705014	0.826471	-2.87447	0.0147382	0.0271302	Os02g0749700; Similar to cDNA, clone: J065097H05, full insert sequence.; K05909 laccase [EC:1.10.3.2]
XLOC_040383	-0.163113	0.39209	0.686302	-0.230125	0.0808401	0.179413	-0.64667	7.41027e-05	0.000255403	-1.3446	2.76757e-13	1.53439e-12	-
OsI_37853	-0.108118	0.747238	0.939534	-0.315	0.303057	0.491697	-0.940481	0.00867405	0.0202011	-1.42724	0.000101154	0.000258003	Os12g0226900
OsI_30510	0.130349	0.217372	0.485959	-0.0428259	0.662973	0.829842	-0.477211	7.95151e-06	3.17636e-05	-1.10867	4.5267e-24	4.82147e-23	Os09g0237600; Serine/threonine protein kinase-related domain containing protein.
OsI_37958	-0.104857	0.814444	0.979396	0.611489	0.0334329	0.0882957	0.960802	0.0015053	0.00412813	1.3249	3.37137e-06	1.01578e-05	pentatricopeptide repeat-containing protein At1g18485-like
OsI_29389	-1.3061	0.238045	0.515246	-1.18057	0.261834	0.445677	-2.33258	0.102867	0.17796	-4.28011	0.00903709	0.0172696	Os08g0442200; Six-bladed beta-propeller, TolB-like domain containing protein.
XLOC_004833	-0.324029	0.265312	0.549953	-0.560902	0.000720154	0.00325859	-0.981456	1.86523e-05	7.04517e-05	-1.16806	2.52927e-08	9.45984e-08	-
OsI_38407	-0.622004	0.00740892	0.0438141	-0.727136	0.000571417	0.00266027	-0.987769	5.93724e-06	2.41875e-05	-1.40244	3.63787e-07	1.21857e-06	Os12g0496900; SSXT family protein.
OsI_20138	-0.142485	0.426458	0.719379	-0.103752	0.510056	0.711917	-0.564689	0.000572501	0.00169336	-1.05265	3.81922e-09	1.53319e-08	Os05g0444300; K15287 solute carrier family 35, member F1/2
OsI_18130	-0.0670766	0.690436	0.90408	-0.375829	0.0159903	0.0476106	-0.941959	1.08228e-09	6.95046e-09	-1.81845	2.70665e-14	1.59984e-13	Os05g0106700; Similar to PRAF1; Ran GTPase binding / chromatin binding / zinc ion binding.
OsI_36488	-0.261243	0.592306	0.83682	-0.515	0.187959	0.345489	-0.515	0.200863	0.310542	-1.16769	0.0131909	0.0244858	Os11g0558200; Similar to P-type R2R3 Myb protein (Fragment).; K09422 myb proto-oncogene protein, plant
OsI_09695	-0.359997	0.0049094	0.0315774	-0.144058	0.210847	0.377907	-0.62444	2.71507e-07	1.32153e-06	-1.07416	5.59548e-17	3.9842e-16	Os03g0111200; Similar to Remorin.
OsI_05045	-0.121157	0.764927	0.950351	-0.639846	0.041922	0.106257	-0.932628	0.0137748	0.0304814	-1.99152	2.19545e-06	6.77245e-06	Os01g0930000; Similar to CM0545.330.nc protein.
OsI_02791	-0.0901978	0.808443	0.975923	0.0861764	0.802876	0.942337	0.899586	0.00232444	0.00615212	1.16871	0.000142495	0.000356854	Os01g0607300; Small ubiquitin-related modifier, SUMO domain containing protein.
OsI_06118	-0.11904	0.804294	0.974055	-0.756331	0.0695963	0.1592	-0.485196	0.274643	0.402637	-1.2849	0.0115866	0.0217309	Os02g0182850; Hypothetical conserved gene.
OsI_05790	-0.30607	0.0188069	0.089277	-0.516392	4.38481e-05	0.00026889	-0.95206	6.0106e-13	5.24761e-12	-1.385	2.4764e-27	3.08116e-26	squamosa promoter-binding-like protein 3-like
OsI_15970	-0.55714	0.0406333	0.158894	-0.505625	0.0276821	0.0753716	-0.617961	0.0199252	0.0424198	-1.37767	2.97683e-06	9.03062e-06	psbP domain-containing protein 2, chloroplastic-like
OsI_13696	-0.538445	4.77588e-05	0.000655245	-0.192296	0.106681	0.223256	0.770759	2.10735e-11	1.60297e-10	1.03703	3.38046e-20	2.92151e-19	Os03g0773300; Protein kinase, core domain containing protein.
OsI_32030	0.436571	0.234811	0.510714	0.815082	0.00721621	0.0241931	0.818162	0.0226319	0.0474524	1.16872	0.000348101	0.000828686	uncharacterized LOC102721864
OsI_33854	-0.346491	0.0369275	0.148384	-0.421728	0.000209513	0.00109276	-0.734105	1.79826e-06	7.85775e-06	-1.04676	1.25583e-13	7.12083e-13	Os10g0452900
OsI_31483	0.899836	0.276873	0.563569	0.475338	0.508253	0.709895	0.134301	1	1	2.2161	0.000146253	0.000365437	beta-1,3-galactosyltransferase pvg3-like
OsI_02087	-0.0976003	0.573131	0.821504	-0.19553	0.229102	0.402609	-0.708317	3.64243e-05	0.000132059	-1.09963	5.13561e-10	2.22323e-09	Os01g0501700, SEC-INDEPENDENT_PROTEIN_TRANSLOCASE_SUBUNIT_C, TATC; Similar to TATC (CpTatC).; K03118 sec-independent protein translocase protein TatC
OsI_09404	0.328782	0.609358	0.848189	-1.08854	0.131072	0.262075	-0.182864	0.897127	0.992668	1.29068	0.0136189	0.0252153	Os02g0813133
OsI_20566	0.243163	0.0383836	0.152527	0.118476	0.284154	0.472996	0.207914	0.0680916	0.124686	1.03001	6.48949e-21	5.86405e-20	Os05g0508800; Similar to H1flk (Fragment).
OsI_29370	-0.291791	0.432284	0.725051	-0.433253	0.155281	0.299226	-0.907625	0.00819245	0.0191798	-1.48572	8.39803e-05	0.000216178	Os08g0439900; Mitochondrial glycoprotein family protein.
OsI_10672	-0.331571	0.325613	0.616679	-0.973117	0.135168	0.268552	-0.728698	0.0518231	0.0984821	-1.17275	0.000766544	0.00173789	transcription repressor MYB4-like; K09422 myb proto-oncogene protein, plant
OsI_17667	-0.323952	0.10819	0.311939	-0.293888	0.0503755	0.123091	-0.850048	7.75049e-08	4.02771e-07	-1.53514	9.83118e-10	4.15969e-09	Os01g0857600; Similar to H0811D08.6 protein.
OsI_35210	0.356546	0.145817	0.379628	0.422425	0.0364685	0.0948797	0.580232	0.00374058	0.00948279	1.67525	1.07937e-21	1.01539e-20	Os11g0160500; Similar to BZIP transcriptional activator RSG-related.
OsI_24739	-0.113477	0.291281	0.581121	-0.490377	6.79559e-07	5.82442e-06	-0.966085	3.41966e-20	5.23218e-19	-1.02772	3.99759e-21	3.64855e-20	Os07g0124500; Similar to Eukaryotic translation initiation factor 3 subunit 8 (eIF3 p110) (eIF3c).; K03252 translation initiation factor 3 subunit C
OsI_28691	0.447459	0.15675	0.397262	0.123148	0.691922	0.85276	-0.515872	0.103893	0.179415	-1.22586	0.000294434	0.00070779	Os08g0298700; Similar to male sterility protein 2.; K13356 fatty acyl-CoA reductase [EC:1.2.1.-]
XLOC_001509	-0.311442	0.300805	0.591835	-0.453983	0.00193652	0.00774358	-0.847446	6.40551e-08	3.35601e-07	-1.63459	3.07679e-14	1.81134e-13	-
OsI_20161	1.5025	0.668915	0.889068	2.45943	0.155493	0.29955	2.73697	0.190621	0.297071	3.9542	0.0121135	0.0226463	hypothetical protein OsI_20161 [Oryza sativa Indica Group]
OsI_11253	-0.269143	0.0194969	0.0917112	-0.467485	1.36011e-05	9.2573e-05	-0.910546	1.90177e-16	2.23519e-15	-1.0956	5.71482e-21	5.17159e-20	Os03g0308200; Armadillo-type fold domain containing protein.
OsI_36174	0.125531	1	1	0	1	1	0.862496	0.427766	0.570287	2.56294	5.12773e-05	0.000135526	Os11g0495032
OsI_03808	0.678072	1	1	-0.0995357	1	1	1.926	0.222702	0.338582	2.87447	0.0211982	0.0378745	Os01g0759100; Tubby family protein.
OsI_08401	-0.00874604	0.974652	1	-0.324904	0.0623226	0.145879	-0.865382	2.62618e-06	1.12452e-05	-1.45904	4.54552e-11	2.14777e-10	Os02g0668000; Membrane protein, At2g17000, predicted domain containing protein.
XLOC_006498	-0.077491	0.60094	0.843338	-0.319915	0.0171071	0.0503899	-0.84169	8.98282e-09	5.22095e-08	-2.56491	1.12672e-43	2.75718e-42	-
OsI_09031	0.162685	0.275112	0.56159	-0.234395	0.105214	0.220757	-0.556111	0.000135861	0.000446852	-1.07154	4.731e-12	2.40484e-11	Os02g0761600
OsI_20684	0.301002	0.363446	0.655344	-0.139236	0.657407	0.827972	-0.490051	0.131695	0.218872	-1.9105	8.16354e-07	2.63577e-06	Os05g0525550
OsI_22611	0.429784	0.478027	0.764842	-0.0265942	1	1	-0.867896	0.193103	0.300528	-4.45286	2.39351e-05	6.57492e-05	Os06g0293500
OsI_15931	-0.576708	0.00594803	0.0367886	-0.656476	0.001475	0.00611413	-0.751824	0.000314589	0.000974799	-1.19603	5.63457e-08	2.04318e-07	Os04g0430200; PLC-like phosphodiesterase, TIM beta/alpha-barrel domain domain containing protein.
OsI_18684	0.109237	0.496719	0.782441	-0.349231	0.0327596	0.0867856	-0.818938	5.21942e-07	2.44371e-06	-1.34442	5.3337e-12	2.70188e-11	Os05g0180400
OsI_33425	-0.174696	0.520211	0.801542	-0.435386	0.0839226	0.184656	-0.907757	0.000661526	0.00193378	-1.00521	0.000156091	0.000388262	Os10g0391300
OsI_02088	-0.129939	0.259297	0.542013	-0.238576	0.0195308	0.0563215	-0.826508	3.81881e-14	3.69296e-13	-2.00367	1.22464e-41	2.7832e-40	Os01g0501800; Similar to Photosystem II oxygen-evolving complex protein 1 (Fragment).; K02716 photosystem II oxygen-evolving enhancer protein 1
OsI_32997	-0.149404	0.566514	0.816775	-0.451588	0.0545658	0.131144	-0.733556	0.0102668	0.0234763	-1.28367	1.29601e-05	3.67534e-05	Os10g0203600; DNA-binding SAP domain containing protein.
OsI_20386	4.32193	1	1	5.43741	0.528309	0.723717	7.49185	0.03988	0.0782855	9.17991	7.05124e-05	0.000183325	uncharacterized LOC102703402
XLOC_020801	2.42626	0.212289	0.478726	1.45943	0.659236	0.827972	2.55459	0.159147	0.256128	6.11894	1.63032e-12	8.56736e-12	-
OsI_38767	0.111961	0.755796	0.945042	0.00910221	1	1	-0.106564	0.742362	0.858769	-1.23769	0.00103577	0.00230667	Os12g0566900
XLOC_010559	-0.518348	0.373372	0.665968	-0.24381	0.745676	0.897056	-0.857706	0.134177	0.222192	-2.05377	0.00408659	0.00827078	-
OsI_00362	-1.11757	0.267936	0.55314	-0.987509	0.327303	0.520042	-1.0126	0.238007	0.357761	-2.75803	0.0276213	0.0481218	Os01g0144500; Ubiquitin fusion degradation protein UFD1 domain containing protein.; K14016 ubiquitin fusion degradation protein 1
OsI_08880	-0.453458	0.664562	0.888592	-1.18497	0.261978	0.445799	-1.6461	0.106799	0.183861	-2.48662	0.01576	0.028865	Os02g0740600
OsI_23451	0.222392	0.685583	0.900258	-0.959358	0.0654102	0.151448	-1.32193	0.0360347	0.071638	-1.71425	0.00914911	0.0174664	Os06g0573800; Fanconi Anaemia group E protein, C-terminal domain containing protein.
OsI_05266	0.0546493	0.754902	0.944419	-0.348011	0.0260779	0.0717911	-0.681084	2.17006e-05	8.10782e-05	-1.30269	4.66511e-15	2.9092e-14	Os01g0957200
OsI_12019	-0.229423	0.130749	0.352151	-0.121411	0.342187	0.535344	-0.604591	6.19525e-05	0.000216365	-1.64934	5.11956e-23	5.14802e-22	Os03g0411800, ZIP2, ZINC_TRANSPORTER_2, ZINC_TRANSPORTER_11, ZIP11; Similar to Metal transport protein.; K14709 solute carrier family 39 (zinc transporter), member 1/2/3
OsI_17601	5.1964	0.561043	0.813989	0	1	1	4.32193	1	1	7.35168	0.0255786	0.0448968	Os04g0638401
OsI_36683	-0.195256	0.772703	0.955822	0.516398	0.290671	0.479511	0.783682	0.0773271	0.139387	1.32193	0.00113168	0.00250371	Os11g0598900
OsI_20849	0.0524674	1	1	-0.328623	0.769862	0.915848	-1.50696	0.124255	0.208731	-4.16993	0.00933172	0.0177887	Os05g0544600; Hypothetical conserved gene.
OsI_24638	-0.0607359	0.76239	0.949142	-0.641717	0.000510165	0.00240937	-0.947751	7.49281e-07	3.44253e-06	-1.95129	1.49254e-17	1.10207e-16	Os07g0110900
OsI_01309	0.219334	0.361473	0.653189	-0.107637	0.641139	0.813597	-0.110831	0.588287	0.719189	-1.19053	2.80913e-08	1.04635e-07	Os01g0266500; Phenazine biosynthesis PhzC/PhzF protein family protein.
OsI_33755	0.0155323	0.972171	1	-0.318628	0.309392	0.498741	-0.630108	0.0892534	0.157576	-1.31713	0.000621921	0.00142885	Os10g0438500; Cyclin-like F-box domain containing protein.
OsI_33721	0.399997	0.479124	0.765795	0.995794	0.0572006	0.136263	1.03885	0.0622571	0.115475	1.13521	0.0122509	0.0228837	Os10g0431900; Serine/threonine protein kinase-related domain containing protein.
OsI_02080	0.483083	1	1	0.241008	1	1	0.606658	1	1	2.11042	0.0182438	0.0330385	Os01g0500450 [Oryza sativa Japonica Group]
OsI_19658	-0.170712	0.352754	0.644601	-0.175194	0.325074	0.517202	-0.676946	0.000216933	0.000690083	-1.19137	7.65185e-09	2.98913e-08	Os05g0364600; Similar to pre-mRNA-splicing factor SF2.; K12890 splicing factor, arginine/serine-rich 1/9
OsI_21411	-0.228335	0.0410918	0.160182	-0.150314	0.155531	0.299558	-0.435264	7.33072e-05	0.000252859	-1.36171	2.63648e-29	3.58299e-28	Os06g0119600; Peptidase aspartic, catalytic domain containing protein.
OsI_10231	-0.414796	0.00785985	0.045884	-0.309388	0.0769189	0.172602	-0.862589	3.28249e-08	1.778e-07	-1.38719	4.99414e-18	3.81135e-17	Os03g0176600
OsI_05918	-0.156814	0.537611	0.807549	-0.279651	0.285211	0.474112	-0.506812	0.0618155	0.114801	-1.77086	8.93746e-10	3.79275e-09	Os02g0157600
OsI_05994	0.0103335	0.963808	1	-0.351186	0.0300419	0.0805919	-0.689555	8.98875e-05	0.000305286	-1.23191	2.56368e-11	1.23458e-10	Os02g0167000; Similar to holocarboxylase synthetase 1.; K01942 biotin--protein ligase [EC:6.3.4.9 6.3.4.10 6.3.4.11 6.3.4.15]
OsI_33570	-0.0573332	1	1	-1.43897	0.166846	0.315177	-0.794299	0.352384	0.487057	-10.3257	0.00203479	0.00432773	Os10g0415400
OsI_01056	0.0710562	0.763237	0.949501	0.452641	0.0344187	0.090511	0.564461	0.00710394	0.0168901	1.01255	7.69452e-08	2.75813e-07	Os01g0235200
OsI_10366	-0.360669	0.122168	0.338089	-0.297104	0.146508	0.286354	-0.443735	0.0359828	0.0715581	-1.03451	4.71561e-06	1.39979e-05	Os03g0194400; Similar to Acetyltransferase, GNAT family protein, expressed.
OsI_08347	7.59495	0.0534494	0.192563	8.09452	0.0180327	0.0526272	7.46489	0.0879708	0.155638	9.10329	0.000510648	0.0011866	Os02g0658350 [Oryza sativa Japonica Group]
OsI_25071	0.0661617	0.638298	0.871992	-0.437475	0.00127803	0.00538691	-0.641619	5.03426e-06	2.07246e-05	-1.5061	3.97986e-23	4.02686e-22	Os07g0172900; Similar to biopterin transport-related protein BT1.
OsI_26434	0.455464	0.247539	0.526255	0.207903	0.602274	0.778203	-0.083812	0.887214	0.984501	-1.95707	0.000822968	0.00185886	probable mitochondrial pyruvate carrier 1-like
OsI_08233	-7.16323	0.0226113	0.102583	-7.16323	0.01775	0.0519551	-2.8413	0.0677687	0.124177	-7.16323	0.0284533	0.0494043	Os02g0640700; UBX domain containing protein.
OsI_34383	0.403892	0.000422552	0.00425582	0.343919	0.000915312	0.0040291	-0.315754	0.0428235	0.0833545	-1.47735	1.43945e-32	2.27742e-31	Os10g0524600; Peptidase S8, subtilisin-related domain containing protein.
OsI_14831	-0.0454951	0.816589	0.98095	-0.11584	0.464952	0.665935	-0.772771	5.42987e-05	0.000191463	-1.34516	1.97867e-11	9.60787e-11	probable serine/threonine-protein kinase At1g54610
OsI_32521	0.206753	0.773217	0.956118	-0.750641	0.281016	0.469213	-0.633403	0.35544	0.490442	-2.35869	0.00551704	0.0109166	Os10g0108800; Hypothetical conserved gene.
OsI_19332	0.00973293	0.935554	1	-0.262359	0.0116878	0.0365206	-0.668803	5.12044e-09	3.0612e-08	-1.21113	1.05375e-24	1.15991e-23	Os05g0295800; Similar to Glyoxalase I (EC 4.4.1.5).; K01759 lactoylglutathione lyase [EC:4.4.1.5]
OsI_26359	0.105445	0.767682	0.952176	-0.230902	0.478819	0.680791	-0.444213	0.251736	0.37475	-1.9077	4.63459e-07	1.53499e-06	Os07g0541200; Similar to receptor-like serine-threonine protein kinase.
OsI_07737	-0.245794	0.0564381	0.200011	-0.530223	0.00292167	0.0111195	-0.589518	0.0476281	0.0914607	-2.31025	1.61322e-51	5.13888e-50	Os02g0569400; Cytochrome P450 family protein.; K16084 ent-cassa-12,15-diene 11-hydroxylase [EC:1.14.13.145]
OsI_25740	0.0629548	0.859144	1	-0.147577	0.61069	0.785974	-0.808642	0.00573149	0.0139145	-1.02205	0.00612504	0.0120319	Os07g0414200; Methyltransferase, METTL2, predicted domain containing protein.; K00599 methyltransferase-like protein 6 [EC:2.1.1.-]
OsI_28576	0.0720112	0.91812	1	-0.507174	0.18235	0.337701	-0.412335	0.275001	0.403075	-1.2205	0.00507909	0.010114	Os08g0278600; Similar to complex 1 protein containing protein.; K18167 succinate dehydrogenase assembly factor 1
OsI_04817	-0.234727	0.0826595	0.25928	-0.471392	0.000103843	0.000582802	-0.882325	1.91654e-10	1.33458e-09	-1.10199	4.71889e-13	2.57198e-12	ABC transporter C family member 3-like
XLOC_011826	0.44865	0.0852478	0.265292	0.604521	0.00767767	0.0254582	0.789477	0.00182146	0.00493047	1.00388	3.73571e-05	0.000100408	-
OsI_12729	0.421995	0.45728	0.746009	0.334625	0.511021	0.712666	1.00199	0.0607269	0.113087	1.43973	0.00137182	0.00299146	Os03g0633800; Similar to IAA6 (Fragment).; K14484 auxin-responsive protein IAA
OsI_12188	0.347222	0.550108	0.813989	0.335603	0.575383	0.754382	-2.00985	0.0360666	0.0716876	-2.09115	0.00722055	0.0140288	Os03g0436600; Similar to polygalacturonase inhibitor 1.
OsI_32183	-0.20465	0.413092	0.706839	-0.451573	0.0580524	0.137844	-0.670283	0.0113949	0.0257284	-1.78	7.32721e-11	3.40655e-10	Os09g0536400; Similar to Thaumatin-like protein 1 precursor.
OsI_19657	-0.0528897	0.747675	0.939808	-0.375064	0.0121208	0.0376367	-0.867572	4.23308e-08	2.26022e-07	-1.19283	1.46285e-11	7.16279e-11	Os05g0364500; Heat shock protein DnaJ, N-terminal domain containing protein.; K09518 DnaJ homolog subfamily B member 12
OsI_31914	-0.223351	0.674547	0.892726	-0.631694	0.201501	0.364468	-0.982859	0.059317	0.110845	-2.24362	0.00039052	0.000922919	Os09g0500100; Cyclin-like F-box domain containing protein.
OsI_02708	0.188938	0.459327	0.747576	-0.509098	0.0290705	0.0784715	-0.488942	0.0499239	0.0952383	-1.48126	1.36272e-06	4.30193e-06	Os02g0762300; 2-thiocytidine tRNA biosynthesis protein, TtcA domain containing protein.; K14168 cytoplasmic tRNA 2-thiolation protein 1 [EC:2.7.7.-]
XLOC_013068	0.400087	0.388048	0.682034	0.294905	0.515995	0.716924	0.154975	0.828094	0.933395	1.44448	5.37376e-05	0.000141762	-
OsI_31638	-0.188505	0.238658	0.516034	-0.334459	0.0254096	0.0703162	-0.445612	0.00892424	0.0207225	-1.16117	7.71426e-10	3.29162e-09	Os09g0455900; Alpha/beta hydrolase fold-3 domain containing protein.
OsI_37915	0.239188	0.515519	0.797878	-0.416164	0.314358	0.50437	-0.819229	0.0445605	0.0863906	-2.47131	2.08579e-10	9.34601e-10	Os12g0237900; NB-ARC domain containing protein.
OsI_29292	-0.265	0.0615662	0.212981	-0.420858	0.00200799	0.0079982	-0.918982	3.86109e-11	2.87087e-10	-1.61538	7.92831e-21	7.13501e-20	Os08g0425000; Similar to mRNA, clone: RTFL01-05-M08.
OsI_18458	-0.702532	0.114706	0.323396	-0.337695	0.484068	0.686446	-1.17306	0.0325143	0.0654184	-1.10852	0.0159613	0.0292078	Os05g0148500
OsI_04515	0.520216	0.00401396	0.0268237	-0.663031	1.21318e-05	8.35707e-05	0.2543	0.0954385	0.166913	1.34556	9.61964e-24	1.00692e-22	Os01g0860500; Similar to Hevamine A precursor [Includes: Chitinase (EC 3.2.1.14); Lysozyme (EC 3.2.1.17)].; K01183 chitinase [EC:3.2.1.14]
OsI_29972	0.126461	0.49305	0.778868	-0.18513	0.281043	0.469213	-0.792846	1.61215e-05	6.14822e-05	-1.00809	2.48618e-07	8.47587e-07	Os12g0570500; Glycoside hydrolase, family 5, conserved site domain containing protein.
OsI_27536	-0.209321	0.198594	0.458672	-0.384448	0.0082449	0.0270419	-0.791269	1.7843e-06	7.80343e-06	-1.19828	2.87565e-12	1.48442e-11	Os08g0107900; K12877 protein mago nashi
OsI_11431	0.0993044	0.370569	0.663178	0.725048	2.36094e-13	4.58743e-12	0.96778	1.81301e-19	2.63861e-18	1.25843	1.61125e-36	2.95597e-35	Os03g0333200; Similar to Resistance protein candidate (Fragment).
OsI_01968	-0.590161	0.447067	0.738121	0.220909	0.598974	0.775176	-1.22009	0.239483	0.359277	-11.4409	7.47024e-15	4.59185e-14	uncharacterized LOC102704180
OsI_28416	-0.451563	0.5281	0.805363	0.098734	0.92087	1	0.164572	0.834845	0.939074	1.14023	0.0109325	0.020599	Os08g0245800
OsI_06898	-1.75002	0.232408	0.507112	-0.402098	0.820507	0.955778	-0.454566	0.800486	0.909651	-6.94642	0.0244394	0.0431347	Os02g0307300
OsI_12474	-0.206825	0.351526	0.644601	-0.550823	0.0155218	0.0464265	-0.972528	1.28854e-05	4.98837e-05	-1.4266	1.36044e-09	5.68414e-09	Os03g0727900; GTP1/OBG domain containing protein.
OsI_39120	-1.17713	0.15087	0.388096	-1.04081	0.225226	0.3975	-1.24362	0.137694	0.227268	-2.01735	0.0231206	0.0410224	Os04g0564200
OsI_08419	-0.536833	0.0249813	0.110336	-0.437435	0.0376929	0.097369	-0.474404	0.0386469	0.0761559	-1.11052	7.54622e-06	2.19455e-05	Os02g0670700; Pentatricopeptide repeat domain containing protein.
OsI_06496	-0.0471326	0.791578	0.966046	-0.295544	0.0255977	0.0707475	-0.951904	1.61822e-08	9.10725e-08	-1.27699	2.52217e-16	1.71684e-15	Os02g0236800; Similar to Peroxidase (EC 1.11.1.7).; K00430 peroxidase [EC:1.11.1.7]
OsI_11288	-0.17073	0.627787	0.863065	0.226068	0.431492	0.632313	0.955857	0.000176095	0.000568235	2.39966	4.50795e-29	6.08623e-28	Os03g0313300; Poly(A) polymerase, central region domain containing protein.; K14376 poly(A) polymerase [EC:2.7.7.19]
OsI_17605	-0.672505	0.0784212	0.250543	-0.272702	0.449377	0.650041	-0.799138	0.0684041	0.125213	-2.09159	1.36437e-05	3.85648e-05	Os04g0639200; Similar to OSIGBa0138H21-OSIGBa0138E01.1 protein.
OsI_17355	0.231947	0.45259	0.74313	-0.361971	0.187109	0.344562	-0.725825	0.0202364	0.043005	-1.47595	6.03618e-05	0.000158251	Os04g0611800, ENT-KAURENE_SYNTHASE_1, KS1; Terpenoid synthase domain containing protein.; K04121 ent-kaurene synthase [EC:4.2.3.19]
OsI_29995	-0.184679	0.877816	1	-0.881944	0.118007	0.241217	-0.593375	0.336651	0.471429	-1.5518	0.0172047	0.0312997	uncharacterized LOC102707893; K15032 mTERF domain-containing protein, mitochondrial
OsI_22162	-0.641967	0.123152	0.339498	0.297257	0.414336	0.613777	-0.13597	0.721029	0.840594	-1.06684	0.00992055	0.0188311	Os06g0216200, 12-OXOPHYTODIENOATE_REDUCTASE_2, OPR2; Similar to Oxo-phytodienoic acid reductase.; K05894 12-oxophytodienoic acid reductase [EC:1.3.1.42]
OsI_25602	-0.0718433	0.584109	0.830661	-0.57999	1.32409e-06	1.08328e-05	-0.859623	5.0675e-11	3.72283e-10	-1.03559	4.8153e-15	2.99924e-14	Os07g0270900; Mak16 protein family protein.; K14831 protein MAK16
OsI_12363	-0.333424	0.338377	0.631071	-0.610958	0.0648464	0.150607	-1	0.00245814	0.00647697	-2.02308	5.8122e-08	2.10561e-07	Os03g0579200; Similar to NB-ARC domain containing protein.
XLOC_020603	4.73697	0.186899	0.441463	0	1	1	2.73697	1	1	7.61961	0.00132041	0.00288572	-
OsI_25403	0.687213	0.431393	0.723966	0.518236	0.620471	0.794809	1.79331	0.0367029	0.0727686	2.01822	0.00175078	0.00375621	uncharacterized LOC102703881; K11420 euchromatic histone-lysine N-methyltransferase [EC:2.1.1.43]
OsI_30868	0.152439	0.398097	0.692333	-0.194136	0.188246	0.345907	-0.490822	0.0396304	0.0778394	-1.23056	2.77414e-10	1.22669e-09	Os09g0322000; Similar to PaMst-1.
OsI_20906	0.588779	0.0035175	0.0240765	0.204685	0.269101	0.454738	0.82808	5.76608e-06	2.35198e-05	1.04323	5.90981e-08	2.13997e-07	Os05g0553400; Similar to Myb-related transcription factor-like protein (MYB transcription factor).; K09422 myb proto-oncogene protein, plant
OsI_22586	-1.22687	0.211099	0.477188	-2.291	0.0178047	0.0520838	-1.05927	0.176133	0.277675	-3.87596	0.00257985	0.005399	Os06g0288400; Hypothetical conserved gene.
OsI_30444	-0.784078	0.0919981	0.27978	-0.962258	0.0383175	0.0987058	-0.614818	0.282306	0.411623	-1.21315	0.00573503	0.0113134	uncharacterized LOC103639913
OsI_30658	0.268556	0.137743	0.364384	0.178017	0.400134	0.598941	-0.471097	0.0170837	0.0369362	-1.32704	1.33122e-12	7.04222e-12	Os09g0275400; Cytochrome P450 family protein.
OsI_10166	-0.360839	0.166404	0.41234	-0.291933	0.166407	0.3146	-0.775185	0.00201433	0.00540349	-1.29391	3.71986e-07	1.24469e-06	Os03g0167400
OsI_36648	-0.444489	0.123194	0.339498	-0.469425	0.0858	0.187854	-0.883625	0.00342424	0.00875014	-1.43709	0.00122039	0.00268419	Os11g0602500; Similar to 40S ribosomal protein S9.; K02997 small subunit ribosomal protein S9e
OsI_29700	-0.0719906	0.541074	0.810123	-0.116181	0.268846	0.45457	-0.163728	0.153463	0.248455	-1.09477	2.19868e-19	1.81015e-18	Os08g0491200; Serine/threonine protein kinase domain containing protein.
OsI_16030	-0.104057	0.434656	0.727399	-0.104563	0.383843	0.580765	-0.718605	3.86537e-07	1.84375e-06	-1.04616	5.30336e-14	3.07418e-13	Os04g0443500; Similar to Protein phosphatase methylesterase 1 (EC 3.1.1.-) (PME-1). Splice isoform 3.; K13617 protein phosphatase methylesterase 1 [EC:3.1.1.89]
OsI_33840	-0.272793	0.260182	0.543224	-0.387092	0.102126	0.215407	-0.969701	0.000261077	0.000820065	-1.90757	8.19762e-12	4.09365e-11	uncharacterized LOC102704091
OsI_07708	0.430634	0.626298	0.861782	1.14886	0.0655338	0.151654	1.1394	0.225039	0.341566	1.44606	0.0277657	0.0483561	Os02g0565500; Similar to Pto kinase interactor 1.
XLOC_002338	0.307122	0.498497	0.784114	0.44717	0.298318	0.485981	0.568989	0.135225	0.22371	1.02363	0.0017711	0.00379638	-
OsI_38227	-0.232326	0.456945	0.746009	-0.315715	0.272496	0.458877	-0.512112	0.0853845	0.151758	-1.02903	0.00100023	0.00223316	fidgetin-like protein 1-like
OsI_34698	-0.296008	0.05464	0.195559	-0.513119	0.000461289	0.0022087	-0.775482	4.36383e-07	2.06484e-06	-1.19612	1.13236e-12	6.01807e-12	Os10g0567000; Camphor resistance CrcB protein family protein.
OsI_03863	-0.851477	0.311057	0.599575	-0.415037	0.46082	0.661556	-0.282282	0.731803	0.849651	-2.33065	0.00666693	0.0130211	Os01g0765600; EF-Hand type domain containing protein.; K13448 calcium-binding protein CML
OsI_29514	0	1	1	0	1	1	0	1	1	9.85591	1.20067e-05	3.4156e-05	Os08g0465700; Cytochrome P450 family protein.
OsI_38749	0.134749	0.58645	0.832362	-0.358971	0.0970258	0.20679	-0.802319	0.00247853	0.00652454	-1.18833	1.06659e-05	3.05045e-05	Os12g0565200
OsI_28501	-0.212994	0.639549	0.872472	-0.288721	0.517121	0.717808	-1.28011	0.0270924	0.0556502	-1.9445	0.000417867	0.000983416	Os08g0260800
OsI_18114	0.0629142	0.770978	0.954414	-0.337477	0.123661	0.250249	-0.834431	7.22768e-05	0.00024981	-1.48571	8.87131e-10	3.76714e-09	GTP-binding protein YPTM1-like; K07874 Ras-related protein Rab-1A
OsI_18509	0.134327	0.312095	0.600886	0.0782295	0.50411	0.705602	-0.406826	0.00173183	0.00470484	-1.1771	4.11925e-13	2.25829e-12	Os05g0154500; Spc97/Spc98 family protein.; K16571 gamma-tubulin complex component 4
OsI_19138	0.00582026	0.981942	1	-0.173849	0.225122	0.397382	-0.766094	6.56187e-06	2.65718e-05	-1.09154	2.62892e-09	1.07233e-08	Os05g0244700; Aminotransferase, class IV family protein.; K18482 4-amino-4-deoxychorismate lyase [EC:4.1.3.38]
OsI_38734	-0.344769	0.375456	0.668265	-0.255599	0.316823	0.507425	-0.998307	0.000306678	0.000952685	-2.10633	2.43488e-10	1.08442e-09	Os12g0563200; Similar to Lozenge protein.
OsI_11591	0.323837	0.0215665	0.0989583	0.367197	0.00154325	0.00635682	0.968225	1.58098e-16	1.87033e-15	1.14943	1.98879e-19	1.64085e-18	Os03g0353400
OsI_11362	0.384979	0.000494111	0.00486602	-0.0738217	0.511545	0.713026	-0.541277	2.24672e-08	1.23982e-07	-1.28934	1.89158e-19	1.56314e-18	magnesium-chelatase subunit ChlH, chloroplastic-like; K03403 magnesium chelatase subunit H [EC:6.6.1.1]
OsI_25027	-0.0585963	0.668342	0.889068	-0.37907	0.00541454	0.0189481	-0.894682	1.76686e-07	8.80365e-07	-1.35823	8.78977e-22	8.31427e-21	Os07g0166100; Membrane attack complex component/perforin/complement C9 family protein.
OsI_17801	-0.0394556	0.89311	1	0.0340257	0.914565	1	-0.445929	0.0818926	0.146449	-1.08994	0.000119179	0.000301269	peptidyl-prolyl cis-trans isomerase Pin1-like; K09578 peptidyl-prolyl cis-trans isomerase NIMA-interacting 1 [EC:5.2.1.8]
OsI_10718	-0.35775	0.273067	0.55938	-0.321664	0.303582	0.492227	-0.725744	0.027683	0.056742	-1.33893	0.000113276	0.000287098	calmodulin-lysine N-methyltransferase-like; K18826 calmodulin-lysine N-methyltransferase [EC:2.1.1.60]
OsI_12499	-0.842016	0.212758	0.479326	-1.65514	0.0174683	0.0512574	-0.920871	0.226869	0.343961	-2.90475	0.00113619	0.00251294	F-box protein At5g03100-like
XLOC_014749	-0.0196288	1	1	-0.29457	0.650537	0.822032	-1.09398	0.0775118	0.139688	-1.84022	0.0195251	0.0351122	-
OsI_09546	-0.344548	0.0415541	0.161498	-0.551798	8.09701e-05	0.000465638	-0.953906	2.87539e-10	1.96051e-09	-1.64609	2.47313e-23	2.52964e-22	Os02g0829100; Replication protein A 30kDa.; K10739 replication factor A2
OsI_21107	-3.2362	0.0401009	0.157327	-0.510373	0.834952	0.966641	-1.14222	0.323202	0.455848	-9.6736	0.0127896	0.0238095	Os05g0577050 [Oryza sativa Japonica Group]
OsI_16542	-0.228141	0.201985	0.46329	-0.642983	8.5367e-05	0.000489188	-0.953853	5.0069e-08	2.65036e-07	-1.62133	1.53522e-16	1.05877e-15	Os04g0503700; Alpha-1, 2 glucosyltransferase Alg10 domain containing protein.; K03850 alpha-1,2-glucosyltransferase [EC:2.4.1.256]
OsI_00817	0.192645	0.791012	0.965752	0.267933	0.573692	0.752733	0.284143	0.62354	0.753354	-1.64508	0.0195541	0.0351604	Os01g0205100; WD40 repeat-like domain containing protein.
OsI_00663	0.277591	0.0102116	0.0560426	0.404162	5.11775e-05	0.000308737	0.796987	3.64267e-15	3.85909e-14	1.16602	5.95247e-28	7.60181e-27	Os01g0182600, GI, GIGANTEA; GIGANTEA protein.; K12124 GIGANTEA
OsI_03210	-0.107199	1	1	-0.284595	0.708775	0.867521	-1.3349	0.052024	0.0988212	-2.11917	0.0175188	0.0318133	hypothetical protein OsI_03210 [Oryza sativa Indica Group]
OsI_08826	-0.391693	0.0840576	0.262551	-0.487427	0.0180315	0.0526272	-0.795076	0.000230438	0.000730173	-1.40828	2.07465e-09	8.54359e-09	Os02g0733166; Hypothetical conserved gene.
OsI_24995	-0.154284	0.35456	0.645205	-0.255168	0.0547502	0.131484	-0.664099	1.01822e-06	4.59974e-06	-1.44721	2.23781e-18	1.74484e-17	Os07g0162500; Alpha/beta hydrolase fold-3 domain containing protein.
OsI_21626	-0.293731	0.131281	0.352975	-0.494435	0.00736612	0.0245894	-0.936071	2.33479e-07	1.14514e-06	-1.49816	3.15917e-15	1.99299e-14	Os11g0645200; Similar to Oxidoreductase, aldo/keto reductase family protein, expressed.
OsI_09331	0.321928	0.751664	0.9422	-0.222392	1	1	-2.48543	0.0588652	0.110081	-8.12928	0.0069166	0.0134781	Os02g0803900; UDP-glucuronosyl/UDP-glucosyltransferase domain containing protein.
OsI_21686	0.433275	0.0277686	0.120319	-0.136514	0.414312	0.61377	-0.608395	0.000448971	0.00135167	-1.50615	1.38455e-14	8.34479e-14	Os06g0149700; Cysteine synthase (EC 4.2.99.8).; K01738 cysteine synthase A [EC:2.5.1.47]
OsI_25671	0.0878872	0.667347	0.889068	-0.148047	0.357521	0.551153	-0.708527	8.33111e-05	0.000284491	-1.46587	1.76048e-14	1.05448e-13	Os09g0244900
OsI_14060	0.675614	0.0589272	0.206508	-0.224265	0.528534	0.723717	-0.697286	0.0759545	0.137243	-1.31214	0.00233106	0.00491727	Os03g0816000
OsI_14082	-0.161723	0.22401	0.495153	-0.468906	1.5339e-05	0.000103328	-0.740595	1.29314e-10	9.13101e-10	-1.05998	3.79698e-19	3.08739e-18	40S ribosomal protein S23; K02973 small subunit ribosomal protein S23e
OsI_05728	-0.592782	0.499273	0.784791	-0.230648	0.80474	0.94377	-0.956473	0.280548	0.409642	-3.94642	0.000852514	0.00192153	Os02g0131600; Similar to Mitochondrial import receptor subunit TOM22 homolog (Translocase of outer membrane 22 kDa subunit homolog) (TOM9).; K17769 mitochondrial import receptor subunit TOM22
OsI_20768	0.27328	0.437908	0.729924	-0.0297276	0.936288	1	-0.233349	0.538331	0.679309	-1.47446	0.000204162	0.000500947	Os05g0535400; Choline/ethanolamine kinase family protein.; K14156 choline/ethanolamine kinase [EC:2.7.1.32 2.7.1.82]
OsI_25058	-0.125531	1	1	0.984893	0.259678	0.442986	0.297681	1	1	2.1565	0.00553603	0.0109527	Os07g0170900
OsI_00813	-0.230757	0.167513	0.414127	-0.39162	0.0126398	0.0389458	-0.916982	1.43181e-08	8.11764e-08	-1.46145	1.77116e-16	1.2158e-15	Os01g0204000; DNA polymerase subunit Cdc27 domain containing protein.; K03504 DNA polymerase delta subunit 3
OsI_07270	-0.00760022	0.943428	1	-0.367064	0.000152439	0.000823549	-0.831973	3.3525e-17	4.16662e-16	-1.61422	2.18035e-52	7.15927e-51	Os02g0491400; Similar to Peptidylprolyl isomerase.
OsI_03158	-0.120655	0.576383	0.823999	-0.369023	0.121061	0.246104	-0.966145	1.7826e-05	6.75551e-05	-2.48839	3.85235e-22	3.70744e-21	Os01g0663400; Similar to Aspartic proteinase oryzasin 1 precursor (EC 3.4.23.-).; K08245 phytepsin [EC:3.4.23.40]
[truncated: 2,221 more rows]
