# Supplementary material for: Transcriptomic profiling of germinating seeds under cold stress and characterization of the cold-tolerant gene LTG5 in rice
Source: BMC Plant Biol. 2020 Aug 6;20:371. doi: 10.1186/s12870-020-02569-z (PMC7409433; doi:10.1186/s12870-020-02569-z)
Supplement: Supplementary file 8 — Additional file 8: Table S3. Genes for qRT-PCR. [file 12870_2020_2569_MOESM8_ESM.xlsx]

## Sheet: Sheet1
Number	GeneID	Description
1	Os01g0695700	Similar to MDR-like ABC transporter
2	Os07g0515100	Calcium-dependent protein kinase
3	Os05g0149400	Similar to 1-aminocyclopropane-1-carboxylic acid oxidase
4	Os12g0576600	Metallophosphoesterase domain containing protein
5	Os11g0523700	Similar to Transcription factor ICE1
6	Os02g0312600	Rac-like GTP-binding protein 7
7	Os02g0535400	Similar to Cysteine and histidine-rich domain-containing protein RAR1
