# Supplementary material for: Transcriptomic profiling of germinating seeds under cold stress and characterization of the cold-tolerant gene LTG5 in rice
Source: BMC Plant Biol. 2020 Aug 6;20:371. doi: 10.1186/s12870-020-02569-z (PMC7409433; doi:10.1186/s12870-020-02569-z)
Supplement: Supplementary file 9 — Additional file 9: Appendix S1. primers in this study. [file 12870_2020_2569_MOESM9_ESM.xlsx]

## Sheet: Sheet1
Primer-Name	Seqence
LTG5-1F	5' ATGACGACAAAGACCTTT 3'
LTG5-1R	5' TCAGCTGCGAACTCCATT 3'
Os05g0149400-1F	5' GCCTATTTCTACGCCAACG 3'
Os05g0149400-1R	5' CCACTTGAGCACCCACAGC 3'
Ubq F	ACCCTGGCTGACTACAACATC
Ubq R	AGTTGACAGCCCTAGGGTG
LTG5RT-F	5' CCCCGCCTACTTCTTCTTTC 3'
LTG5RT-R	5' CGCCGCCTTATCCATCTC 3'
Os01g0695700-1F	5' ATAGGCTCTATCTTTTTTGTTGTTT 3'
Os01g0695700-1R	5' ATTTGGTTTTCTATTGATTATTTCG 3'
Os02g0312600-1F	5' CTCATCTCCTACACCAGCAACACTT 3'
Os02g0312600-1R	5' CATTCTGCTGCGTCTTGG 3'
Os12g0576600-1F	5' GGTAGAGGTAGAGTTCTTCCATCCA 3'
Os12g0576600-1R	5' GTAGCCCTTCCCAGACTTATTATAG 3'
Os07g0515100-1F	5' AGCCGTATGACGATGTGC 3'
Os07g0515100-1R	5' TGTTGTCCAGATAGGTGC 3'
Os02g0535400-1F	5' TTTGGCTATTCCTGGGTG 3'
Os02g0535400-1R	5' GGTATTTGTGCCTTGGGT 3'
Os11g05237001F	5' AACGCCAACAGCACGGTCAC 3'
Os11g05237001R	5' GGGTGTTGGAGGCAATGACG 3'
CBF1-F	5' AAGGACCAAGTTCAGGGAGACGAGG 3'
CBF1-R	5' CGGAGTCGGCGAAGTTGAGG 3'
CBF2-F	5' AAGAAGTCCCGCATCTGGCTCG 3'
CBF2-R	5' CGAGTCGGCGAAGTTGAGGC 3'
CBF3-F	5' GCGGACCAAGTTCAGGGAGACG 3'
CBF3-R	5' TGTCGAACGTGCCGAGCCAGAGCCT 3'
1300-1F	5' CTTCGGCAAGGTCTACAT 3'
1300-1R	5' GGCGAGGATGGAACTTTGGAC 3'
3200-1F	5' TGTTGTGGATGTTGATTCTCGCCTA 3'
3200-1R	5' CATACATCATCAATCACGCACAAGA 3'
